# Supplementary material for: 1,3′-Dimethyl-2-oxo-6′-phenyl-7′H-spiro­[indoline-3,4′-isoxazolo[5,4-b]pyridine]-5′-carbo­nitrile
Source: IUCrdata. 2026 Mar 11;11(Pt 3):x260232. doi: 10.1107/S2414314626002324 (PMC13055966; doi:10.1107/S2414314626002324)
Supplement: Supplementary file 1 [file x-11-x260232-sup1.cif]

##############################################################################
#                                                                            #
# This CIF contains the data for a data article accepted for                 #
# publication in IUCrData. It conforms to the requirements of                #
# Notes for Authors for IUCrData, and has been                               #
# peer reviewed under the auspices of IUCrData.                              #
#                                                                            #
# Full details of the Crystallographic Information File format               #
# are given in the paper "The Crystallographic Information File (CIF):       #
# a New Standard Archive File for Crystallography" by S. R. Hall, F. H.      #
# Allen and I. D. Brown [Acta Cryst. (1991), A47, 655-685].                  #
#                                                                            #
# The current version of the core CIF dictionary is obtainable from          #
# ftp://ftp.iucr.org/pub/cif_core.dic.                                       #
#                                                                            #
# Software is freely available for graphical display of the structure(s)     #
# in this CIF. For information consult the CIF software page                 #
# http://www.iucr.org/resources/cif/software.                                #
#                                                                            #
# This file may be used for bona fide research purposes within the           #
# scientific community so long as proper attribution is given to the data    # 
# article from which it was obtained.                                        #
#                                                                            #
##############################################################################
data_global
_audit_creation_method     SHELXL-97
_journal_date_recd_electronic     2026-02-02
_journal_date_accepted     2026-03-03
_journal_name_full     'IUCrData'
_journal_year     2026
_journal_volume     11
_journal_issue      3
_journal_page_first     0
_journal_page_last     0
_journal_paper_category     HO
_journal_paper_doi     10.1107/S2414314626002324
_journal_coeditor_code     VM4076
_publ_contact_author_name     'S. Logalakshmi'
_publ_contact_author_address
;
      Department of Chemistry
      Sri Sairam Engineering College (Autonomous)
      Chennai - 600 044
      India
;
_publ_contact_author_email     'logalakshmi9@gmail.com'
_publ_contact_author_fax     '8610117948'
_publ_contact_author_phone     '8610117948'
_publ_section_title
;\
1,3'-Dimethyl-2-oxo-6'-phenyl-7'<i>H</i>-spiro[indoline-3,4'-isoxazolo[5,4-\
<i>b</i>]pyridine]-5'-carbonitrile
;
_publ_section_title_footnote     .
loop_
    _publ_author_name
    _publ_author_address
    'S. Logalakshmi'
;
      Department of Chemistry
      Sri Sairam Engineering College (Autonomous)
      Chennai - 600 044
      India
;
    'Panneerselvam Yuvaraj'
;
     Chemical Sciences & Technology Division
     CSIR-North East Institute of Science & Technology (NEIST)
     Assam - 785006
     India
;
    'Dhruba Jyoti Boruah'
;
     Academy of Scientific and Innovative Research (AcSIR)
     Ghaziabad - 201002
     India
;
    'R. Raja'
;
     Department of Physics
     Thiruthangal Nadar College
     Chennai - 600 051
     India
;
    'G. Puthilibai '
;
      Department of Chemistry
      Sri Sairam Engineering College (Autonomous)
      Chennai - 600 044
      India
;
_publ_section_synopsis
;
In the two molecules in the asymmetric unit of the title compound,
C~22~H~16~N~4~O~2~, the isoxazole ring is inclined to the pyridine ring
system, the indoline ring, and the phenyl ring by 8.00(10), 70.93(10), and
35.89(12)\%, respectively, for molecule <i>A</i>, and 4.24(10), 84.62(9), and
30.02(11)\% for molecule <i>B</i>. In the crystal, molecules are linked by
N---H...O, C---H...O and C---H...N interactions, forming layers parallel to
the (100) plane.
;
data_I
_audit_creation_method     'SHELXL-2018/3'
_database_code_depnum_ccdc_archive     'CCDC 1983983'
_chemical_name_systematic
;\
1,3'-Dimethyl-2-oxo-6'-phenyl-7'<i>H</i>-spiro[indoline-3,4'-\
isoxazolo[5,4-<i>b</i>]pyridine]-5'-carbonitrile
;
_chemical_name_common     ?
_chemical_formula_moiety     'C22 H16 N4 O2'
_chemical_formula_sum     'C22 H16 N4 O2'
_chemical_formula_iupac     'C22 H16 N4 O2'
_chemical_formula_weight     368.39
_chemical_melting_point     ?
_space_group_crystal_system     monoclinic
_space_group_name_H-M_alt     'P 21/c'
_space_group_name_Hall     '-P 2ybc'
loop_
    _space_group_symop_operation_xyz
    'x, y, z'
    '-x, y+1/2, -z+1/2'
    '-x, -y, -z'
    'x, -y-1/2, z-1/2'
_cell_length_a     13.6520(2)
_cell_length_b     19.5065(3)
_cell_length_c     15.3599(3)
_cell_angle_alpha     90
_cell_angle_beta     104.7906(7)
_cell_angle_gamma     90
_cell_volume     3954.85(11)
_cell_formula_units_Z     8
_cell_measurement_reflns_used     9936
_cell_measurement_theta_min     2.54
_cell_measurement_theta_max     30.44
_cell_measurement_temperature     294(2)
_exptl_crystal_description     block
_exptl_crystal_colour     colorless
_exptl_crystal_size_max     0.280
_exptl_crystal_size_mid     0.250
_exptl_crystal_size_min     0.160
_exptl_crystal_density_diffrn     1.237
_exptl_crystal_density_meas     ?
_exptl_crystal_density_method     'not measured'
_exptl_crystal_F_000     1744
_exptl_absorpt_coefficient_mu     0.082
_exptl_absorpt_correction_type     multi-scan
_exptl_absorpt_process_details
;
(SADABS; Krause <i>et al.</i>,  2015)
;
_exptl_absorpt_correction_T_min     0.6579
_exptl_absorpt_correction_T_max     0.7461
_diffrn_ambient_temperature     294(2)
_diffrn_source     ?
_diffrn_radiation_type     MoK\a
_diffrn_radiation_wavelength     0.71073
_diffrn_measurement_device_type     'Bruker D8 QUEST PHOTON-100'
_diffrn_measurement_method     '\w and \f'
_diffrn_detector_area_resol_mean     ?
_diffrn_reflns_number     34243
_diffrn_reflns_av_R_equivalents     0.0443
_diffrn_reflns_av_unetI/netI     0.0366
_diffrn_reflns_theta_min     2.498
_diffrn_reflns_theta_max     24.999
_diffrn_reflns_theta_full     24.999
_diffrn_measured_fraction_theta_max     0.998
_diffrn_measured_fraction_theta_full     0.998
_diffrn_reflns_limit_h_min     -16
_diffrn_reflns_limit_h_max     16
_diffrn_reflns_limit_k_min     -22
_diffrn_reflns_limit_k_max     23
_diffrn_reflns_limit_l_min     -18
_diffrn_reflns_limit_l_max     18
_refine_special_details
;
Hydrogen atoms were positioned geometrically (C---H = 0.93--0.98 \%A)
and allowed to ride on their parent atoms, with <i>U</i>~iso~(H) =
1.5<i>U</i>~eq~(C) for methyl H and 1.2<i>U</i>~eq~ (C) for other H atoms.
;
_reflns_number_total     6957
_reflns_number_gt     5203
_reflns_threshold_expression     'I > 2\s(I)'
_refine_ls_structure_factor_coef     Fsqd
_refine_ls_matrix_type     full
_refine_ls_R_factor_all     0.0665
_refine_ls_R_factor_gt     0.0460
_refine_ls_wR_factor_gt     0.1137
_refine_ls_wR_factor_ref     0.1321
_refine_ls_goodness_of_fit_ref     1.048
_refine_ls_restrained_S_all     1.048
_refine_ls_number_reflns     6957
_refine_ls_number_parameters     509
_refine_ls_number_restraints     0
_refine_ls_hydrogen_treatment     constr
_refine_ls_weighting_scheme     calc
_refine_ls_weighting_details
              'w=1/[\s^2^(Fo^2^)+(0.0521P)^2^+1.8268P] where P=(Fo^2^+2Fc^2^)/3'
_atom_sites_solution_hydrogens     geom
_atom_sites_solution_primary     ?
_atom_sites_solution_secondary     ?
_refine_ls_shift/su_max     0.000
_refine_ls_shift/su_mean     0.000
_refine_diff_density_max     0.183
_refine_diff_density_min     -0.230
_refine_ls_extinction_method     none
_refine_ls_extinction_coef     .
loop_
    _atom_type_symbol
    _atom_type_description
    _atom_type_scat_dispersion_real
    _atom_type_scat_dispersion_imag
    _atom_type_scat_source
    'C' 'C' 0.0033 0.0016
                         'International Tables Vol C Tables 4.2.6.8 and 6.1.1.4'
    'H' 'H' 0.0000 0.0000
                         'International Tables Vol C Tables 4.2.6.8 and 6.1.1.4'
    'N' 'N' 0.0061 0.0033
                         'International Tables Vol C Tables 4.2.6.8 and 6.1.1.4'
    'O' 'O' 0.0106 0.0060
                         'International Tables Vol C Tables 4.2.6.8 and 6.1.1.4'
_computing_data_collection
;
<i>APEX3</i> (Bruker, 2016)
;
_computing_cell_refinement
;
<i>SAINT</i> (Bruker, 2016)
;
_computing_data_reduction
;
<i>SAINT</i> (Bruker, 2016)
;
_computing_structure_solution
;
<i>SHELXT</i> (Sheldrick, 2015a)
;
_computing_structure_refinement
;
<i>SHELXL2014</i> (Sheldrick, 2015b)
;
_computing_molecular_graphics
;
SHELXTL (Sheldrick, 2008)
;
_computing_publication_material
;
SHELXTL (Sheldrick, 2008)
;
loop_
    _atom_site_type_symbol
    _atom_site_label
    _atom_site_fract_x
    _atom_site_fract_y
    _atom_site_fract_z
    _atom_site_U_iso_or_equiv
    _atom_site_adp_type
    _atom_site_calc_flag
    _atom_site_occupancy
    _atom_site_disorder_assembly
    _atom_site_disorder_group
    C C1A 0.89488(13) 0.63143(9) 0.62356(13) 0.0369(4) Uani d 1 . .
    C C2A 0.98261(14) 0.63155(10) 0.57954(14) 0.0429(5) Uani d 1 . .
    C C3A 0.99273(18) 0.60113(12) 0.50136(17) 0.0587(6) Uani d 1 . .
    H H3A 0.943197 0.571606 0.468940 0.070 Uiso calc 1 . .
    C C4A 1.0791(2) 0.61569(14) 0.4721(2) 0.0733(8) Uani d 1 . .
    H H4A 1.087295 0.595662 0.419457 0.088 Uiso calc 1 . .
    C C5A 1.15200(19) 0.65924(15) 0.5200(2) 0.0767(8) Uani d 1 . .
    H H5A 1.208834 0.668357 0.499043 0.092 Uiso calc 1 . .
    C C6A 1.14306(17) 0.68984(13) 0.59863(19) 0.0652(7) Uani d 1 . .
    H H6A 1.192735 0.719233 0.631116 0.078 Uiso calc 1 . .
    C C7A 1.05747(14) 0.67504(11) 0.62696(16) 0.0479(5) Uani d 1 . .
    C C8A 0.93893(13) 0.67726(10) 0.70769(14) 0.0398(5) Uani d 1 . .
    C C9A 0.86335(13) 0.56076(9) 0.65162(13) 0.0385(4) Uani d 1 . .
    C C10A 0.76637(13) 0.53730(9) 0.63614(13) 0.0366(4) Uani d 1 . .
    C C11A 0.70945(13) 0.63465(10) 0.54961(13) 0.0370(4) Uani d 1 . .
    C C12A 0.78519(15) 0.72100(10) 0.50493(14) 0.0435(5) Uani d 1 . .
    C C13A 0.80136(13) 0.66314(9) 0.56297(13) 0.0369(4) Uani d 1 . .
    C C14A 0.73617(13) 0.46977(10) 0.66480(14) 0.0399(5) Uani d 1 . .
    C C15A 0.77555(16) 0.44455(11) 0.75064(15) 0.0499(5) Uani d 1 . .
    H H15A 0.825165 0.469124 0.791455 0.060 Uiso calc 1 . .
    C C16A 0.7413(2) 0.38276(13) 0.77603(19) 0.0662(7) Uani d 1 . .
    H H16A 0.766967 0.366440 0.834299 0.079 Uiso calc 1 . .
    C C17A 0.6697(2) 0.34550(13) 0.7155(2) 0.0730(8) Uani d 1 . .
    H H17A 0.647519 0.303735 0.732660 0.088 Uiso calc 1 . .
    C C18A 0.63098(19) 0.36966(13) 0.6303(2) 0.0711(7) Uani d 1 . .
    H H18A 0.583315 0.343932 0.589193 0.085 Uiso calc 1 . .
    C C19A 0.66221(16) 0.43201(11) 0.60502(16) 0.0538(6) Uani d 1 . .
    H H19A 0.633635 0.448947 0.547545 0.065 Uiso calc 1 . .
    C C20A 1.08696(18) 0.75127(14) 0.76617(19) 0.0746(8) Uani d 1 . .
    H H20A 1.080156 0.795770 0.738583 0.112 Uiso calc 1 . .
    H H20B 1.157133 0.738346 0.782933 0.112 Uiso calc 1 . .
    H H20C 1.061405 0.752560 0.818862 0.112 Uiso calc 1 . .
    C C21A 0.94644(15) 0.51870(11) 0.69577(16) 0.0509(5) Uani d 1 . .
    C C22A 0.85997(18) 0.77382(12) 0.49384(18) 0.0626(6) Uani d 1 . .
    H H22A 0.906826 0.753838 0.463961 0.094 Uiso calc 1 . .
    H H22B 0.896233 0.790473 0.551943 0.094 Uiso calc 1 . .
    H H22C 0.825004 0.811175 0.458458 0.094 Uiso calc 1 . .
    O O1A 0.89919(10) 0.69017(8) 0.76840(10) 0.0520(4) Uani d 1 . .
    O O2A 0.63896(10) 0.66892(7) 0.48864(9) 0.0481(4) Uani d 1 . .
    N N1A 1.02952(12) 0.70132(9) 0.70255(12) 0.0482(4) Uani d 1 . .
    N N2A 0.68608(11) 0.57551(8) 0.58637(11) 0.0409(4) Uani d 1 . .
    H H2A 0.624352 0.562432 0.579059 0.049 Uiso calc 1 . .
    N N3A 0.69019(14) 0.72635(9) 0.45955(12) 0.0528(5) Uani d 1 . .
    N N4A 1.01792(15) 0.48861(11) 0.72916(19) 0.0846(8) Uani d 1 . .
    C C1B 0.49623(13) 0.61809(9) 0.74448(12) 0.0344(4) Uani d 1 . .
    C C2B 0.41311(14) 0.62528(10) 0.79318(13) 0.0382(4) Uani d 1 . .
    C C3B 0.41023(17) 0.66276(11) 0.86851(14) 0.0493(5) Uani d 1 . .
    H H3B 0.462583 0.692614 0.894708 0.059 Uiso calc 1 . .
    C C4B 0.3270(2) 0.65488(14) 0.90445(18) 0.0664(7) Uani d 1 . .
    H H4B 0.323381 0.679566 0.955323 0.080 Uiso calc 1 . .
    C C5B 0.2497(2) 0.61024(15) 0.86443(19) 0.0723(8) Uani d 1 . .
    H H5B 0.194912 0.605280 0.889489 0.087 Uiso calc 1 . .
    C C6B 0.25150(17) 0.57295(13) 0.78865(18) 0.0611(6) Uani d 1 . .
    H H6B 0.198866 0.543431 0.762059 0.073 Uiso calc 1 . .
    C C7B 0.33438(14) 0.58113(10) 0.75380(14) 0.0431(5) Uani d 1 . .
    C C8B 0.44666(13) 0.56811(10) 0.66731(13) 0.0381(4) Uani d 1 . .
    C C9B 0.52764(13) 0.68547(9) 0.70758(12) 0.0361(4) Uani d 1 . .
    C C10B 0.62397(13) 0.71009(9) 0.72305(12) 0.0350(4) Uani d 1 . .
    C C11B 0.68074(13) 0.61514(10) 0.81534(12) 0.0367(4) Uani d 1 . .
    C C12B 0.60877(15) 0.52833(10) 0.86216(14) 0.0441(5) Uani d 1 . .
    C C13B 0.58972(14) 0.58611(9) 0.80438(12) 0.0356(4) Uani d 1 . .
    C C14B 0.65493(14) 0.77549(10) 0.68854(13) 0.0387(4) Uani d 1 . .
    C C15B 0.60827(16) 0.80081(11) 0.60372(15) 0.0471(5) Uani d 1 . .
    H H15B 0.553062 0.777648 0.567754 0.056 Uiso calc 1 . .
    C C16B 0.64272(19) 0.86005(12) 0.57189(17) 0.0589(6) Uani d 1 . .
    H H16B 0.610379 0.876388 0.514923 0.071 Uiso calc 1 . .
    C C17B 0.7241(2) 0.89481(12) 0.62362(19) 0.0644(7) Uani d 1 . .
    H H17B 0.747369 0.934438 0.601835 0.077 Uiso calc 1 . .
    C C18B 0.77107(19) 0.87068(12) 0.70796(19) 0.0631(7) Uani d 1 . .
    H H18B 0.826506 0.894054 0.743221 0.076 Uiso calc 1 . .
    C C19B 0.73663(17) 0.81194(11) 0.74084(16) 0.0516(5) Uani d 1 . .
    H H19B 0.768351 0.796623 0.798477 0.062 Uiso calc 1 . .
    C C20B 0.29114(19) 0.49726(14) 0.62356(18) 0.0694(7) Uani d 1 . .
    H H20D 0.325173 0.478147 0.581661 0.104 Uiso calc 1 . .
    H H20E 0.229157 0.518549 0.591115 0.104 Uiso calc 1 . .
    H H20F 0.276290 0.461463 0.661141 0.104 Uiso calc 1 . .
    C C21B 0.44443(15) 0.72252(11) 0.65336(14) 0.0430(5) Uani d 1 . .
    C C22B 0.53722(19) 0.47476(13) 0.87759(19) 0.0695(7) Uani d 1 . .
    H H22D 0.512771 0.448528 0.823510 0.104 Uiso calc 1 . .
    H H22E 0.481144 0.496265 0.893812 0.104 Uiso calc 1 . .
    H H22F 0.571655 0.444962 0.925391 0.104 Uiso calc 1 . .
    O O1B 0.48352(10) 0.54880(8) 0.60710(9) 0.0486(4) Uani d 1 . .
    O O2B 0.75351(10) 0.58099(7) 0.87432(10) 0.0475(4) Uani d 1 . .
    N N1B 0.35605(12) 0.54822(9) 0.67930(11) 0.0455(4) Uani d 1 . .
    N N2B 0.70321(11) 0.67387(8) 0.77696(11) 0.0406(4) Uani d 1 . .
    H H2B 0.764694 0.687937 0.786014 0.049 Uiso calc 1 . .
    N N3B 0.70454(14) 0.52351(9) 0.90502(12) 0.0513(4) Uani d 1 . .
    N N4B 0.37283(14) 0.74794(11) 0.60951(15) 0.0655(6) Uani d 1 . .
loop_
    _atom_site_aniso_label
    _atom_site_aniso_U_11
    _atom_site_aniso_U_22
    _atom_site_aniso_U_33
    _atom_site_aniso_U_12
    _atom_site_aniso_U_13
    _atom_site_aniso_U_23
    C1A 0.0285(9) 0.0354(10) 0.0453(11) -0.0014(7) 0.0069(8) -0.0009(8)
    C2A 0.0338(10) 0.0389(11) 0.0565(13) 0.0007(8) 0.0126(9) 0.0001(10)
    C3A 0.0532(13) 0.0555(14) 0.0709(16) -0.0007(11) 0.0223(12) -0.0109(12)
    C4A 0.0704(17) 0.0775(18) 0.0851(19) 0.0040(14) 0.0435(15) -0.0159(15)
    C5A 0.0525(14) 0.0835(19) 0.108(2) -0.0050(14) 0.0451(15) -0.0057(17)
    C6A 0.0411(12) 0.0694(16) 0.0908(19) -0.0110(11) 0.0271(12) -0.0081(14)
    C7A 0.0335(10) 0.0465(12) 0.0648(14) -0.0018(9) 0.0148(10) 0.0005(11)
    C8A 0.0286(9) 0.0391(11) 0.0486(12) -0.0014(8) 0.0037(9) 0.0027(9)
    C9A 0.0301(9) 0.0346(10) 0.0482(12) -0.0005(8) 0.0051(8) -0.0015(9)
    C10A 0.0317(9) 0.0364(10) 0.0402(11) -0.0009(8) 0.0064(8) -0.0058(8)
    C11A 0.0333(9) 0.0390(11) 0.0369(10) 0.0035(8) 0.0057(8) -0.0055(8)
    C12A 0.0458(11) 0.0449(11) 0.0393(11) 0.0026(9) 0.0103(9) 0.0012(9)
    C13A 0.0343(10) 0.0362(10) 0.0397(11) 0.0012(8) 0.0085(8) -0.0037(8)
    C14A 0.0337(9) 0.0363(10) 0.0505(12) -0.0008(8) 0.0122(9) -0.0037(9)
    C15A 0.0508(12) 0.0433(12) 0.0544(13) 0.0014(10) 0.0113(10) -0.0011(10)
    C16A 0.0795(17) 0.0518(14) 0.0701(17) 0.0085(13) 0.0240(14) 0.0142(13)
    C17A 0.0758(17) 0.0464(14) 0.101(2) -0.0125(13) 0.0316(16) 0.0081(15)
    C18A 0.0645(15) 0.0531(15) 0.092(2) -0.0251(12) 0.0138(14) -0.0055(14)
    C19A 0.0465(12) 0.0488(13) 0.0622(14) -0.0123(10) 0.0065(10) -0.0017(11)
    C20A 0.0539(14) 0.0772(18) 0.089(2) -0.0288(13) 0.0109(13) -0.0246(15)
    C21A 0.0350(11) 0.0425(12) 0.0703(15) -0.0028(9) 0.0045(10) 0.0044(11)
    C22A 0.0606(14) 0.0569(14) 0.0689(16) -0.0026(11) 0.0139(12) 0.0203(12)
    O1A 0.0397(7) 0.0646(10) 0.0520(9) -0.0105(7) 0.0122(7) -0.0117(8)
    O2A 0.0375(7) 0.0528(9) 0.0483(8) 0.0044(6) 0.0005(6) 0.0022(7)
    N1A 0.0334(8) 0.0510(10) 0.0588(11) -0.0119(8) 0.0090(8) -0.0110(9)
    N2A 0.0258(7) 0.0408(9) 0.0531(10) -0.0028(7) 0.0047(7) -0.0014(8)
    N3A 0.0536(11) 0.0528(11) 0.0486(11) 0.0038(9) 0.0071(9) 0.0089(9)
    N4A 0.0404(11) 0.0651(14) 0.134(2) 0.0083(10) -0.0035(12) 0.0224(14)
    C1B 0.0328(9) 0.0350(10) 0.0347(10) -0.0049(8) 0.0076(8) -0.0013(8)
    C2B 0.0379(10) 0.0367(10) 0.0411(11) 0.0017(8) 0.0121(8) 0.0062(9)
    C3B 0.0533(12) 0.0483(12) 0.0469(12) 0.0046(10) 0.0139(10) -0.0022(10)
    C4B 0.0740(17) 0.0739(17) 0.0610(15) 0.0132(14) 0.0350(13) -0.0020(13)
    C5B 0.0624(16) 0.088(2) 0.0810(19) 0.0044(14) 0.0445(15) 0.0079(16)
    C6B 0.0477(12) 0.0665(15) 0.0745(17) -0.0093(11) 0.0253(12) 0.0046(13)
    C7B 0.0377(10) 0.0453(11) 0.0474(12) -0.0039(9) 0.0131(9) 0.0060(9)
    C8B 0.0338(9) 0.0380(10) 0.0405(11) -0.0040(8) 0.0060(8) 0.0019(9)
    C9B 0.0348(9) 0.0368(10) 0.0368(10) -0.0029(8) 0.0094(8) 0.0000(8)
    C10B 0.0376(10) 0.0338(10) 0.0343(10) -0.0045(8) 0.0103(8) -0.0065(8)
    C11B 0.0354(10) 0.0366(10) 0.0352(10) 0.0002(8) 0.0036(8) -0.0048(8)
    C12B 0.0483(11) 0.0399(11) 0.0437(11) -0.0004(9) 0.0114(9) 0.0000(9)
    C13B 0.0367(10) 0.0345(10) 0.0351(10) -0.0032(8) 0.0081(8) -0.0027(8)
    C14B 0.0408(10) 0.0347(10) 0.0442(11) -0.0038(8) 0.0175(9) -0.0043(9)
    C15B 0.0501(12) 0.0425(12) 0.0517(13) -0.0037(9) 0.0187(10) 0.0018(10)
    C16B 0.0731(15) 0.0489(13) 0.0605(15) -0.0038(12) 0.0277(13) 0.0084(12)
    C17B 0.0822(17) 0.0404(13) 0.0817(19) -0.0144(12) 0.0416(15) 0.0012(13)
    C18B 0.0644(15) 0.0472(13) 0.0804(19) -0.0228(11) 0.0237(13) -0.0157(13)
    C19B 0.0570(13) 0.0436(12) 0.0543(13) -0.0152(10) 0.0146(11) -0.0066(10)
    C20B 0.0645(15) 0.0754(17) 0.0663(16) -0.0387(13) 0.0130(13) -0.0155(14)
    C21B 0.0375(11) 0.0442(11) 0.0482(12) -0.0057(9) 0.0125(9) 0.0066(10)
    C22B 0.0673(15) 0.0582(15) 0.0818(18) -0.0072(12) 0.0170(14) 0.0254(14)
    O1B 0.0457(8) 0.0577(9) 0.0436(8) -0.0068(7) 0.0134(7) -0.0110(7)
    O2B 0.0399(7) 0.0441(8) 0.0516(9) -0.0004(6) -0.0012(6) 0.0001(7)
    N1B 0.0397(9) 0.0493(10) 0.0474(10) -0.0159(8) 0.0111(8) -0.0071(8)
    N2B 0.0317(8) 0.0397(9) 0.0478(10) -0.0088(7) 0.0055(7) -0.0015(8)
    N3B 0.0562(11) 0.0428(10) 0.0506(11) 0.0008(8) 0.0057(9) 0.0054(8)
    N4B 0.0436(10) 0.0741(14) 0.0755(14) 0.0012(10) 0.0092(10) 0.0245(12)
_geom_special_details
;
 All esds (except the esd in the dihedral angle between two l.s. planes)
 are estimated using the full covariance matrix.  The cell esds are taken
 into account individually in the estimation of esds in distances, angles
 and torsion angles; correlations between esds in cell parameters are only
 used when they are defined by crystal symmetry.  An approximate (isotropic)
 treatment of cell esds is used for estimating esds involving l.s. planes.
;
loop_
    _geom_bond_atom_site_label_1
    _geom_bond_atom_site_label_2
    _geom_bond_site_symmetry_2
    _geom_bond_distance
    _geom_bond_publ_flag
    C1A C13A . 1.507(3) ?
    C1A C2A . 1.518(3) ?
    C1A C9A . 1.538(3) ?
    C1A C8A . 1.560(3) ?
    C2A C3A . 1.378(3) ?
    C2A C7A . 1.384(3) ?
    C3A C4A . 1.394(3) ?
    C3A H3A . 0.9300 ?
    C4A C5A . 1.371(4) ?
    C4A H4A . 0.9300 ?
    C5A C6A . 1.380(4) ?
    C5A H5A . 0.9300 ?
    C6A C7A . 1.377(3) ?
    C6A H6A . 0.9300 ?
    C7A N1A . 1.408(3) ?
    C8A O1A . 1.219(2) ?
    C8A N1A . 1.344(2) ?
    C9A C10A . 1.363(2) ?
    C9A C21A . 1.424(3) ?
    C10A N2A . 1.383(2) ?
    C10A C14A . 1.480(3) ?
    C11A O2A . 1.338(2) ?
    C11A C13A . 1.339(3) ?
    C11A N2A . 1.358(2) ?
    C12A N3A . 1.310(3) ?
    C12A C13A . 1.420(3) ?
    C12A C22A . 1.491(3) ?
    C14A C15A . 1.381(3) ?
    C14A C19A . 1.390(3) ?
    C15A C16A . 1.384(3) ?
    C15A H15A . 0.9300 ?
    C16A C17A . 1.373(4) ?
    C16A H16A . 0.9300 ?
    C17A C18A . 1.364(4) ?
    C17A H17A . 0.9300 ?
    C18A C19A . 1.377(3) ?
    C18A H18A . 0.9300 ?
    C19A H19A . 0.9300 ?
    C20A N1A . 1.459(3) ?
    C20A H20A . 0.9600 ?
    C20A H20B . 0.9600 ?
    C20A H20C . 0.9600 ?
    C21A N4A . 1.142(3) ?
    C22A H22A . 0.9600 ?
    C22A H22B . 0.9600 ?
    C22A H22C . 0.9600 ?
    O2A N3A . 1.450(2) ?
    N2A H2A . 0.8600 ?
    C1B C13B . 1.505(3) ?
    C1B C2B . 1.517(3) ?
    C1B C9B . 1.535(2) ?
    C1B C8B . 1.550(3) ?
    C2B C3B . 1.378(3) ?
    C2B C7B . 1.389(3) ?
    C3B C4B . 1.392(3) ?
    C3B H3B . 0.9300 ?
    C4B C5B . 1.385(4) ?
    C4B H4B . 0.9300 ?
    C5B C6B . 1.378(4) ?
    C5B H5B . 0.9300 ?
    C6B C7B . 1.379(3) ?
    C6B H6B . 0.9300 ?
    C7B N1B . 1.408(3) ?
    C8B O1B . 1.220(2) ?
    C8B N1B . 1.353(2) ?
    C9B C10B . 1.363(2) ?
    C9B C21B . 1.423(3) ?
    C10B N2B . 1.377(2) ?
    C10B C14B . 1.484(3) ?
    C11B C13B . 1.337(3) ?
    C11B O2B . 1.339(2) ?
    C11B N2B . 1.359(2) ?
    C12B N3B . 1.309(3) ?
    C12B C13B . 1.417(3) ?
    C12B C22B . 1.490(3) ?
    C14B C15B . 1.387(3) ?
    C14B C19B . 1.392(3) ?
    C15B C16B . 1.383(3) ?
    C15B H15B . 0.9300 ?
    C16B C17B . 1.369(3) ?
    C16B H16B . 0.9300 ?
    C17B C18B . 1.374(4) ?
    C17B H17B . 0.9300 ?
    C18B C19B . 1.382(3) ?
    C18B H18B . 0.9300 ?
    C19B H19B . 0.9300 ?
    C20B N1B . 1.456(3) ?
    C20B H20D . 0.9600 ?
    C20B H20E . 0.9600 ?
    C20B H20F . 0.9600 ?
    C21B N4B . 1.148(3) ?
    C22B H22D . 0.9600 ?
    C22B H22E . 0.9600 ?
    C22B H22F . 0.9600 ?
    O2B N3B . 1.445(2) ?
    N2B H2B . 0.8600 ?
loop_
    _geom_angle_atom_site_label_1
    _geom_angle_atom_site_label_2
    _geom_angle_atom_site_label_3
    _geom_angle_site_symmetry_1
    _geom_angle_site_symmetry_3
    _geom_angle
    _geom_angle_publ_flag
    C13A C1A C2A . . 111.38(16) ?
    C13A C1A C9A . . 106.69(14) ?
    C2A C1A C9A . . 115.80(15) ?
    C13A C1A C8A . . 111.28(15) ?
    C2A C1A C8A . . 100.77(14) ?
    C9A C1A C8A . . 110.96(16) ?
    C3A C2A C7A . . 119.87(19) ?
    C3A C2A C1A . . 130.81(18) ?
    C7A C2A C1A . . 109.09(17) ?
    C2A C3A C4A . . 118.3(2) ?
    C2A C3A H3A . . 120.8 ?
    C4A C3A H3A . . 120.8 ?
    C5A C4A C3A . . 120.7(2) ?
    C5A C4A H4A . . 119.6 ?
    C3A C4A H4A . . 119.6 ?
    C4A C5A C6A . . 121.6(2) ?
    C4A C5A H5A . . 119.2 ?
    C6A C5A H5A . . 119.2 ?
    C7A C6A C5A . . 117.2(2) ?
    C7A C6A H6A . . 121.4 ?
    C5A C6A H6A . . 121.4 ?
    C6A C7A C2A . . 122.3(2) ?
    C6A C7A N1A . . 127.9(2) ?
    C2A C7A N1A . . 109.76(17) ?
    O1A C8A N1A . . 124.67(19) ?
    O1A C8A C1A . . 126.82(16) ?
    N1A C8A C1A . . 108.51(17) ?
    C10A C9A C21A . . 120.67(18) ?
    C10A C9A C1A . . 125.50(17) ?
    C21A C9A C1A . . 113.82(15) ?
    C9A C10A N2A . . 120.86(17) ?
    C9A C10A C14A . . 125.36(17) ?
    N2A C10A C14A . . 113.71(15) ?
    O2A C11A C13A . . 112.23(17) ?
    O2A C11A N2A . . 120.82(16) ?
    C13A C11A N2A . . 126.81(17) ?
    N3A C12A C13A . . 111.80(18) ?
    N3A C12A C22A . . 119.85(19) ?
    C13A C12A C22A . . 128.31(19) ?
    C11A C13A C12A . . 104.13(17) ?
    C11A C13A C1A . . 122.48(17) ?
    C12A C13A C1A . . 133.25(17) ?
    C15A C14A C19A . . 118.81(19) ?
    C15A C14A C10A . . 122.06(18) ?
    C19A C14A C10A . . 119.05(18) ?
    C14A C15A C16A . . 120.1(2) ?
    C14A C15A H15A . . 119.9 ?
    C16A C15A H15A . . 119.9 ?
    C17A C16A C15A . . 120.2(2) ?
    C17A C16A H16A . . 119.9 ?
    C15A C16A H16A . . 119.9 ?
    C18A C17A C16A . . 120.1(2) ?
    C18A C17A H17A . . 120.0 ?
    C16A C17A H17A . . 120.0 ?
    C17A C18A C19A . . 120.3(2) ?
    C17A C18A H18A . . 119.9 ?
    C19A C18A H18A . . 119.9 ?
    C18A C19A C14A . . 120.4(2) ?
    C18A C19A H19A . . 119.8 ?
    C14A C19A H19A . . 119.8 ?
    N1A C20A H20A . . 109.5 ?
    N1A C20A H20B . . 109.5 ?
    H20A C20A H20B . . 109.5 ?
    N1A C20A H20C . . 109.5 ?
    H20A C20A H20C . . 109.5 ?
    H20B C20A H20C . . 109.5 ?
    N4A C21A C9A . . 174.6(2) ?
    C12A C22A H22A . . 109.5 ?
    C12A C22A H22B . . 109.5 ?
    H22A C22A H22B . . 109.5 ?
    C12A C22A H22C . . 109.5 ?
    H22A C22A H22C . . 109.5 ?
    H22B C22A H22C . . 109.5 ?
    C11A O2A N3A . . 106.52(14) ?
    C8A N1A C7A . . 111.62(17) ?
    C8A N1A C20A . . 122.64(19) ?
    C7A N1A C20A . . 125.66(18) ?
    C11A N2A C10A . . 116.78(15) ?
    C11A N2A H2A . . 121.6 ?
    C10A N2A H2A . . 121.6 ?
    C12A N3A O2A . . 105.32(16) ?
    C13B C1B C2B . . 111.18(15) ?
    C13B C1B C9B . . 107.90(14) ?
    C2B C1B C9B . . 114.69(15) ?
    C13B C1B C8B . . 110.07(15) ?
    C2B C1B C8B . . 101.52(14) ?
    C9B C1B C8B . . 111.39(15) ?
    C3B C2B C7B . . 120.65(18) ?
    C3B C2B C1B . . 130.43(18) ?
    C7B C2B C1B . . 108.73(16) ?
    C2B C3B C4B . . 118.4(2) ?
    C2B C3B H3B . . 120.8 ?
    C4B C3B H3B . . 120.8 ?
    C5B C4B C3B . . 120.0(2) ?
    C5B C4B H4B . . 120.0 ?
    C3B C4B H4B . . 120.0 ?
    C6B C5B C4B . . 122.1(2) ?
    C6B C5B H5B . . 119.0 ?
    C4B C5B H5B . . 119.0 ?
    C5B C6B C7B . . 117.4(2) ?
    C5B C6B H6B . . 121.3 ?
    C7B C6B H6B . . 121.3 ?
    C6B C7B C2B . . 121.5(2) ?
    C6B C7B N1B . . 128.8(2) ?
    C2B C7B N1B . . 109.68(16) ?
    O1B C8B N1B . . 125.66(18) ?
    O1B C8B C1B . . 126.14(16) ?
    N1B C8B C1B . . 108.18(16) ?
    C10B C9B C21B . . 120.92(17) ?
    C10B C9B C1B . . 125.84(17) ?
    C21B C9B C1B . . 113.24(15) ?
    C9B C10B N2B . . 119.92(17) ?
    C9B C10B C14B . . 126.23(17) ?
    N2B C10B C14B . . 113.83(15) ?
    C13B C11B O2B . . 112.32(17) ?
    C13B C11B N2B . . 127.46(17) ?
    O2B C11B N2B . . 120.17(16) ?
    N3B C12B C13B . . 111.85(18) ?
    N3B C12B C22B . . 118.75(19) ?
    C13B C12B C22B . . 129.39(19) ?
    C11B C13B C12B . . 104.02(17) ?
    C11B C13B C1B . . 121.16(17) ?
    C12B C13B C1B . . 134.74(17) ?
    C15B C14B C19B . . 117.93(19) ?
    C15B C14B C10B . . 122.51(17) ?
    C19B C14B C10B . . 119.51(18) ?
    C16B C15B C14B . . 120.9(2) ?
    C16B C15B H15B . . 119.5 ?
    C14B C15B H15B . . 119.5 ?
    C17B C16B C15B . . 120.5(2) ?
    C17B C16B H16B . . 119.8 ?
    C15B C16B H16B . . 119.8 ?
    C16B C17B C18B . . 119.5(2) ?
    C16B C17B H17B . . 120.3 ?
    C18B C17B H17B . . 120.3 ?
    C17B C18B C19B . . 120.5(2) ?
    C17B C18B H18B . . 119.7 ?
    C19B C18B H18B . . 119.7 ?
    C18B C19B C14B . . 120.7(2) ?
    C18B C19B H19B . . 119.7 ?
    C14B C19B H19B . . 119.7 ?
    N1B C20B H20D . . 109.5 ?
    N1B C20B H20E . . 109.5 ?
    H20D C20B H20E . . 109.5 ?
    N1B C20B H20F . . 109.5 ?
    H20D C20B H20F . . 109.5 ?
    H20E C20B H20F . . 109.5 ?
    N4B C21B C9B . . 174.7(2) ?
    C12B C22B H22D . . 109.5 ?
    C12B C22B H22E . . 109.5 ?
    H22D C22B H22E . . 109.5 ?
    C12B C22B H22F . . 109.5 ?
    H22D C22B H22F . . 109.5 ?
    H22E C22B H22F . . 109.5 ?
    C11B O2B N3B . . 106.37(14) ?
    C8B N1B C7B . . 111.65(16) ?
    C8B N1B C20B . . 123.79(18) ?
    C7B N1B C20B . . 124.53(17) ?
    C11B N2B C10B . . 117.62(15) ?
    C11B N2B H2B . . 121.2 ?
    C10B N2B H2B . . 121.2 ?
    C12B N3B O2B . . 105.44(15) ?
loop_
    _geom_torsion_atom_site_label_1
    _geom_torsion_atom_site_label_2
    _geom_torsion_atom_site_label_3
    _geom_torsion_atom_site_label_4
    _geom_torsion_site_symmetry_1
    _geom_torsion_site_symmetry_2
    _geom_torsion_site_symmetry_3
    _geom_torsion_site_symmetry_4
    _geom_torsion
    _geom_torsion_publ_flag
    C13A C1A C2A C3A . . . . -61.0(3) ?
    C9A C1A C2A C3A . . . . 61.2(3) ?
    C8A C1A C2A C3A . . . . -179.1(2) ?
    C13A C1A C2A C7A . . . . 113.40(19) ?
    C9A C1A C2A C7A . . . . -124.47(18) ?
    C8A C1A C2A C7A . . . . -4.7(2) ?
    C7A C2A C3A C4A . . . . -0.3(3) ?
    C1A C2A C3A C4A . . . . 173.5(2) ?
    C2A C3A C4A C5A . . . . 0.0(4) ?
    C3A C4A C5A C6A . . . . 0.3(5) ?
    C4A C5A C6A C7A . . . . -0.2(4) ?
    C5A C6A C7A C2A . . . . -0.1(4) ?
    C5A C6A C7A N1A . . . . -177.7(2) ?
    C3A C2A C7A C6A . . . . 0.4(3) ?
    C1A C2A C7A C6A . . . . -174.7(2) ?
    C3A C2A C7A N1A . . . . 178.4(2) ?
    C1A C2A C7A N1A . . . . 3.3(2) ?
    C13A C1A C8A O1A . . . . 66.1(3) ?
    C2A C1A C8A O1A . . . . -175.7(2) ?
    C9A C1A C8A O1A . . . . -52.5(3) ?
    C13A C1A C8A N1A . . . . -113.50(18) ?
    C2A C1A C8A N1A . . . . 4.7(2) ?
    C9A C1A C8A N1A . . . . 127.86(17) ?
    C13A C1A C9A C10A . . . . -9.7(3) ?
    C2A C1A C9A C10A . . . . -134.3(2) ?
    C8A C1A C9A C10A . . . . 111.7(2) ?
    C13A C1A C9A C21A . . . . 169.23(18) ?
    C2A C1A C9A C21A . . . . 44.6(2) ?
    C8A C1A C9A C21A . . . . -69.4(2) ?
    C21A C9A C10A N2A . . . . -174.26(19) ?
    C1A C9A C10A N2A . . . . 4.6(3) ?
    C21A C9A C10A C14A . . . . 2.4(3) ?
    C1A C9A C10A C14A . . . . -178.75(18) ?
    O2A C11A C13A C12A . . . . 0.6(2) ?
    N2A C11A C13A C12A . . . . 176.20(18) ?
    O2A C11A C13A C1A . . . . -175.64(16) ?
    N2A C11A C13A C1A . . . . 0.0(3) ?
    N3A C12A C13A C11A . . . . -0.4(2) ?
    C22A C12A C13A C11A . . . . 177.4(2) ?
    N3A C12A C13A C1A . . . . 175.2(2) ?
    C22A C12A C13A C1A . . . . -7.0(4) ?
    C2A C1A C13A C11A . . . . 134.57(19) ?
    C9A C1A C13A C11A . . . . 7.3(2) ?
    C8A C1A C13A C11A . . . . -113.8(2) ?
    C2A C1A C13A C12A . . . . -40.4(3) ?
    C9A C1A C13A C12A . . . . -167.6(2) ?
    C8A C1A C13A C12A . . . . 71.2(3) ?
    C9A C10A C14A C15A . . . . 46.2(3) ?
    N2A C10A C14A C15A . . . . -136.90(19) ?
    C9A C10A C14A C19A . . . . -137.0(2) ?
    N2A C10A C14A C19A . . . . 39.9(2) ?
    C19A C14A C15A C16A . . . . -0.1(3) ?
    C10A C14A C15A C16A . . . . 176.66(19) ?
    C14A C15A C16A C17A . . . . 1.4(4) ?
    C15A C16A C17A C18A . . . . -0.8(4) ?
    C16A C17A C18A C19A . . . . -1.1(4) ?
    C17A C18A C19A C14A . . . . 2.4(4) ?
    C15A C14A C19A C18A . . . . -1.8(3) ?
    C10A C14A C19A C18A . . . . -178.7(2) ?
    C13A C11A O2A N3A . . . . -0.5(2) ?
    N2A C11A O2A N3A . . . . -176.43(16) ?
    O1A C8A N1A C7A . . . . 177.3(2) ?
    C1A C8A N1A C7A . . . . -3.1(2) ?
    O1A C8A N1A C20A . . . . -5.7(3) ?
    C1A C8A N1A C20A . . . . 173.9(2) ?
    C6A C7A N1A C8A . . . . 177.8(2) ?
    C2A C7A N1A C8A . . . . 0.0(3) ?
    C6A C7A N1A C20A . . . . 0.9(4) ?
    C2A C7A N1A C20A . . . . -177.0(2) ?
    O2A C11A N2A C10A . . . . 168.83(16) ?
    C13A C11A N2A C10A . . . . -6.5(3) ?
    C9A C10A N2A C11A . . . . 4.0(3) ?
    C14A C10A N2A C11A . . . . -173.04(16) ?
    C13A C12A N3A O2A . . . . 0.1(2) ?
    C22A C12A N3A O2A . . . . -177.89(19) ?
    C11A O2A N3A C12A . . . . 0.2(2) ?
    C13B C1B C2B C3B . . . . 62.6(3) ?
    C9B C1B C2B C3B . . . . -60.1(3) ?
    C8B C1B C2B C3B . . . . 179.7(2) ?
    C13B C1B C2B C7B . . . . -112.24(18) ?
    C9B C1B C2B C7B . . . . 125.01(17) ?
    C8B C1B C2B C7B . . . . 4.80(19) ?
    C7B C2B C3B C4B . . . . 0.5(3) ?
    C1B C2B C3B C4B . . . . -173.9(2) ?
    C2B C3B C4B C5B . . . . -0.1(4) ?
    C3B C4B C5B C6B . . . . -0.5(4) ?
    C4B C5B C6B C7B . . . . 0.6(4) ?
    C5B C6B C7B C2B . . . . -0.1(3) ?
    C5B C6B C7B N1B . . . . 178.2(2) ?
    C3B C2B C7B C6B . . . . -0.4(3) ?
    C1B C2B C7B C6B . . . . 175.07(19) ?
    C3B C2B C7B N1B . . . . -179.00(18) ?
    C1B C2B C7B N1B . . . . -3.5(2) ?
    C13B C1B C8B O1B . . . . -65.3(2) ?
    C2B C1B C8B O1B . . . . 176.82(19) ?
    C9B C1B C8B O1B . . . . 54.3(3) ?
    C13B C1B C8B N1B . . . . 113.30(17) ?
    C2B C1B C8B N1B . . . . -4.54(19) ?
    C9B C1B C8B N1B . . . . -127.06(17) ?
    C13B C1B C9B C10B . . . . 2.9(3) ?
    C2B C1B C9B C10B . . . . 127.39(19) ?
    C8B C1B C9B C10B . . . . -118.0(2) ?
    C13B C1B C9B C21B . . . . -176.91(16) ?
    C2B C1B C9B C21B . . . . -52.4(2) ?
    C8B C1B C9B C21B . . . . 62.2(2) ?
    C21B C9B C10B N2B . . . . 178.96(18) ?
    C1B C9B C10B N2B . . . . -0.8(3) ?
    C21B C9B C10B C14B . . . . 0.5(3) ?
    C1B C9B C10B C14B . . . . -179.26(17) ?
    O2B C11B C13B C12B . . . . -0.2(2) ?
    N2B C11B C13B C12B . . . . -177.52(18) ?
    O2B C11B C13B C1B . . . . 176.96(16) ?
    N2B C11B C13B C1B . . . . -0.3(3) ?
    N3B C12B C13B C11B . . . . 0.4(2) ?
    C22B C12B C13B C11B . . . . -178.3(2) ?
    N3B C12B C13B C1B . . . . -176.3(2) ?
    C22B C12B C13B C1B . . . . 5.0(4) ?
    C2B C1B C13B C11B . . . . -128.85(19) ?
    C9B C1B C13B C11B . . . . -2.3(2) ?
    C8B C1B C13B C11B . . . . 119.47(19) ?
    C2B C1B C13B C12B . . . . 47.3(3) ?
    C9B C1B C13B C12B . . . . 173.9(2) ?
    C8B C1B C13B C12B . . . . -64.4(3) ?
    C9B C10B C14B C15B . . . . -36.5(3) ?
    N2B C10B C14B C15B . . . . 145.03(19) ?
    C9B C10B C14B C19B . . . . 146.4(2) ?
    N2B C10B C14B C19B . . . . -32.1(2) ?
    C19B C14B C15B C16B . . . . 0.7(3) ?
    C10B C14B C15B C16B . . . . -176.46(18) ?
    C14B C15B C16B C17B . . . . 0.2(3) ?
    C15B C16B C17B C18B . . . . -0.5(4) ?
    C16B C17B C18B C19B . . . . -0.2(4) ?
    C17B C18B C19B C14B . . . . 1.2(4) ?
    C15B C14B C19B C18B . . . . -1.4(3) ?
    C10B C14B C19B C18B . . . . 175.86(19) ?
    C13B C11B O2B N3B . . . . 0.0(2) ?
    N2B C11B O2B N3B . . . . 177.55(16) ?
    O1B C8B N1B C7B . . . . -178.58(19) ?
    C1B C8B N1B C7B . . . . 2.8(2) ?
    O1B C8B N1B C20B . . . . 3.4(3) ?
    C1B C8B N1B C20B . . . . -175.2(2) ?
    C6B C7B N1B C8B . . . . -178.0(2) ?
    C2B C7B N1B C8B . . . . 0.4(2) ?
    C6B C7B N1B C20B . . . . 0.0(4) ?
    C2B C7B N1B C20B . . . . 178.4(2) ?
    C13B C11B N2B C10B . . . . 2.8(3) ?
    O2B C11B N2B C10B . . . . -174.33(16) ?
    C9B C10B N2B C11B . . . . -2.1(3) ?
    C14B C10B N2B C11B . . . . 176.53(16) ?
    C13B C12B N3B O2B . . . . -0.3(2) ?
    C22B C12B N3B O2B . . . . 178.51(19) ?
    C11B O2B N3B C12B . . . . 0.2(2) ?
loop_
    _geom_hbond_atom_site_label_D
    _geom_hbond_atom_site_label_H
    _geom_hbond_atom_site_label_A
    _geom_hbond_site_symmetry_A
    _geom_hbond_distance_DH
    _geom_hbond_distance_HA
    _geom_hbond_distance_DA
    _geom_hbond_angle_DHA
    N2A H2A O1B . 0.86 2.09 2.910(2) 159
    N2B H2B O1A . 0.86 1.92 2.731(2) 156
    C6A H6A N4B 1_655 0.93 2.62 3.299(3) 130
    C6B H6B N4A 1_455 0.93 2.62 3.496(3) 157
    C19A H19A O1B 3_666 0.93 2.50 3.377(3) 157
    C22A H22B Cg2 . 0.96 2.95 3.314(3) 103
_shelx_space_group_comment
;
The symmetry employed for this shelxl refinement is uniquely defined
by the following loop, which should always be used as a source of
symmetry information in preference to the above space-group names.
They are only intended as comments.
;
_shelx_estimated_absorpt_T_min     0.974
_shelx_estimated_absorpt_T_max     0.985
_shelx_hkl_file
;
  -2   0   0  917.42   46.73
   2   0   0  989.37   46.93
   3   0   0 9820.25  468.16
  -3   0   0 9999.00  468.07
   4   0   0  471.58   21.88
  -4   0   0  451.40   21.85
   4   0   0  469.90   21.82
   4   0   0  461.16   21.85
  -4   0   0  456.38   21.86
  -5   0   0  223.93   10.94
  -5   0   0  225.51   10.91
   5   0   0  226.04   10.86
   5   0   0  231.29   10.91
   5   0   0  231.94   10.95
   6   0   0   13.55    1.23
  -6   0   0   14.29    1.18
  -6   0   0   14.22    1.12
   6   0   0   12.80    1.10
   6   0   0   15.03    1.25
  -7   0   0  103.44    5.16
  -7   0   0   97.31    5.17
   7   0   0   97.52    5.05
   7   0   0  109.65    5.24
   8   0   0  416.73   20.05
  -8   0   0  406.22   20.01
   8   0   0  436.47   19.87
  -8   0   0  433.37   19.97
   8   0   0  396.53   19.90
   9   0   0   51.20    3.13
   9   0   0   51.28    2.83
   9   0   0   56.75    2.87
  -9   0   0   45.40    2.94
 -10   0   0   27.81    2.32
  10   0   0   33.43    2.55
  10   0   0   34.80    2.13
 -10   0   0   30.11    2.29
  10   0   0   38.91    2.15
  11   0   0   28.27    2.77
  11   0   0   38.36    2.20
 -11   0   0   32.19    2.61
 -12   0   0    2.00    1.20
  12   0   0    3.03    0.71
  12   0   0    2.19    1.40
  12   0   0    0.71    1.52
  13   0   0   24.50    2.71
 -13   0   0   26.26    2.64
  14   0   0    2.77    2.30
 -14   0   0    0.59    1.52
 -15   0   0   -1.78    1.66
  15   0   0    2.37    2.12
 -16   0   0    4.06    2.13
 -17   0   0    0.93    2.34
 -18   0   0    8.20    3.11
  -2  -1   0   71.34    3.48
   2  -1   0   71.76    3.41
  -2  -1   0   76.81    3.49
   2  -1   0   70.44    3.38
   2   1   0   70.98    3.49
   2   1   0   71.44    3.49
  -2   1   0   73.11    3.41
  -2   1   0   70.51    3.40
   2   1   0   64.15    3.46
  -3  -1   0 1518.21   74.10
   3  -1   0 1446.07   72.43
   3   1   0 1515.87   74.24
   4  -1   0  272.79   13.51
  -4  -1   0  281.20   13.63
   4  -1   0  288.63   13.57
   4  -1   0  276.32   13.52
  -4  -1   0  280.71   13.62
  -4   1   0  283.18   13.55
   4   1   0  298.68   13.64
  -4   1   0  328.71   13.57
   4   1   0  266.43   13.58
   4   1   0  280.78   13.65
   5  -1   0  159.02    7.76
   5  -1   0  167.89    7.85
   5  -1   0  169.59    7.78
  -5  -1   0  160.16    7.89
  -5  -1   0  165.27    7.91
   5   1   0  162.13    7.93
  -5   1   0  156.09    7.80
  -5   1   0  155.11    7.82
   5   1   0  165.82    7.85
   6  -1   0   67.32    3.27
   6  -1   0   61.42    3.27
  -6  -1   0   63.85    3.46
   6  -1   0   67.23    3.40
  -6  -1   0   61.73    3.44
  -6   1   0   60.97    3.31
   6   1   0   67.44    3.44
   6   1   0   69.03    3.38
   6   1   0   66.39    3.49
   7  -1   0   79.70    4.14
  -7  -1   0   86.55    4.33
   7  -1   0   80.85    4.29
   7  -1   0   83.49    4.11
  -7  -1   0   84.78    4.36
  -7   1   0   80.36    4.23
   7   1   0   84.75    4.30
   7   1   0   89.76    4.24
  -7   1   0   72.78    4.22
   7   1   0   84.21    4.39
  -8  -1   0   25.98    2.01
   8  -1   0   29.03    1.69
   8  -1   0   29.24    1.76
   8  -1   0   30.16    1.98
  -8  -1   0   29.67    2.01
   8   1   0   29.26    2.09
  -8   1   0   27.92    1.86
   8   1   0   26.84    1.95
   8   1   0   26.91    1.88
  -8   1   0   29.67    1.91
  -9  -1   0   45.25    2.89
   9  -1   0   47.09    2.47
   9  -1   0   51.76    2.55
   9  -1   0   47.38    2.84
  -9  -1   0   43.16    2.82
  -9   1   0   48.81    2.81
   9   1   0   42.82    2.70
   9   1   0   45.23    2.77
  -9   1   0   43.98    2.68
  10  -1   0    2.39    0.63
  10  -1   0    2.78    1.05
 -10  -1   0    1.42    0.95
  10  -1   0    1.63    0.53
 -10  -1   0    1.32    0.95
 -10   1   0    1.60    0.86
 -10   1   0    1.85    0.84
  10   1   0    1.00    0.85
  10   1   0    0.88    0.84
  10   1   0    1.57    1.14
  11  -1   0  268.74   13.37
 -11  -1   0  280.00   13.41
  11   1   0  268.18   13.48
 -11   1   0  259.45   13.26
  11   1   0  273.21   13.12
  11   1   0  269.71   13.06
 -12  -1   0    2.15    1.25
  12  -1   0   -2.75    1.32
 -12   1   0    0.42    1.06
  12   1   0   -0.97    1.61
  12   1   0    1.52    1.07
  12   1   0   -0.94    0.95
 -13  -1   0    6.15    1.64
  13  -1   0    3.57    1.80
  13   1   0    4.07    1.24
  13   1   0    6.52    1.10
 -13   1   0    5.96    1.48
  13   1   0    5.08    2.11
  14  -1   0    0.70    2.08
 -14  -1   0    0.89    1.64
  14   1   0    4.08    2.28
 -14   1   0    2.91    1.48
 -15  -1   0   -0.44    1.77
  15  -1   0    1.23    1.80
 -15   1   0   -0.49    1.58
  15   1   0    3.20    2.31
 -16  -1   0    7.55    3.52
 -16   1   0    7.00    2.13
 -17  -1   0   -0.12    2.48
 -17   1   0    3.04    2.36
 -18  -1   0   -3.55    3.02
 -18   1   0   -6.01    2.60
  -1  -2   0   40.64    1.89
  -1  -2   0   36.70    1.91
  -1   2   0   33.31    1.78
   1   2   0   39.62    1.89
   1   2   0   36.82    1.89
  -1   2   0   36.73    1.79
   1   2   0   36.92    1.90
  -2  -2   0    0.39    0.36
   2   2   0   -0.14    0.42
   2   2   0   -0.27    0.38
  -2   2   0    0.76    0.18
   2   2   0    0.61    0.43
  -3  -2   0  302.97   13.96
   3  -2   0  284.49   13.80
  -3  -2   0  287.20   13.95
  -3   2   0  300.73   13.79
  -3   2   0  285.89   13.82
   3   2   0  281.47   13.95
   3   2   0  316.31   13.97
   3   2   0  282.27   13.92
  -4  -2   0 5462.86  257.34
   4  -2   0 5478.23  255.01
   4  -2   0 5142.98  254.10
   4   2   0 5339.12  257.56
  -5  -2   0    6.24    0.83
  -5  -2   0    5.58    0.83
   5  -2   0    6.50    0.71
   5   2   0    6.81    0.85
  -5   2   0    7.66    0.72
   5   2   0    7.24    0.81
   5   2   0    7.60    0.90
  -5   2   0    6.87    0.63
   6  -2   0    9.96    0.93
  -6  -2   0    8.05    1.15
  -6  -2   0    8.99    1.18
  -6   2   0    8.77    0.95
   6   2   0    9.08    1.15
  -6   2   0    8.92    0.78
   6   2   0   10.59    1.21
   6   2   0    8.42    1.10
  -7  -2   0  174.07    8.68
   7  -2   0  173.74    8.57
  -7  -2   0  174.40    8.72
  -7   2   0  166.34    8.54
   7   2   0  175.98    8.68
   7   2   0  178.97    8.76
  -7   2   0  190.28    8.50
   7   2   0  173.72    8.61
  -8  -2   0   77.62    4.05
  -8  -2   0   72.49    4.05
   8  -2   0   74.85    3.90
  -8   2   0   73.80    3.86
   8   2   0   77.00    4.01
  -8   2   0   64.57    3.82
   8   2   0   74.86    3.92
   8   2   0   72.78    4.08
  -9  -2   0    1.29    0.96
   9  -2   0    2.13    0.81
  -9  -2   0    1.59    0.94
   9   2   0    3.19    0.90
   9   2   0    1.48    0.88
   9   2   0    1.28    1.02
  -9   2   0    0.01    0.68
  -9   2   0    1.40    0.72
  10  -2   0    6.51    1.20
 -10  -2   0    7.52    1.36
 -10  -2   0    7.37    1.34
 -10   2   0    8.86    1.15
  10   2   0    9.28    1.22
  10   2   0    8.44    1.51
  10   2   0    7.60    1.22
 -11  -2   0   31.71    2.73
  11  -2   0   28.00    2.48
 -11  -2   0   33.39    2.63
  11   2   0   30.53    2.40
  11   2   0   23.61    2.92
 -11   2   0   27.40    2.29
  11   2   0   27.47    2.34
  12  -2   0   45.45    3.20
 -12  -2   0   41.40    3.40
  12   2   0   41.76    2.97
  12   2   0   42.15    2.92
  12   2   0   39.40    3.77
 -13  -2   0   -1.20    1.33
  13  -2   0    0.19    1.62
  13   2   0   -0.33    1.21
  13   2   0   -2.29    1.95
 -13   2   0   -1.34    1.01
  13   2   0   -0.10    1.04
  14  -2   0    4.67    1.92
 -14  -2   0    4.14    1.80
  14   2   0    5.50    1.13
 -14   2   0    3.32    1.47
  14   2   0    5.31    1.30
  14   2   0    4.62    2.38
  15  -2   0    7.63    1.71
 -15  -2   0    2.78    2.01
  15   2   0    5.44    2.42
 -15   2   0    7.43    1.78
 -16  -2   0   -1.46    2.09
 -16   2   0    2.32    1.81
 -17  -2   0    8.58    2.85
 -18  -2   0   -2.25    3.13
 -18   2   0   -2.89    2.50
   0  -3   0    0.03    0.22
   0   3   0   -0.07    0.22
   0   3   0    0.21    0.37
   0   3   0   -0.05    0.26
  -1  -3   0  587.15   25.30
  -1  -3   0  532.76   25.26
   1   3   0  536.48   25.26
   1   3   0  519.18   25.27
   1   3   0  499.51   25.27
  -2  -3   0  475.42   23.66
  -2  -3   0  510.19   23.69
   2   3   0  508.65   23.68
   2   3   0  498.52   23.68
   2   3   0  507.60   23.68
   3   3   0   12.49    1.11
  -4  -3   0   87.27    4.53
  -4  -3   0   86.33    4.53
   4  -3   0   85.03    4.26
   4   3   0   96.66    4.56
  -4   3   0   87.31    4.24
   4   3   0   85.77    4.48
  -4   3   0   89.55    4.32
   4   3   0   93.82    4.56
  -5  -3   0    3.91    0.82
  -5  -3   0    4.34    0.80
   5  -3   0    3.92    0.54
  -5   3   0    4.37    0.63
  -5   3   0    4.71    0.46
   5   3   0    4.45    0.81
   5   3   0    3.80    0.81
   5   3   0    4.78    0.80
  -6  -3   0    9.93    1.32
  -6  -3   0    8.84    1.24
   6  -3   0   11.85    0.89
  -6   3   0   11.58    0.99
   6   3   0   10.94    1.21
   6   3   0    9.68    1.28
  -6   3   0   11.16    0.77
   6   3   0    9.21    1.26
  -7  -3   0   22.22    1.93
   7  -3   0   25.32    1.54
  -7  -3   0   24.98    1.90
  -7   3   0   26.30    1.40
   7   3   0   23.86    1.86
   7   3   0   23.00    1.79
   7   3   0   21.31    1.86
  -8  -3   0  529.85   24.31
  -8  -3   0  479.40   24.34
   8  -3   0  501.44   24.10
   8   3   0  509.00   24.42
   8   3   0  526.52   24.23
  -8   3   0  486.34   24.01
   8   3   0  526.81   24.32
  -8   3   0  500.75   24.12
  -9  -3   0   71.16    4.09
  -9  -3   0   71.36    4.15
   9  -3   0   71.15    3.79
   9   3   0   72.78    4.05
   9   3   0   70.46    4.18
  -9   3   0   70.62    3.79
   9   3   0   70.29    3.95
 -10  -3   0   52.26    3.40
 -10  -3   0   49.68    3.44
  10  -3   0   50.34    3.08
  10   3   0   53.49    3.57
  10   3   0   54.97    3.26
  10   3   0   53.60    3.30
 -10   3   0   52.98    3.05
  11  -3   0   62.01    3.72
 -11  -3   0   65.92    4.01
 -11  -3   0   62.15    4.12
  11   3   0   66.64    3.87
  11   3   0   63.11    3.89
 -11   3   0   63.56    3.70
  11   3   0   60.89    4.33
 -12  -3   0    3.87    1.74
  12  -3   0    4.10    1.27
  12   3   0    3.20    1.46
  12   3   0    2.86    1.29
  12   3   0    2.69    1.90
 -12   3   0    4.90    1.19
 -13  -3   0    2.58    1.67
  13  -3   0    1.87    1.37
  13   3   0    0.01    2.03
  13   3   0   -0.44    1.40
 -13   3   0    1.14    1.11
  13   3   0    0.84    1.20
 -14  -3   0   55.64    4.65
  14  -3   0   69.04    4.58
  14   3   0   64.64    4.15
 -14   3   0   70.07    4.20
  14   3   0   63.88    5.28
  14   3   0   67.76    4.00
 -15  -3   0    5.26    2.21
  15   3   0    1.65    2.07
  15   3   0    4.78    1.10
 -15   3   0    1.28    1.51
 -16  -3   0   -0.66    2.18
 -16   3   0    2.76    1.76
 -17  -3   0   11.31    3.19
 -17   3   0    4.93    2.46
 -18  -3   0   -4.57    3.16
 -18   3   0    6.87    2.49
   0   4   0  995.40   46.89
  -1  -4   0   22.60    1.50
  -1  -4   0   18.58    1.24
  -1   4   0   20.24    1.18
  -1   4   0   19.71    1.12
   1   4   0   20.32    1.28
   1   4   0   19.76    1.32
   1   4   0   20.10    1.45
  -2  -4   0  521.59   24.85
   2   4   0  534.68   24.87
   2   4   0  539.21   24.87
  -2   4   0  503.20   24.71
  -3  -4   0  156.39    8.38
  -3   4   0  168.24    8.17
   3   4   0  165.52    8.39
   3   4   0  184.10    8.40
   3   4   0  185.93    8.41
  -4  -4   0   23.44    1.64
  -4  -4   0   22.65    1.70
   4   4   0   24.63    1.67
  -4   4   0   24.13    1.32
   4   4   0   23.76    1.66
   4   4   0   23.45    1.68
  -5  -4   0    7.12    1.05
  -5  -4   0    6.97    0.98
   5   4   0    6.72    1.02
   5   4   0    6.67    0.99
   5   4   0    7.66    1.03
  -5   4   0    7.79    0.46
  -5   4   0    7.27    0.75
   6  -4   0   10.68    0.77
  -6  -4   0   12.03    1.32
  -6  -4   0   10.31    1.41
   6   4   0   10.63    1.35
  -6   4   0   10.66    0.97
  -6   4   0   11.49    0.68
   6   4   0   11.07    1.22
   6   4   0    9.10    1.15
  -7  -4   0   -0.19    0.90
   7  -4   0    0.52    0.41
  -7  -4   0    1.37    0.88
   7   4   0   -0.42    0.83
   7   4   0   -0.39    0.80
  -7   4   0    0.75    0.56
   8  -4   0    4.98    0.70
  -8  -4   0    3.19    1.14
  -8  -4   0    5.84    1.26
   8   4   0    4.61    1.14
   8   4   0    3.01    1.10
   8   4   0    5.09    1.19
  -8   4   0    4.42    0.72
  -9  -4   0   18.28    1.99
  -9  -4   0   15.16    2.00
   9  -4   0   16.62    1.34
  -9   4   0   14.64    1.36
   9   4   0   13.72    1.72
   9   4   0   16.94    1.90
   9   4   0   13.07    2.38
 -10  -4   0   25.92    2.45
 -10  -4   0   23.94    2.43
  10  -4   0   20.52    1.72
  10   4   0   22.13    2.55
  10   4   0   23.53    2.27
  10   4   0   21.03    2.21
 -10   4   0   22.74    1.82
 -11  -4   0   16.47    2.23
 -11  -4   0   20.88    2.49
  11  -4   0   13.82    1.71
 -11   4   0   18.89    1.73
  11   4   0   14.41    1.90
  11   4   0   17.69    2.28
  11   4   0   19.19    2.33
 -12  -4   0  154.28    8.61
  12  -4   0  150.63    7.91
 -12   4   0  158.21    8.07
  12   4   0  164.43    8.30
  12   4   0  160.97    8.23
  12   4   0  159.03    8.70
 -13  -4   0   15.84    2.28
  13  -4   0   12.42    1.53
 -13   4   0   14.95    1.95
  13   4   0   16.69    2.30
  13   4   0   13.01    2.53
  13   4   0   14.59    1.98
 -14  -4   0   -2.31    1.78
  14  -4   0   -1.60    1.15
  14   4   0    0.83    2.05
 -14   4   0    1.87    1.14
  14   4   0   -2.14    1.31
  14   4   0   -0.48    1.67
  15   4   0    0.00    2.11
  15   4   0   -1.65    1.22
 -15   4   0    0.41    1.42
 -16  -4   0   -1.31    2.51
  16   4   0    3.66    1.48
 -16   4   0    0.72    1.66
 -17  -4   0   -1.30    2.94
 -17   4   0    4.76    2.00
 -18  -4   0   -1.71    3.15
 -18   4   0   -2.38    1.92
   0  -5   0    0.50    0.37
   0   5   0    0.70    0.37
   0   5   0    0.03    0.46
   0   5   0    0.29    0.55
  -1  -5   0   14.37    1.00
  -1  -5   0   12.20    1.40
   1   5   0   13.63    1.27
   1   5   0   14.74    1.24
  -1   5   0   13.51    0.89
   1   5   0   15.20    1.05
  -1   5   0   12.23    0.98
  -2  -5   0  104.69    5.43
   2   5   0  106.72    5.43
   2   5   0  112.35    5.40
  -2   5   0  109.87    5.19
  -2   5   0  109.05    5.24
   2   5   0  105.32    5.43
  -3  -5   0    5.23    0.87
  -3  -5   0    6.00    0.85
   3   5   0    6.57    0.84
   3   5   0    5.81    0.89
  -3   5   0    5.67    0.42
   3   5   0    4.59    0.85
  -3   5   0    5.89    0.60
  -4  -5   0    4.13    0.92
  -4  -5   0    6.04    0.98
  -4   5   0    7.17    0.67
   4   5   0    5.00    0.89
   4   5   0    5.58    0.89
   4   5   0    7.18    0.97
  -5  -5   0  187.49    9.73
  -5  -5   0  201.22    9.70
  -5   5   0  208.80    9.44
   5   5   0  193.55    9.66
   5   5   0  197.40    9.73
   5   5   0  192.17    9.74
  -6  -5   0    6.21    1.08
  -6  -5   0    5.12    1.14
  -6   5   0    6.47    0.83
   6   5   0    4.52    1.02
   6   5   0    4.92    1.03
  -7  -5   0   38.57    2.56
  -7  -5   0   34.57    2.46
   7   5   0   34.63    2.47
   7   5   0   33.07    2.46
   7   5   0   33.95    2.57
  -7   5   0   34.64    2.04
  -8  -5   0  561.95   27.16
  -8  -5   0  546.92   27.24
  -8   5   0  556.21   26.88
   8   5   0  588.43   27.29
   8   5   0  579.02   27.13
   8   5   0  569.45   27.21
  -9  -5   0   86.68    4.85
  -9  -5   0   85.14    4.85
   9   5   0   84.00    4.80
   9   5   0   81.31    4.73
   9   5   0   90.00    4.98
  -9   5   0   82.88    4.37
 -10  -5   0  212.98   11.40
 -10  -5   0  237.10   11.33
  10   5   0  226.34   11.30
  10   5   0  220.12   11.18
  10   5   0  219.57   11.44
 -10   5   0  228.13   10.95
 -11  -5   0   44.69    3.45
 -11  -5   0   43.73    3.55
  11   5   0   46.69    3.55
  11   5   0   40.41    3.22
 -11   5   0   45.08    2.74
  11   5   0   35.90    3.22
 -12  -5   0  322.28   15.32
  12   5   0  310.33   14.87
  12   5   0  293.71   15.23
  12   5   0  279.35   14.95
 -12   5   0  298.96   14.66
 -13  -5   0    6.82    2.05
  13   5   0   10.74    2.31
  13   5   0    9.30    1.92
 -13   5   0    8.09    1.32
  13   5   0    9.00    1.77
 -14  -5   0    3.29    2.15
  14   5   0    9.72    2.28
  14   5   0    2.66    1.65
 -14   5   0    3.10    1.27
  14   5   0    4.16    1.86
 -15  -5   0    2.18    2.26
 -15   5   0    2.57    1.46
  15   5   0    3.40    1.70
 -16  -5   0    3.92    2.72
 -16   5   0    2.00    1.67
  16   5   0    4.01    1.29
 -17  -5   0    1.84    2.97
 -17   5   0    0.77    1.85
 -18  -5   0   -2.16    3.14
 -18   5   0   -2.93    1.71
   0  -6   0   73.18    3.60
   0   6   0   73.17    3.61
   0   6   0   60.79    3.77
   0   6   0   77.07    3.74
  -1  -6   0  154.11    8.04
   1   6   0  168.48    8.05
  -1   6   0  160.98    7.93
  -1   6   0  165.00    7.89
   1   6   0  166.90    7.99
   1   6   0  167.24    8.03
  -2  -6   0   90.82    4.71
  -2  -6   0   89.61    4.65
   2   6   0  100.26    4.72
  -2   6   0   85.99    4.42
   2   6   0   98.21    4.67
   2   6   0   85.26    4.67
  -2   6   0   87.35    4.48
  -3  -6   0    7.29    1.03
  -3  -6   0    8.24    1.01
  -3   6   0    7.13    0.58
   3   6   0    8.85    1.26
  -3   6   0    8.74    0.79
   3   6   0   10.26    1.12
   3   6   0    7.59    0.98
  -4  -6   0   52.75    3.05
  -4  -6   0   47.91    3.09
  -4   6   0   54.73    2.73
   4   6   0   53.74    3.12
   4   6   0   52.73    3.14
   4   6   0   55.57    3.08
  -4   6   0   53.66    2.56
  -5  -6   0   31.75    2.18
  -5  -6   0   32.01    2.16
   5   6   0   28.20    2.09
   5   6   0   27.77    2.14
  -5   6   0   29.60    1.69
   5   6   0   25.79    2.33
  -6  -6   0    5.26    1.12
  -6  -6   0    5.26    1.22
   6   6   0    3.99    1.14
  -6   6   0    5.20    0.70
   6   6   0    3.39    1.05
   6   6   0    5.12    1.32
  -7  -6   0    2.38    1.12
  -7  -6   0    4.72    1.27
   7   6   0    3.29    1.18
   7   6   0    4.49    1.21
  -7   6   0    2.27    0.70
   7   6   0    1.22    1.04
  -8  -6   0   88.42    5.17
  -8  -6   0   94.77    5.20
   8   6   0   92.46    5.11
  -8   6   0   92.70    4.71
   8   6   0   87.40    5.16
   8   6   0   99.75    5.31
  -9  -6   0  299.12   15.27
  -9  -6   0  328.91   15.44
  -9   6   0  301.38   14.90
   9   6   0  301.45   15.29
   9   6   0  320.13   15.19
   9   6   0  311.87   15.39
 -10  -6   0   20.27    2.79
 -10  -6   0   22.23    2.44
  10   6   0   17.13    2.45
 -10   6   0   21.61    1.67
  10   6   0   22.52    2.73
  10   6   0   17.47    2.47
 -11  -6   0    8.55    1.81
 -11  -6   0    5.91    1.92
  11   6   0    6.90    1.81
  11   6   0    6.53    1.74
  11   6   0    8.97    1.87
 -11   6   0    6.51    1.09
 -12  -6   0  140.03    8.09
  12   6   0  136.37    7.79
  12   6   0  140.41    7.69
  12   6   0  144.54    8.10
 -12   6   0  148.47    7.29
 -13  -6   0    5.93    2.08
  13   6   0    4.79    1.80
  13   6   0    4.23    1.93
 -13   6   0    7.41    1.20
  13   6   0    9.35    2.03
 -14  -6   0    3.94    3.35
  14   6   0    8.80    2.09
  14   6   0    7.22    1.93
 -14   6   0   11.22    1.51
 -15  -6   0   -2.68    2.22
 -15   6   0    1.03    1.34
  15   6   0   -1.16    1.78
 -16  -6   0   11.32    3.00
  16   6   0   14.40    2.18
 -16   6   0   14.41    2.03
 -17  -6   0   16.91    3.65
 -17   6   0   18.78    2.34
 -18  -6   0   -3.00    3.29
   0   7   0    0.16    0.64
   0   7   0   -0.88    0.53
   0   7   0    0.26    0.49
  -1  -7   0  126.74    6.34
  -1  -7   0  128.47    6.23
   1   7   0  119.75    6.27
   1   7   0  131.26    6.26
   1   7   0  124.13    6.30
  -1   7   0  121.82    6.13
  -2  -7   0    3.91    0.93
  -2  -7   0    2.55    0.78
   2   7   0    2.80    0.76
   2   7   0    4.00    0.97
  -2   7   0    3.24    0.63
  -2   7   0    3.36    0.50
   2   7   0    3.16    0.82
  -3  -7   0  201.14    9.15
  -3  -7   0  178.01    9.19
  -3   7   0  174.38    8.83
   3   7   0  183.24    9.17
  -3   7   0  189.90    8.93
   3   7   0  181.61    9.17
   3   7   0  186.79    9.14
  -4  -7   0  104.47    4.93
  -4  -7   0   88.18    4.94
  -4   7   0   89.80    4.44
   4   7   0   93.66    4.93
   4   7   0   93.81    4.96
  -4   7   0   89.47    4.59
   4   7   0   88.74    4.91
  -5  -7   0   85.29    4.93
  -5  -7   0   94.02    4.90
   5   7   0   90.22    4.90
   5   7   0   86.52    4.85
  -5   7   0   93.06    4.51
  -6  -7   0  172.02    8.33
  -6  -7   0  171.62    8.20
   6   7   0  151.89    8.13
   6   7   0  151.27    8.21
   6   7   0  156.72    8.24
  -6   7   0  162.20    7.83
  -7  -7   0  267.51   13.21
  -7  -7   0  268.46   13.30
  -7   7   0  279.04   12.88
   7   7   0  251.78   13.17
   7   7   0  274.52   13.33
   7   7   0  265.33   13.28
  -8  -7   0    4.84    1.48
  -8  -7   0    6.12    1.53
  -8   7   0    5.71    0.79
   8   7   0    4.40    1.48
   8   7   0    6.18    1.43
   8   7   0    3.09    1.36
  -9  -7   0   34.60    2.77
  -9  -7   0   29.99    2.79
   9   7   0   31.05    2.80
  -9   7   0   27.65    1.92
   9   7   0   29.65    2.85
   9   7   0   26.96    2.65
 -10  -7   0  147.04    7.89
 -10  -7   0  150.18    8.03
  10   7   0  139.39    7.84
  10   7   0  143.89    7.70
  10   7   0  146.01    7.96
 -10   7   0  146.42    7.26
 -11  -7   0   13.70    2.23
 -11  -7   0   12.12    2.30
  11   7   0   14.08    2.17
  11   7   0   21.57    2.86
 -11   7   0   15.10    1.57
  11   7   0   13.46    2.10
 -12  -7   0    4.78    1.97
  12   7   0    0.21    1.65
  12   7   0    5.21    1.85
  12   7   0   -2.30    1.75
 -12   7   0    2.06    0.91
 -13  -7   0   12.45    2.45
  13   7   0   12.08    2.12
  13   7   0    7.85    2.06
  13   7   0    8.98    2.13
 -13   7   0    7.85    1.21
 -14  -7   0   11.40    2.63
 -14   7   0   13.09    1.88
  14   7   0   12.79    2.33
  14   7   0   14.92    2.25
 -15  -7   0    6.06    2.67
  15   7   0    4.34    3.31
 -15   7   0    2.58    1.42
 -16  -7   0    7.61    2.98
  16   7   0    6.83    2.36
 -16   7   0    2.78    1.55
 -17  -7   0    2.95    3.18
 -17   7   0    0.14    1.40
 -18  -7   0    4.70    3.66
   0  -8   0  373.12   18.40
   0   8   0  390.49   18.51
   0   8   0  397.32   18.44
   0   8   0  382.40   18.48
  -1  -8   0   34.89    2.25
   1   8   0   39.10    2.39
   1   8   0   38.79    2.29
  -1   8   0   36.26    2.19
  -1   8   0   34.63    2.10
   1   8   0   37.15    2.25
  -2  -8   0   -0.28    0.89
  -2  -8   0   -0.01    0.75
   2   8   0    0.30    0.68
   2   8   0   -0.04    0.72
   2   8   0   -0.69    0.90
  -2   8   0    0.22    0.45
  -3  -8   0  169.90    8.73
  -3  -8   0  167.39    8.63
   3   8   0  173.37    8.70
  -3   8   0  176.28    8.37
   3   8   0  179.16    8.69
  -3   8   0  177.79    8.48
   3   8   0  173.26    8.72
  -4  -8   0   20.63    1.87
  -4  -8   0   14.10    1.75
   4   8   0   15.91    1.75
   4   8   0   15.09    1.68
  -4   8   0   17.22    1.37
  -4   8   0   18.77    1.05
  -5  -8   0    0.95    0.99
  -5  -8   0   -1.16    0.97
   5   8   0   -0.91    0.90
   5   8   0   -1.63    0.89
   5   8   0   -1.32    1.07
  -5   8   0    0.24    0.22
  -5   8   0    0.38    0.61
  -6  -8   0   16.92    2.18
  -6  -8   0   22.25    2.05
   6   8   0   16.63    2.18
  -6   8   0   20.88    1.52
   6   8   0   18.45    2.10
   6   8   0   17.46    1.96
  -7  -8   0   21.82    2.53
  -7  -8   0   26.47    2.39
   7   8   0   28.50    2.51
   7   8   0   23.92    2.44
  -7   8   0   19.61    1.82
   7   8   0   24.89    2.39
  -8  -8   0   -1.31    1.23
  -8  -8   0   -2.34    1.20
   8   8   0   -1.20    1.30
   8   8   0    1.05    1.33
  -8   8   0    0.62    0.56
   8   8   0    0.31    1.24
  -9  -8   0   32.57    3.03
  -9  -8   0   24.50    2.78
   9   8   0   26.57    2.88
   9   8   0   22.86    2.67
  -9   8   0   27.09    1.85
   9   8   0   27.16    2.68
 -10  -8   0  165.34    8.62
 -10  -8   0  167.61    8.91
  10   8   0  165.18    8.76
  10   8   0  146.82    8.49
 -10   8   0  164.92    8.03
  10   8   0  160.03    8.70
 -11  -8   0   22.13    2.83
 -11  -8   0   17.81    2.55
  11   8   0   20.98    2.88
 -11   8   0   15.88    1.65
  11   8   0   17.29    2.36
  11   8   0   20.54    2.60
 -12  -8   0   -0.76    1.81
  12   8   0    0.96    1.92
 -12   8   0    1.16    0.78
  12   8   0   -2.98    1.69
 -13  -8   0    1.42    2.95
  13   8   0   -0.54    1.90
 -13   8   0   -0.10    0.88
  13   8   0   -2.81    1.75
 -14  -8   0    2.04    2.26
 -14   8   0    5.16    1.21
  14   8   0    5.53    1.86
  14   8   0    6.32    2.22
 -15  -8   0   22.41    3.53
 -15   8   0   29.00    2.58
  15   8   0   23.35    3.16
 -16  -8   0    3.98    2.87
  16   8   0    1.79    2.52
 -16   8   0    3.06    1.47
 -17  -8   0    6.19    3.27
 -17   8   0    1.57    1.75
 -18  -8   0    4.97    3.54
   0  -9   0   -1.03    0.67
   0   9   0   -0.27    0.69
   0   9   0    0.41    0.60
   0   9   0    0.21    0.91
  -1  -9   0  175.93    8.52
   1   9   0  166.95    8.54
  -1   9   0  177.94    8.53
  -1   9   0  179.81    8.46
   1   9   0  182.73    8.68
   1   9   0  151.94    8.56
  -2  -9   0  299.39   14.98
  -2  -9   0  305.33   15.12
   2   9   0  329.86   15.05
  -2   9   0  307.37   14.84
  -2   9   0  312.13   14.92
   2   9   0  305.60   15.07
   2   9   0  311.19   15.09
  -3  -9   0   59.79    3.87
  -3  -9   0   71.78    3.77
  -3   9   0   69.02    3.52
  -3   9   0   67.64    3.39
   3   9   0   62.64    3.81
   3   9   0   65.61    4.12
   3   9   0   64.30    3.73
  -4  -9   0  215.08   10.16
  -4  -9   0  194.93    9.99
   4   9   0  190.10   10.04
   4   9   0  203.52   10.08
  -4   9   0  196.42    9.61
   4   9   0  204.65   10.05
  -5  -9   0   -1.28    1.04
  -5  -9   0   -0.66    1.06
  -5   9   0    0.35    0.30
   5   9   0   -0.56    1.01
  -5   9   0    0.48    0.77
   5   9   0   -1.47    0.94
   5   9   0   -1.31    1.12
  -6  -9   0   46.93    3.27
  -6  -9   0   45.83    3.29
   6   9   0   43.21    3.26
   6   9   0   44.84    3.21
   6   9   0   47.97    3.22
  -7  -9   0  363.28   17.03
  -7  -9   0  331.64   16.80
   7   9   0  315.92   16.85
   7   9   0  346.60   16.83
   7   9   0  358.00   16.96
  -8  -9   0   26.05    2.67
  -8  -9   0   25.86    2.73
   8   9   0   33.26    2.82
   8   9   0   26.38    2.55
  -8   9   0   24.29    1.81
   8   9   0   25.96    2.80
  -9  -9   0    3.05    1.74
  -9  -9   0    0.23    1.67
   9   9   0    0.43    1.51
   9   9   0    2.65    1.40
  -9   9   0    1.67    0.78
   9   9   0    1.81    1.67
 -10  -9   0  231.81   11.64
 -10  -9   0  221.57   11.80
 -10   9   0  228.92   10.91
  10   9   0  229.84   11.63
  10   9   0  210.36   11.43
  10   9   0  215.50   11.57
 -11  -9   0    5.71    2.11
 -11  -9   0    0.82    1.90
  11   9   0    3.23    1.84
  11   9   0    5.65    1.57
 -11   9   0    3.47    0.91
  11   9   0    2.35    1.81
 -12  -9   0   -1.17    2.07
  12   9   0    2.08    2.11
  12   9   0    2.14    1.97
 -12   9   0    4.25    0.89
 -13  -9   0   13.39    2.81
  13   9   0   14.89    2.59
 -13   9   0   19.46    1.78
  13   9   0   15.09    2.49
 -14  -9   0    8.98    2.85
  14   9   0   11.13    2.53
  14   9   0    8.65    1.89
 -14   9   0   13.66    1.78
 -15  -9   0    1.44    2.86
 -15   9   0    1.60    1.15
  15   9   0   -0.26    2.47
 -16  -9   0    2.10    3.02
 -16   9   0    2.15    1.22
  16   9   0   -1.28    2.79
 -17  -9   0   11.92    3.61
   0  10   0    5.42    1.21
   0  10   0    5.44    0.95
   0  10   0    6.01    1.09
  -1 -10   0  347.00   17.06
  -1  10   0  350.89   17.01
  -1  10   0  342.83   17.07
   1  10   0  368.80   17.19
  -1  10   0  363.89   17.15
   1  10   0  370.64   17.12
   1  10   0  337.45   17.16
  -2 -10   0  136.88    6.82
  -2 -10   0  125.42    6.92
   2  10   0  141.25    6.82
  -2  10   0  137.02    6.60
  -2  10   0  129.21    6.68
   2  10   0  127.62    6.92
   2  10   0  131.31    6.88
  -3 -10   0   31.82    2.89
  -3 -10   0   40.07    2.80
   3  10   0   42.11    2.92
  -3  10   0   42.27    2.31
  -3  10   0   41.57    2.45
   3  10   0   41.56    2.69
   3  10   0   42.83    2.81
  -4 -10   0  367.38   18.32
  -4 -10   0  354.91   18.17
   4  10   0  392.23   18.27
   4  10   0  373.16   18.28
  -4  10   0  384.17   18.00
   4  10   0  390.42   18.30
  -4  10   0  364.86   17.84
  -5 -10   0    0.83    1.14
  -5 -10   0    0.02    1.18
  -5  10   0    1.83    0.44
   5  10   0    0.40    1.12
   5  10   0    2.14    1.10
   5  10   0   -0.74    1.29
  -5  10   0    1.08    0.65
  -6 -10   0   95.61    5.66
  -6 -10   0  110.21    5.75
   6  10   0  101.46    5.64
  -6  10   0  100.52    5.16
   6  10   0   99.01    5.63
   6  10   0   98.98    5.69
  -7 -10   0  166.96    9.05
  -7 -10   0  180.43    9.26
  -7  10   0  172.13    8.60
   7  10   0  184.82    9.19
   7  10   0  171.33    9.08
   7  10   0  173.63    9.12
  -8 -10   0    0.28    1.51
  -8 -10   0   -1.11    1.50
   8  10   0   -1.86    1.41
   8  10   0    0.04    1.37
   8  10   0   -1.79    1.52
  -8  10   0   -0.18    0.66
  -9 -10   0   39.39    3.51
  -9 -10   0   35.59    3.37
  -9  10   0   36.46    2.36
   9  10   0   32.36    3.42
   9  10   0   32.33    3.29
   9  10   0   41.32    3.39
 -10 -10   0   11.70    2.35
 -10 -10   0   12.60    2.30
 -10  10   0    9.47    1.21
  10  10   0   12.96    2.27
  10  10   0   11.80    2.20
  10  10   0   13.35    1.90
 -11 -10   0    3.52    2.07
  11  10   0    6.48    2.09
 -11  10   0    5.89    0.97
  11  10   0    4.64    1.97
 -12 -10   0   -4.25    3.49
  12  10   0    1.23    1.85
 -12  10   0    0.40    0.74
  12  10   0    1.67    1.99
 -13 -10   0    0.91    2.17
  13  10   0    3.61    1.82
  13  10   0   -1.48    1.94
 -13  10   0   -0.73    0.82
 -14 -10   0   36.57    4.65
 -14  10   0   29.63    2.37
  14  10   0   25.67    3.30
 -15 -10   0   -0.30    2.84
 -15  10   0    0.58    1.10
 -16 -10   0   -1.47    2.99
 -16  10   0   -1.34    1.16
  16  10   0   -1.70    3.02
 -17 -10   0    3.34    3.12
  17  10   0    6.48    3.48
   0  11   0    1.23    0.78
   0  11   0    0.50    0.81
   0  11   0    2.27    1.37
  -1 -11   0  331.03   16.33
   1  11   0  326.79   16.36
  -1  11   0  322.55   16.39
   1  11   0  339.48   16.44
   1  11   0  345.58   16.49
  -1  11   0  350.86   16.29
  -1  11   0  348.42   16.38
  -2 -11   0  273.10   13.28
  -2  11   0  271.26   13.12
   2  11   0  263.35   13.39
  -2  11   0  273.25   13.23
   2  11   0  259.43   13.37
   2  11   0  288.05   13.35
  -3 -11   0  121.08    6.16
  -3 -11   0  114.79    6.36
   3  11   0  110.36    6.22
   3  11   0  118.44    6.17
  -3  11   0  114.87    5.83
  -3  11   0  117.53    5.98
   3  11   0  116.84    6.26
  -4 -11   0  109.92    5.95
  -4 -11   0  106.82    6.08
   4  11   0  111.17    5.95
   4  11   0  100.95    5.88
   4  11   0  114.87    6.06
  -4  11   0  105.80    5.42
  -4  11   0  111.93    5.62
  -5 -11   0   50.30    3.48
  -5 -11   0   45.00    3.38
  -5  11   0   53.25    2.61
   5  11   0   48.51    3.40
   5  11   0   45.91    3.30
  -5  11   0   46.67    2.85
   5  11   0   53.86    3.59
  -6 -11   0   15.75    1.98
  -6 -11   0   12.34    1.92
  -6  11   0   13.25    0.87
   6  11   0   12.14    1.80
   6  11   0   15.92    2.08
   6  11   0   14.89    2.07
  -6  11   0   15.78    1.44
  -7 -11   0    0.61    1.53
  -7 -11   0    2.41    1.62
   7  11   0    1.37    1.57
  -7  11   0    0.42    0.74
   7  11   0    1.40    1.33
   7  11   0   -1.56    1.38
  -8 -11   0   25.25    3.10
  -8 -11   0   21.31    2.80
   8  11   0   21.14    2.92
   8  11   0   33.22    2.88
  -8  11   0   31.46    2.08
   8  11   0   26.29    2.98
  -9 -11   0    4.12    2.04
  -9 -11   0    5.50    2.03
   9  11   0   11.23    1.78
  -9  11   0    5.62    1.07
   9  11   0    7.41    1.94
   9  11   0    5.29    2.06
 -10 -11   0    9.83    2.31
 -10 -11   0   10.28    2.33
 -10  11   0   10.50    1.49
  10  11   0   16.89    2.28
  10  11   0   13.08    2.41
  10  11   0   12.50    2.25
 -11 -11   0   -1.29    2.02
  11  11   0    0.69    1.85
 -11  11   0   -0.40    0.71
  11  11   0   -3.02    1.76
 -12 -11   0    1.84    2.37
 -12  11   0    6.81    1.05
  12  11   0    5.02    2.33
  12  11   0    6.88    2.09
 -13 -11   0    5.33    2.84
  13  11   0    7.10    2.42
 -13  11   0   10.83    1.30
 -14 -11   0   11.75    3.28
  14  11   0   12.56    3.02
 -14  11   0   17.92    1.85
 -15 -11   0    0.38    2.94
 -15  11   0    0.94    0.99
  15  11   0    2.56    2.87
 -16 -11   0   -1.08    3.16
  16  11   0    0.30    3.39
 -17 -11   0   18.38    3.81
  17  11   0   34.07    4.69
   0  12   0   57.41    3.20
   0  12   0   48.58    3.30
   0  12   0   55.52    3.53
  -1  12   0   65.37    3.72
   1  12   0   61.25    3.70
  -1  12   0   62.71    3.57
   1  12   0   71.32    4.01
   1  12   0   64.28    3.82
  -1  12   0   54.90    4.36
  -2 -12   0   19.85    2.19
   2  12   0   19.35    1.91
  -2  12   0   18.55    1.79
   2  12   0   21.92    2.26
  -2  12   0   19.25    1.66
   2  12   0   20.48    2.07
  -3 -12   0  136.82    6.98
  -3 -12   0  121.59    7.02
   3  12   0  128.88    6.98
  -3  12   0  133.80    6.61
  -3  12   0  134.64    6.77
   3  12   0  132.90    7.10
   3  12   0  131.27    6.95
  -4 -12   0   32.53    2.71
  -4 -12   0   29.05    2.97
   4  12   0   30.96    2.74
  -4  12   0   33.44    2.27
   4  12   0   31.88    2.82
   4  12   0   34.55    2.70
  -4  12   0   33.10    2.03
  -5 -12   0    6.20    1.73
  -5 -12   0    7.65    1.63
   5  12   0    7.53    1.70
  -5  12   0    7.00    0.97
  -5  12   0    7.70    1.09
   5  12   0    7.70    1.55
   5  12   0    7.31    1.59
  -6 -12   0    9.26    1.79
  -6 -12   0   11.40    1.95
   6  12   0    7.68    1.88
  -6  12   0   10.36    1.35
   6  12   0    7.26    1.66
   6  12   0    8.64    1.69
  -6  12   0    7.84    0.80
  -7 -12   0   25.00    2.91
  -7 -12   0   19.44    2.56
   7  12   0   20.62    2.54
   7  12   0   21.75    2.98
  -7  12   0   27.47    1.97
   7  12   0   22.55    2.82
  -8 -12   0  251.51   13.04
  -8 -12   0  245.27   12.80
   8  12   0  249.75   12.81
  -8  12   0  247.53   12.23
   8  12   0  260.50   12.94
   8  12   0  243.94   12.80
  -9 -12   0    0.74    1.80
  -9 -12   0   -0.67    1.92
   9  12   0    2.97    1.28
   9  12   0   -3.59    1.67
   9  12   0   -1.06    1.74
  -9  12   0   -1.17    0.87
 -10 -12   0    3.44    2.24
  10  12   0    5.19    1.91
  10  12   0    5.97    2.06
 -10  12   0    7.42    1.09
 -11 -12   0   -3.97    2.07
 -11  12   0    0.42    0.81
  11  12   0   -4.05    1.90
 -12 -12   0   -0.04    2.31
  12  12   0    4.42    2.66
 -12  12   0    8.40    1.16
 -13 -12   0   -6.26    2.32
  13  12   0    0.04    2.19
 -13  12   0    0.55    0.87
 -14 -12   0   -0.87    2.65
  14  12   0   -0.22    2.71
 -14  12   0    1.13    0.97
 -15 -12   0   21.11    4.04
  15  12   0   18.77    3.78
 -15  12   0   24.72    2.04
 -16 -12   0    3.17    3.19
  16  12   0    3.12    3.72
 -17 -12   0   -0.88    2.80
  17  12   0   10.45    3.34
   0  13   0    0.70    1.29
   0  13   0    1.10    1.04
   0  13   0    0.40    0.90
   1  13   0    7.56    1.57
  -1  13   0    6.89    1.51
   1  13   0    7.92    1.38
   1  13   0    7.43    1.41
  -1  13   0    7.68    1.24
  -1  13   0    6.87    1.30
   2  13   0  173.09    8.52
  -2  13   0  163.14    8.32
  -2  13   0  162.25    8.19
   2  13   0  154.10    8.26
   2  13   0  144.58    8.27
  -2  13   0  164.71    8.07
  -3 -13   0    2.76    1.34
   3  13   0    3.45    1.25
  -3  13   0    3.33    0.87
   3  13   0    4.71    1.29
  -3  13   0    2.18    0.95
   3  13   0    4.87    1.63
  -4 -13   0    0.18    1.38
  -4 -13   0    0.98    1.36
   4  13   0   -0.32    1.17
   4  13   0    1.93    1.58
  -4  13   0    1.67    0.86
   4  13   0    1.87    1.38
  -4  13   0    0.69    0.72
  -5 -13   0  108.29    6.04
  -5 -13   0  101.53    6.29
   5  13   0   97.35    5.98
   5  13   0  101.68    6.14
   5  13   0  107.59    6.08
  -5  13   0  112.41    5.65
  -5  13   0  111.80    5.38
  -6 -13   0    1.69    1.68
  -6 -13   0    1.18    1.77
   6  13   0    2.40    1.47
   6  13   0    0.66    1.45
  -6  13   0    1.29    0.95
   6  13   0    1.07    1.64
  -7 -13   0   76.29    5.25
  -7 -13   0   71.50    5.27
  -7  13   0   85.32    4.45
   7  13   0   66.50    5.11
   7  13   0   77.20    4.94
   7  13   0   91.76    5.17
  -8 -13   0    0.66    1.93
  -8 -13   0   -4.09    1.88
  -8  13   0    0.02    0.88
   8  13   0   -1.02    1.86
   8  13   0   -0.88    1.27
   8  13   0    3.53    1.91
  -9 -13   0   -0.42    1.95
   9  13   0    2.53    1.85
  -9  13   0    2.96    1.00
   9  13   0   -0.26    1.73
 -10 -13   0    6.09    2.52
  10  13   0    2.96    2.00
 -10  13   0    4.96    1.02
 -11 -13   0    0.62    2.14
 -11  13   0    0.57    0.82
  11  13   0    0.74    3.11
 -12 -13   0    0.66    2.28
 -12  13   0    2.11    0.88
  12  13   0   -1.43    2.17
 -13 -13   0   -0.25    2.52
  13  13   0    0.92    2.48
 -13  13   0    2.91    1.00
 -14 -13   0    0.43    2.91
  14  13   0   -0.08    3.00
 -15 -13   0   -3.31    3.07
  15  13   0    0.51    3.27
 -16 -13   0   13.06    3.32
  16  13   0    4.53    4.05
   0  14   0    7.73    1.34
   0  14   0    6.21    1.69
   0  14   0    5.15    1.25
  -1  14   0   13.27    1.88
  -1  14   0   14.46    1.73
   1  14   0   12.47    1.68
   1  14   0   12.60    1.97
   1  14   0   12.08    1.67
  -1  14   0   15.00    1.74
   2  14   0   16.62    2.17
  -2  14   0   16.96    2.11
  -2  14   0   16.82    2.17
   2  14   0   25.02    2.49
   2  14   0   22.34    2.63
  -2  14   0   20.28    2.09
  -3  14   0   43.57    2.99
   3  14   0   44.68    3.21
   3  14   0   42.09    3.51
  -3  14   0   44.83    2.79
   3  14   0   44.74    3.40
  -4 -14   0   28.62    3.49
  -4  14   0   39.02    2.76
   4  14   0   38.01    3.52
  -4  14   0   42.95    2.53
   4  14   0   42.79    3.21
   4  14   0   38.02    3.29
  -5 -14   0   48.02    4.25
  -5 -14   0   65.46    4.13
   5  14   0   60.59    4.04
  -5  14   0   58.19    3.57
   5  14   0   58.66    4.11
  -5  14   0   59.41    3.26
   5  14   0   53.44    4.14
  -6 -14   0   99.90    5.80
   6  14   0   99.52    6.03
  -6  14   0   97.53    5.25
  -6  14   0   90.74    4.82
   6  14   0   97.39    5.79
   6  14   0   88.14    5.71
  -7 -14   0   31.19    3.69
   7  14   0   30.43    3.57
   7  14   0   39.26    3.33
  -7  14   0   33.06    2.50
   7  14   0   29.74    3.02
  -8 -14   0    1.58    1.98
  -8  14   0    2.89    1.06
   8  14   0    2.15    1.75
   8  14   0    5.34    2.06
  -9 -14   0  174.76    9.40
  -9  14   0  158.41    8.26
   9  14   0  156.26    9.15
 -10 -14   0   -0.30    2.14
 -10  14   0    2.05    0.93
 -11 -14   0    3.77    2.49
  11  14   0    4.21    2.32
 -11  14   0    5.45    1.15
 -12 -14   0   -3.26    2.58
  12  14   0    2.13    2.48
 -12  14   0    3.01    1.01
 -13 -14   0   -3.35    2.54
  13  14   0    3.43    2.93
 -13  14   0    1.63    0.91
 -14 -14   0   -2.35    2.90
  14  14   0   -0.11    3.00
 -14  14   0    1.06    0.92
 -15 -14   0   -3.43    3.11
  15  14   0   -1.27    3.46
  16  14   0    0.05    4.07
   0  15   0    0.53    1.22
   0  15   0    0.49    1.07
   0  15   0    0.75    1.60
  -1  15   0   86.63    5.14
   1  15   0   88.59    5.44
  -1  15   0   89.32    5.05
   1  15   0   91.33    5.32
  -1  15   0   88.62    5.38
   1  15   0   93.67    5.18
  -2  15   0   10.36    1.92
   2  15   0    9.48    1.74
  -2  15   0    9.00    1.38
  -2  15   0    7.92    1.47
   2  15   0    9.53    1.70
   2  15   0    9.60    1.95
   3  15   0   13.27    1.86
  -3  15   0   19.08    2.67
   3  15   0   15.84    2.14
   3  15   0   13.97    2.17
  -3  15   0   13.00    1.66
   4  15   0    0.44    1.50
  -4  15   0   -0.78    1.07
   4  15   0   -2.92    1.33
  -4  15   0    2.74    0.94
   4  15   0    1.06    1.85
  -5  15   0    0.16    0.78
   5  15   0    1.74    1.89
   5  15   0   -3.45    1.44
   5  15   0   -1.61    1.59
  -6 -15   0  150.00    8.79
   6  15   0  143.38    8.39
   6  15   0  144.34    8.27
  -6  15   0  168.48    8.01
   6  15   0  151.86    8.47
  -6  15   0  157.95    7.58
  -7 -15   0   26.18    3.79
   7  15   0   27.32    3.24
  -7  15   0   29.90    2.44
   7  15   0   31.60    3.60
  -7  15   0   29.52    1.58
  -8 -15   0    1.33    2.19
  -8  15   0    2.44    1.05
   8  15   0    4.27    1.99
  -9 -15   0   -0.03    2.36
  -9  15   0    2.30    1.04
 -10 -15   0    2.40    2.29
 -10  15   0    3.59    1.12
  10  15   0    2.88    2.21
 -11 -15   0    7.19    2.72
 -11  15   0    6.06    1.20
  11  15   0    3.21    2.55
 -12 -15   0    8.88    3.27
 -12  15   0   10.13    1.37
  12  15   0    4.45    2.81
 -13 -15   0   13.13    3.55
  13  15   0    3.61    2.89
 -13  15   0   11.83    1.54
 -14 -15   0   -2.24    3.14
  14  15   0    2.79    3.20
 -15 -15   0    4.20    3.51
  15  15   0    7.48    3.92
   0  16   0   47.10    3.38
   0  16   0   45.18    3.81
   0  16   0   44.07    3.45
  -1  16   0   37.61    3.47
   1  16   0   32.46    3.35
   1  16   0   33.56    3.10
  -1  16   0   32.07    2.77
  -1  16   0   33.86    2.86
   1  16   0   32.60    3.00
  -2  16   0   58.12    3.67
  -2  16   0   62.84    4.19
   2  16   0   49.44    3.93
   2  16   0   61.26    4.34
  -2  16   0   55.12    3.79
   2  16   0   58.07    4.06
   3  16   0    9.47    2.19
  -3  16   0   10.90    1.43
   3  16   0    8.99    1.79
  -3  16   0    9.19    1.59
   3  16   0    6.54    1.76
  -3  16   0   10.33    1.99
  -4  16   0   -0.46    1.19
   4  16   0   -0.93    1.51
   4  16   0   -0.31    1.50
   4  16   0    0.07    1.85
  -4  16   0   -1.52    1.03
   5  16   0   68.62    5.18
  -5  16   0   92.90    4.57
   5  16   0   77.46    5.14
  -5  16   0   88.15    4.91
   5  16   0   85.56    5.51
  -6 -16   0    7.58    2.37
   6  16   0   10.65    2.18
  -6  16   0    9.84    1.52
  -6  16   0    8.41    1.12
  -7 -16   0    0.16    2.32
  -7  16   0    0.52    1.07
  -7  16   0    0.62    0.50
   7  16   0   -0.35    1.81
  -8  16   0   16.58    2.00
  -9 -16   0   -0.99    2.24
   9  16   0    1.69    2.22
  -9  16   0    1.06    1.08
 -10 -16   0   -2.37    2.29
  10  16   0   -3.10    2.32
 -12 -16   0   -0.78    2.87
 -12  16   0    2.63    1.07
  12  16   0   -1.47    2.73
 -13 -16   0   -2.95    2.96
 -13  16   0    1.23    0.99
  13  16   0    0.34    3.06
 -14 -16   0    1.49    3.31
  14  16   0    2.72    3.51
 -15 -16   0    2.41    3.05
  15  16   0    6.14    3.85
   0  17   0   -2.16    1.35
   0  17   0   -1.11    1.84
   0  17   0    0.06    1.23
  -1  17   0   -0.14    1.88
  -1  17   0   -0.55    1.47
   1  17   0    2.89    1.93
   1  17   0    0.25    1.46
  -1  17   0    1.73    1.38
   1  17   0   -1.97    1.42
  -2  17   0    3.72    1.91
   2  17   0    4.26    1.82
  -2  17   0    4.87    1.58
   2  17   0    4.81    2.00
   2  17   0    7.55    1.79
  -2  17   0    5.98    1.48
  -3  17   0    6.86    1.41
   3  17   0    4.38    1.90
   3  17   0    3.14    1.56
   3  17   0    3.70    1.86
  -3  17   0    6.06    1.55
  -3  17   0    9.73    2.17
  -4  17   0   17.36    2.45
   4  17   0   10.78    2.12
  -4  17   0   15.33    2.04
   4  17   0   14.30    2.08
   4  17   0   15.00    2.44
  -4  17   0   17.97    2.02
  -5  17   0   44.73    3.40
  -5  17   0   50.67    3.12
   5  17   0   47.74    4.19
  -6  17   0   24.49    2.06
  -6  17   0   23.91    2.42
   6  17   0   26.96    3.28
  -7 -17   0   -1.22    2.14
  -7  17   0    0.65    0.62
  -7  17   0    0.03    1.15
  -8 -17   0    0.90    2.34
  -8  17   0    1.18    1.13
   8  17   0    2.37    2.15
  -9 -17   0    0.72    2.57
   9  17   0    0.00    2.26
  -9  17   0    1.05    1.14
 -10 -17   0   -2.87    2.63
 -10  17   0    0.96    1.16
  10  17   0   -2.53    2.57
 -11 -17   0    3.17    3.19
 -11  17   0    5.78    1.30
  11  17   0    2.07    2.84
 -12 -17   0   -0.24    2.99
  12  17   0    0.01    2.79
 -13 -17   0   13.62    3.91
  13  17   0    8.98    3.40
 -14 -17   0    1.82    3.29
  14  17   0    9.17    3.64
   0  18   0   -1.77    2.01
   0  18   0    0.98    1.47
   0  18   0   -2.52    1.55
   1  18   0    0.98    1.65
  -1  18   0    0.44    1.91
   1  18   0    3.21    1.43
  -1  18   0   -0.31    1.55
  -1  18   0    0.64    1.43
   1  18   0    2.66    1.94
  -2  18   0   -0.98    1.40
   2  18   0    1.93    1.71
  -2  18   0    3.38    2.01
  -2  18   0    3.06    1.51
   2  18   0   -1.76    1.73
   2  18   0    1.33    1.52
  -3  18   0   21.68    2.78
   3  18   0   21.59    2.83
   3  18   0   22.39    3.94
  -3  18   0   21.23    2.47
  -3  18   0   26.93    2.62
   3  18   0   17.73    2.15
  -4  18   0    4.73    2.24
   4  18   0    0.35    1.91
  -4  18   0    1.38    1.42
  -4  18   0    2.50    1.34
  -5  18   0    1.07    1.38
  -5  18   0    4.45    2.25
   5  18   0    5.00    2.13
  -6  18   0   55.55    3.62
  -6  18   0   47.18    3.14
   6  18   0   44.86    4.85
  -7  18   0    6.86    0.90
  -7  18   0    4.86    1.47
   7  18   0    5.75    2.20
  -8 -18   0   18.79    3.41
  -8  18   0   19.31    2.45
   8  18   0   18.56    3.09
  -9 -18   0    2.49    2.87
  -9  18   0    4.46    1.37
   9  18   0   -1.39    2.40
 -10 -18   0   -0.42    3.14
 -10  18   0    3.83    1.33
  10  18   0    5.41    3.01
 -11 -18   0   -6.85    2.84
 -11  18   0    2.23    1.27
  11  18   0   -1.04    2.63
 -12 -18   0   -3.93    3.07
 -12  18   0    3.07    1.20
  12  18   0    4.51    3.27
 -13 -18   0   -0.96    3.35
  13  18   0   -7.57    3.23
 -14 -18   0   17.57    3.72
   0  19   0   -0.21    1.67
   0  19   0   -0.80    1.87
   0  19   0   -2.32    1.61
  -1  19   0   14.13    2.60
   1  19   0   10.09    2.31
   1  19   0   13.06    2.08
  -1  19   0   12.85    2.15
  -1  19   0   14.12    2.28
   1  19   0   12.51    2.32
  -2  19   0    6.61    1.89
  -2  19   0    8.96    2.36
   2  19   0    3.28    1.44
  -2  19   0   11.26    1.85
   2  19   0    5.01    1.96
  -3  19   0    4.86    2.33
  -3  19   0    5.45    1.70
   3  19   0    6.14    2.07
  -3  19   0    4.08    1.71
  -4  19   0  117.59    6.27
   4  19   0  112.32    7.03
  -4  19   0  103.44    6.89
  -4  19   0  107.56    6.49
   5  19   0   75.25    5.35
  -5  19   0   69.72    5.50
  -5  19   0   77.56    4.54
  -5  19   0   73.88    4.87
  -6  19   0    2.73    2.44
   6  19   0    1.21    2.25
  -6  19   0    2.11    1.47
  -6  19   0    1.20    1.14
  -7  19   0   74.05    4.66
  -7  19   0   71.10    3.72
   7  19   0   61.90    5.40
   8  19   0   -1.10    2.41
  -8  19   0    0.11    1.47
  -9 -19   0    2.45    2.96
  -9  19   0    1.87    1.52
   9  19   0    1.75    2.69
 -10 -19   0    0.33    3.07
 -10  19   0    3.16    1.55
  10  19   0    2.92    2.91
 -11 -19   0    8.18    3.57
  11  19   0    8.03    3.42
 -11  19   0    8.74    1.52
 -12 -19   0    2.53    3.29
  12  19   0    7.96    3.50
 -13 -19   0    7.79    3.39
  13  19   0   12.29    3.58
   0  20   0  207.91   11.41
   0  20   0  231.95   11.79
   1  20   0   10.83    2.41
  -1  20   0   13.08    2.34
  -1  20   0   12.69    4.06
  -1  20   0   13.47    2.18
   1  20   0   12.48    1.86
   2  20   0    3.88    2.27
  -2  20   0    7.66    2.10
  -2  20   0   11.78    2.29
  -2  20   0    8.85    1.98
  -3  20   0    9.38    2.03
  -3  20   0   13.09    2.25
  -3  20   0   12.42    2.57
  -4  20   0    6.32    1.81
  -4  20   0    5.62    1.85
  -4  20   0    7.95    2.49
   4  20   0    4.51    2.16
  -5  20   0   10.88    2.22
  -5  20   0   14.34    2.94
   5  20   0   12.14    2.70
  -5  20   0   15.32    1.96
  -6  20   0    8.67    1.94
  -6  20   0    7.76    2.67
   6  20   0    8.42    2.77
  -7  20   0    0.64    0.76
  -7  20   0    2.74    1.78
   7  20   0   -0.79    2.51
  -7  20   0    2.55    2.51
  -8  20   0   26.34    3.17
   8  20   0   23.23    3.70
   9  20   0   -5.47    2.57
  -9  20   0   -1.99    1.66
  10  20   0    1.89    2.99
 -10  20   0    2.57    1.57
 -11 -20   0    8.80    3.39
 -11  20   0    7.04    2.04
  11  20   0   -0.94    3.10
 -12 -20   0    2.02    3.38
  12  20   0    1.88    3.35
 -13 -20   0   -2.16    3.58
  13  20   0    7.50    3.14
   0  21   0    2.31    2.04
   1  21   0   74.80    6.08
  -1  21   0   77.09    5.01
  -1  21   0   75.20    5.44
  -2  21   0    0.10    1.89
   2  21   0    0.95    1.98
  -2  21   0    0.31    1.83
  -3  21   0    7.63    2.07
  -3  21   0   11.91    2.16
   3  21   0    7.06    2.51
   4  21   0    8.16    2.57
  -4  21   0    6.88    2.04
  -4  21   0    6.55    1.94
  -5  21   0    6.88    1.50
   5  21   0    5.81    2.67
  -5  21   0    6.16    2.03
  -5  21   0    7.16    2.49
  -6  21   0    3.90    2.37
   6  21   0   -0.45    2.52
  -6  21   0   -2.48    1.76
  -7  21   0    1.90    2.50
  -7  21   0    0.51    1.77
   7  21   0   -4.05    2.69
   8  21   0   17.35    3.57
  -8  21   0   18.99    2.60
   9  21   0   -0.41    2.71
  -9  21   0    2.75    1.93
  10  21   0    7.44    3.35
 -10  21   0   12.53    1.82
  11  21   0    0.91    3.21
  12  21   0    0.93    2.88
   0  22   0    2.54    2.72
  -1  22   0    3.00    1.79
  -1  22   0    5.68    2.57
   1  22   0    1.77    2.18
   2  22   0    2.20    2.37
  -2  22   0   -0.15    2.00
  -2  22   0    0.22    1.71
  -3  22   0    1.07    2.10
   3  22   0   -3.93    2.12
  -3  22   0    2.54    1.81
  -4  22   0   -0.93    1.96
   4  22   0   -3.21    2.43
  -4  22   0    2.44    1.58
  -5  22   0    3.39    2.11
   5  22   0    2.65    2.61
   6  22   0   -3.35    2.55
  -6  22   0    0.21    2.16
  -7  22   0   -2.04    2.01
   7  22   0   -3.80    2.83
  -8  22   0    1.65    2.07
   8  22   0    2.26    2.97
  -9  22   0    4.37    1.88
   9  22   0   -0.54    3.03
  10  22   0    5.87    3.10
  11  22   0   -1.45    3.04
   0  23   0   -2.27    2.56
  -1  23   0    8.77    2.59
   1  23   0    4.26    2.60
  -2  23   0    3.18    2.06
   2  23   0    0.94    2.59
  -2  23   0    1.28    2.33
   3  23   0    7.55    2.81
  -3  23   0    7.37    1.91
  -4  23   0    9.39    3.06
   4  23   0   14.08    3.12
   5  23   0    5.42    2.78
  -5  23   0    5.12    2.41
  -6  23   0   18.50    3.12
   6  23   0   21.98    3.76
  -7  23   0    0.40    2.37
   7  23   0    2.37    2.93
   8  23   0   -3.94    2.97
  -8  23   0    1.08    2.31
  -9  23   0    0.61    1.89
   9  23   0    1.83    3.05
  10  23   0    1.79    2.85
   0  24   0    1.80    2.58
   1  24   0    1.25    2.74
  -1  24   0    6.98    2.80
   2  24   0   -3.11    2.53
  -2  24   0   -0.09    2.51
  -3  24   0    1.65    2.53
   3  24   0   -0.27    2.86
  -4  24   0    2.55    2.50
   4  24   0    6.77    3.06
   5  24   0   24.50    4.15
  -5  24   0   26.91    3.63
   6  24   0   12.76    3.55
  -6  24   0    5.86    2.93
   7  24   0    3.42    2.97
  -7  24   0    3.90    2.76
   8  24   0    6.38    3.28
  -8  24   0    8.09    2.28
   9  24   0   -0.47    2.89
   0  25   0    0.49    2.97
  -1  25   0   -1.11    2.99
   1  25   0    1.49    2.75
  -2  25   0    1.79    2.98
   2  25   0    0.22    3.02
   3  25   0    0.03    2.87
  -3  25   0   -0.21    2.94
   4  25   0   -2.50    2.97
  -4  25   0    2.20    2.88
  -5  25   0    2.04    3.02
   5  25   0    3.65    3.26
   6  25   0    1.49    3.02
  -6  25   0   10.38    3.20
  -7  25   0   -0.54    2.75
   7  25   0   -3.51    2.70
  -8  25   0   -5.63    3.91
   8  25   0    3.55    2.97
   0  26   0    0.63    3.19
  -1  26   0   12.74    3.46
   1  26   0    3.88    3.48
  -2  26   0    6.05    3.39
   2  26   0    7.06    3.41
  -3  26   0    2.14    3.09
   3  26   0    4.63    3.37
  -4  26   0   10.44    3.78
   4  26   0    7.79    3.14
  -5  26   0    2.32    3.55
   5  26   0    0.22    2.84
  -6  26   0    5.62    3.39
   0  27   0   -2.77    3.26
   1  27   0    0.57    3.30
  -1  27   0   -2.17    3.39
  -2  27   0    7.41    3.61
   2  27   0    2.42    3.23
  -3  27   0    7.39    3.77
   3  27   0   11.09    3.43
   4  27   0    5.32    3.08
  -4  27   0    4.73    3.92
 -19   0   1   -1.04    3.03
 -18   0   1   -2.94    2.77
 -17   0   1   -0.43    3.65
 -16   0   1   -4.56    1.80
 -15   0   1    0.10    1.53
  15   0  -1    0.92    2.32
 -14   0   1    0.52    1.50
  14   0  -1    1.74    2.23
 -13   0   1    0.56    1.20
  13   0  -1   -1.65    1.77
 -13   0   1   -0.48    1.21
  12   0  -1   -2.40    1.41
 -12   0   1    0.68    1.06
 -12   0   1   -0.81    1.14
 -11   0   1   -0.71    0.94
 -11   0   1    0.46    1.11
  10   0  -1   -0.25    0.53
 -10   0   1    0.28    0.76
  10   0  -1    0.93    1.16
  10   0  -1    0.42    0.70
 -10   0   1    2.05    0.98
  -9   0   1    0.22    0.82
   9   0  -1    0.41    0.70
  -9   0   1    0.76    0.73
   9   0  -1   -0.08    0.54
   9   0  -1    0.95    0.89
   8   0  -1    0.09    0.47
   8   0  -1   -1.39    0.70
   8   0  -1    1.10    0.65
  -8   0   1    0.24    0.64
  -8   0   1   -0.65    0.77
  -7   0   1   -1.02    0.55
   7   0  -1   -0.80    0.44
   7   0  -1   -1.26    0.56
  -7   0   1   -1.13    0.66
   7   0  -1   -0.74    0.67
   6   0  -1   -0.21    0.49
  -6   0   1   -0.05    0.58
   6   0  -1    0.84    0.63
   6   0  -1   -0.32    0.39
  -6   0   1    0.61    0.61
   5   0  -1    0.76    0.42
   5   0  -1    0.88    0.34
   5   0  -1    1.20    0.52
  -5   0   1    1.49    0.48
  -5   0   1    0.91    0.45
  -4   0   1    0.26    0.35
   4   0  -1   -0.06    0.27
   3   0  -1    0.03    0.30
  -3   0   1   -0.28    0.28
  -3   0   1   -0.01    0.33
   3   0  -1    0.52    0.43
  -3   0   1   -0.27    0.40
  -2   0   1    0.04    0.27
  -2   0   1   -0.01    0.17
   2   0  -1    0.21    0.18
   2   0  -1   -0.05    0.27
   2   0  -1    0.23    0.15
  -2   0   1    0.29    0.21
  -1   0  -1    0.13    0.16
  -2   0  -1   -0.15    0.28
   2   0   1   -0.51    0.28
  -3   0  -1    0.57    0.42
   3   0   1   -0.06    0.37
   3   0   1   -0.04    0.29
   4   0   1    0.32    0.34
  -4   0  -1   -0.91    0.43
   4   0   1   -0.58    0.39
  -5   0  -1    0.54    0.46
   5   0   1    0.83    0.49
   6   0   1   -0.54    0.56
  -6   0  -1    0.55    0.56
   6   0   1    1.93    0.60
   6   0   1   -0.07    0.57
   7   0   1   -0.47    0.66
   7   0   1    0.66    0.66
  -7   0  -1    0.56    0.66
   7   0   1    2.11    0.67
  -8   0  -1    0.43    0.73
   8   0   1    0.50    0.67
   8   0   1   -0.05    0.69
   8   0   1    0.58    0.77
  -9   0  -1   -0.20    0.80
   9   0   1   -0.49    0.83
   9   0   1   -0.70    0.68
   9   0   1   -0.25    0.78
  10   0   1   -0.11    0.87
  10   0   1   -0.61    1.02
 -10   0  -1    1.57    0.99
  10   0   1    1.12    0.84
 -11   0  -1    1.09    1.16
  11   0   1    1.60    0.96
  11   0   1   -1.70    1.33
  11   0   1   -0.63    1.00
 -12   0  -1    0.57    1.20
  12   0   1   -0.87    1.56
  12   0   1    0.56    1.05
  12   0   1    1.87    0.99
  13   0   1   -1.57    1.76
 -13   0  -1   -2.08    1.23
  13   0   1   -0.22    0.83
 -14   0  -1    1.28    1.61
  14   0   1   -2.04    2.05
  15   0   1   -3.52    1.82
 -15   0  -1    0.24    1.79
 -16   0  -1   -2.43    3.20
 -17   0  -1    0.71    2.61
 -18   0  -1   -4.21    2.88
 -19  -1   1   -1.73    3.20
 -19   1   1    3.55    2.66
 -18  -1   1    4.50    2.97
 -18   1   1   -4.93    2.58
 -17  -1   1    0.50    2.36
 -17   1   1   -2.59    2.27
 -16  -1   1    1.63    2.10
 -16   1   1   -1.75    1.79
  15  -1  -1   14.55    2.52
 -15  -1   1   11.22    2.21
 -15   1   1    9.74    2.02
  15   1  -1   16.57    2.82
  14  -1  -1   17.96    2.69
 -14  -1   1   20.23    2.72
  14   1  -1   20.67    2.86
 -14   1   1   16.50    2.11
  13  -1  -1    2.73    1.76
 -13  -1   1    2.40    1.43
 -13  -1   1    4.69    1.55
 -13   1   1    5.32    1.36
  13   1  -1    0.96    1.90
 -12  -1   1   32.64    2.86
  12  -1  -1   37.64    3.09
 -12  -1   1   38.71    2.92
  12   1  -1   35.19    2.22
  12   1  -1   33.56    3.35
 -12   1   1   33.36    2.64
 -12   1   1   35.87    2.67
 -11  -1   1    0.53    1.19
 -11  -1   1    2.74    1.16
  11  -1  -1   -0.62    1.99
 -11   1   1   -0.34    1.00
 -11   1   1    1.14    0.94
  11   1  -1   -0.90    1.38
  11   1  -1    0.53    0.85
  11   1  -1    1.11    0.79
 -10  -1   1    1.71    0.94
 -10  -1   1    0.67    0.99
  10  -1  -1    0.51    0.96
  10   1  -1   -0.33    0.70
 -10   1   1    2.46    0.82
 -10   1   1    1.85    0.88
  10   1  -1    0.21    0.73
  10   1  -1    1.30    1.10
  -9  -1   1  152.92    7.43
  -9  -1   1  137.92    7.40
   9  -1  -1  146.68    7.42
   9   1  -1  154.19    7.27
   9   1  -1  144.20    7.19
   9   1  -1  140.23    7.54
  -9   1   1  154.39    7.34
  -9   1   1  140.24    7.30
   8  -1  -1    0.49    0.73
  -8  -1   1   -0.81    0.77
  -8  -1   1    0.04    0.71
  -8   1   1   -0.62    0.71
  -8   1   1    1.05    0.59
   8   1  -1    0.41    0.59
   8   1  -1    0.73    0.86
   8   1  -1   -0.08    0.58
  -7  -1   1   -0.64    0.70
  -7  -1   1   -0.69    0.64
   7  -1  -1    0.02    0.62
   7   1  -1    0.23    0.55
   7   1  -1    0.45    0.75
  -7   1   1   -1.05    0.47
   7   1  -1   -0.54    0.60
  -6  -1   1  575.74   27.74
  -6  -1   1  589.73   27.79
  -6  -1   1  607.27   27.78
   6  -1  -1  609.21   27.51
   6  -1  -1  595.22   27.77
  -6   1   1  584.05   27.71
   6   1  -1  584.32   27.83
   6   1  -1  536.96   27.64
  -6   1   1  583.69   27.66
  -5  -1   1  303.09   16.33
  -5  -1   1  349.09   16.27
  -5  -1   1  357.14   16.30
   5  -1  -1  349.04   16.26
   5   1  -1  344.18   16.25
  -5   1   1  321.22   16.17
   5   1  -1  344.35   16.18
  -5   1   1  343.29   16.22
   5   1  -1  359.28   16.34
  -5   1   1  338.40   16.15
  -4  -1   1  613.21   29.85
   4  -1  -1  631.99   29.81
  -4  -1   1  633.59   29.83
  -4  -1   1  600.07   29.79
  -4   1   1  645.38   29.73
   4   1  -1  625.05   29.76
   4   1  -1  657.58   29.82
   4   1  -1  631.53   29.87
  -4   1   1  640.49   29.79
  -3  -1   1   47.07    2.45
  -3  -1   1   47.84    2.46
   3  -1  -1   45.84    2.43
  -3  -1   1   46.41    2.48
  -3   1   1   47.10    2.28
   3   1  -1   46.80    2.50
   3   1  -1   47.59    2.41
  -3   1   1   50.75    2.31
  -3   1   1   45.20    2.42
   3   1  -1   49.29    2.47
  -2  -1   1  284.42   13.64
   2  -1  -1  282.76   13.62
  -2  -1   1  278.01   13.63
  -2  -1   1  298.14   13.67
  -2   1   1  281.17   13.62
   2   1  -1  283.85   13.67
   2   1  -1  303.99   13.65
   2   1  -1  290.26   13.62
  -1  -1  -1  958.51   52.63
   1   1   1 1185.09   52.95
   2  -1   1   79.96    4.30
  -2  -1  -1   94.32    4.36
  -2   1  -1   87.45    4.31
   2   1   1   87.81    4.34
   2   1   1   94.76    4.32
   3  -1   1   69.57    3.74
   3  -1   1   84.25    3.83
  -3  -1  -1   78.33    3.89
   3   1   1   76.09    3.86
   3   1   1   71.54    3.83
  -3   1  -1   86.00    3.84
   4  -1   1    6.98    0.75
   4  -1   1    9.42    0.67
  -4  -1  -1    6.69    0.94
  -4  -1  -1    6.83    0.73
   4   1   1    5.82    0.85
   4   1   1    8.66    0.79
  -4   1  -1    7.83    0.78
  -5  -1  -1  208.92   10.66
   5  -1   1  226.74   10.58
  -5  -1  -1  211.89   10.63
   5  -1   1  203.52   10.57
   5   1   1  228.31   10.67
   5   1   1  220.34   10.65
   5   1   1  247.05   10.66
  -6  -1  -1  136.90    7.44
   6  -1   1  155.63    7.34
  -6  -1  -1  143.72    7.39
   6  -1   1  148.40    7.35
   6   1   1  149.46    7.44
   6   1   1  150.24    7.39
  -6   1  -1  166.32    7.42
   6   1   1  154.77    7.44
   7  -1   1  382.43   18.89
  -7  -1  -1  417.91   19.06
   7  -1   1  409.24   18.94
   7  -1   1  398.21   18.88
   7   1   1  402.26   18.95
   7   1   1  363.24   18.96
  -7   1  -1  402.42   18.97
   7   1   1  397.68   19.02
   8  -1   1   10.72    1.30
   8  -1   1   12.23    1.19
  -8  -1  -1   11.84    1.48
   8  -1   1   13.86    1.34
   8   1   1   10.38    1.43
   8   1   1   13.51    1.46
  -8   1  -1   11.84    1.33
   8   1   1   14.75    1.54
   9  -1   1   21.62    1.70
   9  -1   1   21.55    1.80
  -9  -1  -1   21.23    1.95
   9  -1   1   22.36    1.61
   9   1   1   20.37    1.90
   9   1   1   21.36    1.85
  -9   1  -1   22.81    1.80
   9   1   1   24.05    1.91
  10  -1   1    1.40    1.10
  10  -1   1    1.76    0.82
 -10  -1  -1    1.64    1.02
  10  -1   1    1.47    0.75
  10   1   1    1.81    0.98
  10   1   1    0.83    0.96
 -10   1  -1    0.63    0.88
  10   1   1    2.24    1.11
  11  -1   1   15.31    1.88
  11  -1   1   17.99    1.64
 -11  -1  -1   15.55    2.22
  11   1   1   18.00    1.97
  11   1   1   14.84    2.02
  11   1   1   16.52    2.09
 -11   1  -1   19.48    2.11
  12  -1   1  121.85    6.68
  12  -1   1  118.25    5.93
 -12  -1  -1  137.32    6.87
  12   1   1  125.19    6.45
 -12   1  -1  121.95    6.63
  12   1   1  118.13    6.93
  12   1   1  119.90    6.39
  13  -1   1   -2.47    1.56
 -13  -1  -1   -1.83    1.31
  13   1   1    1.13    1.26
  13   1   1    0.08    1.95
  13   1   1    1.02    1.08
 -13   1  -1    2.63    1.37
 -14  -1  -1   27.17    3.17
  14  -1   1   25.50    2.86
 -14   1  -1   24.37    2.86
  14   1   1   24.44    2.18
  14   1   1   23.47    3.05
  14   1   1   24.97    2.13
 -15  -1  -1   25.67    3.14
  15  -1   1   32.61    3.29
  15   1   1   32.81    3.62
 -15   1  -1   32.50    3.39
 -16  -1  -1    1.11    2.07
 -16   1  -1   -0.09    2.09
 -17  -1  -1    0.35    2.69
 -17   1  -1    1.82    2.44
 -18  -1  -1   -6.76    2.77
 -18   1  -1   -2.72    2.76
 -19  -2   1   -2.35    3.22
 -19   2   1   -3.91    2.27
 -18  -2   1   -7.71    2.86
 -18   2   1   -5.38    2.31
 -17  -2   1   16.68    3.16
 -17   2   1   17.92    2.75
 -16  -2   1   -0.13    2.30
 -16   2   1    1.57    1.80
  16   2  -1    3.06    2.51
  15  -2  -1    6.09    1.85
 -15  -2   1    1.63    1.93
 -15   2   1    1.65    1.48
  15   2  -1    5.15    2.48
  14  -2  -1   -0.14    1.84
 -14  -2   1   -1.05    1.56
 -14   2   1    2.48    1.37
  14   2  -1    5.64    2.33
  14   2  -1    0.81    0.97
  13  -2  -1    0.24    1.54
 -13  -2   1    1.17    1.48
 -13  -2   1    1.44    1.46
  13   2  -1    1.13    1.99
  13   2  -1    1.07    1.04
 -13   2   1    0.66    1.08
  13   2  -1   -0.19    1.01
 -12  -2   1   49.65    3.57
 -12  -2   1   49.82    3.61
  12  -2  -1   41.39    3.81
 -12   2   1   49.87    3.11
  12   2  -1   50.50    3.14
  12   2  -1   54.92    3.07
  12   2  -1   43.42    3.95
 -12   2   1   49.26    3.20
  11  -2  -1   -2.04    1.13
 -11  -2   1   -0.34    1.22
 -11  -2   1   -0.30    1.16
 -11   2   1    0.87    0.88
 -11   2   1    0.72    0.93
  11   2  -1   -2.04    1.44
  11   2  -1    1.43    0.97
  11   2  -1    0.65    0.98
  10  -2  -1  240.94   11.83
 -10  -2   1  240.62   11.91
 -10  -2   1  239.97   11.95
  10   2  -1  233.77   12.03
 -10   2   1  242.90   11.75
 -10   2   1  235.13   11.68
  10   2  -1  246.77   11.77
  10   2  -1  243.34   11.67
  -9  -2   1   56.19    3.51
  -9  -2   1   57.83    3.56
   9  -2  -1   61.13    3.41
   9   2  -1   61.13    3.66
   9   2  -1   57.99    3.39
  -9   2   1   61.72    3.27
   9   2  -1   62.24    3.30
  -9   2   1   57.34    3.28
  -8  -2   1   30.29    2.27
  -8  -2   1   28.73    2.22
   8  -2  -1   33.03    2.13
   8   2  -1   34.86    2.18
   8   2  -1   31.85    2.07
  -8   2   1   36.99    1.97
   8   2  -1   28.71    2.30
  -7  -2   1  213.67   10.98
   7  -2  -1  230.29   10.90
  -7  -2   1  223.43   10.99
   7   2  -1  239.98   11.08
   7   2  -1  220.82   10.94
   7   2  -1  223.36   10.86
  -7   2   1  228.23   10.82
  -7   2   1  219.69   10.79
  -6  -2   1   16.21    1.39
  -6  -2   1   15.51    1.48
   6  -2  -1   18.49    1.26
  -6  -2   1   16.06    1.44
  -6   2   1   14.02    1.07
   6   2  -1   14.57    1.27
   6   2  -1   13.05    1.35
  -6   2   1   15.66    1.13
   6   2  -1   16.80    1.49
  -5  -2   1   57.96    3.22
   5  -2  -1   57.30    3.10
  -5  -2   1   61.11    3.25
  -5  -2   1   63.10    3.29
   5   2  -1   64.16    3.30
  -5   2   1   62.64    2.98
   5   2  -1   55.59    3.15
  -5   2   1   63.59    3.02
   5   2  -1   58.34    3.22
  -5   2   1   61.13    3.07
  -4  -2   1   22.04    1.51
   4  -2  -1   22.59    1.32
  -4  -2   1   22.88    1.51
  -4  -2   1   21.66    1.53
  -4   2   1   23.42    1.16
   4   2  -1   22.20    1.54
   4   2  -1   22.09    1.52
  -4   2   1   23.57    1.14
   4   2  -1   19.48    1.39
  -4   2   1   22.57    1.30
  -3  -2   1  340.88   16.14
  -3  -2   1  350.21   16.15
   3  -2  -1  345.30   16.06
  -3  -2   1  335.62   16.17
   3   2  -1  333.35   16.11
   3   2  -1  320.06   16.14
  -3   2   1  338.13   16.05
   3   2  -1  351.13   16.18
  -2  -2   1 1960.95   95.42
   2   2  -1 1918.18   95.39
  -1  -2   1  135.06    6.34
  -1  -2   1  131.07    6.32
   1   2  -1  129.65    6.34
   1   2  -1  127.51    6.33
   1   2  -1  134.56    6.33
   0   2  -1 7533.13  356.70
  -1  -2  -1   94.81    4.40
   1  -2   1   87.84    4.37
   1  -2   1   86.74    4.31
  -1   2  -1   86.18    4.37
   1   2   1   93.90    4.40
  -1   2  -1   92.62    4.31
  -2  -2  -1 1038.74   51.33
   2   2   1 1142.06   51.33
  -3  -2  -1   23.17    1.92
  -3  -2  -1   27.65    1.60
   3  -2   1   31.39    1.58
   3  -2   1   27.38    1.43
   3   2   1   28.88    1.64
  -3   2  -1   31.20    1.60
   3   2   1   30.31    1.69
   4  -2   1  198.81    9.66
  -4  -2  -1  190.11    9.77
   4  -2   1  207.33    9.60
  -4  -2  -1  202.64    9.75
  -4   2  -1  200.68    9.69
   4   2   1  216.77    9.78
   4   2   1  199.27    9.75
  -5  -2  -1  536.81   25.62
  -5  -2  -1  531.04   25.66
   5  -2   1  536.60   25.51
   5  -2   1  540.36   25.49
   5   2   1  549.50   25.62
  -5   2  -1  517.56   25.57
   5   2   1  571.29   25.66
   5   2   1  535.98   25.65
  -6  -2  -1   26.71    1.77
   6  -2   1   24.62    1.54
   6  -2   1   24.16    1.57
  -6  -2  -1   24.09    1.83
   6  -2   1   25.87    1.57
   6   2   1   25.91    1.81
   6   2   1   27.70    1.82
   6   2   1   26.01    1.78
  -6   2  -1   27.73    1.62
   7  -2   1    2.18    0.60
  -7  -2  -1    1.23    0.80
   7  -2   1    2.37    0.63
  -7  -2  -1    3.34    0.82
   7  -2   1    2.41    0.60
   7   2   1    1.56    0.80
   7   2   1    1.54    0.79
  -7   2  -1    2.05    0.65
   7   2   1    1.89    0.79
   8  -2   1   40.64    2.38
   8  -2   1   39.65    2.27
   8  -2   1   43.68    2.30
  -8  -2  -1   39.15    2.64
   8   2   1   38.06    2.61
   8   2   1   41.97    2.54
   8   2   1   36.15    2.56
  -8   2  -1   41.71    2.45
   9  -2   1   30.24    1.90
   9  -2   1   29.69    1.85
  -9  -2  -1   31.01    2.38
   9  -2   1   31.52    2.12
   9   2   1   30.67    2.29
   9   2   1   33.96    2.31
   9   2   1   29.76    2.36
  -9   2  -1   32.71    2.14
 -10  -2  -1    0.66    1.07
  10  -2   1    1.52    0.58
  10  -2   1    1.17    0.92
  10  -2   1    0.65    0.54
 -10   2  -1    1.01    0.91
  10   2   1    2.15    1.26
  10   2   1    1.22    1.08
  10   2   1   -0.33    0.94
  11  -2   1  362.56   17.76
 -11  -2  -1  372.98   18.01
 -11   2  -1  343.95   17.79
  11   2   1  374.04   18.03
  11   2   1  389.82   17.77
  11   2   1  356.99   17.79
  12  -2   1    0.49    1.30
 -12  -2  -1   -0.74    1.42
  12   2   1    0.24    1.38
 -12   2  -1    3.98    1.28
  12   2   1    0.40    1.75
  12   2   1    0.76    1.19
 -13  -2  -1    2.19    1.54
  13   2   1   -0.79    2.01
  13   2   1    2.10    1.47
 -13   2  -1    0.67    1.26
  13   2   1    2.29    1.17
 -14  -2  -1   13.26    2.28
  14  -2   1   13.69    2.17
  14   2   1   14.00    2.80
 -14   2  -1   16.96    2.13
  14   2   1   14.17    1.83
  14   2   1   11.36    1.53
 -15  -2  -1    5.72    2.11
  15  -2   1    5.14    2.10
 -15   2  -1    4.95    1.79
  15   2   1    3.43    0.97
  15   2   1    5.05    2.07
 -16  -2  -1    5.46    2.50
 -16   2  -1   10.10    2.26
 -17  -2  -1    0.29    2.73
 -17   2  -1    0.67    2.31
 -18  -2  -1    2.52    3.22
 -18   2  -1    7.88    2.87
 -18  -3   1   -1.49    3.03
 -18   3   1   -0.56    2.10
 -17  -3   1    6.21    2.81
 -17   3   1    6.45    2.14
 -16  -3   1   -0.69    2.66
 -16   3   1    3.24    1.72
  16   3  -1    8.31    2.94
 -15  -3   1    6.52    2.21
  15  -3  -1    0.53    1.38
 -15   3   1    4.63    1.50
  15   3  -1    7.71    2.21
  15   3  -1    4.42    0.99
 -14  -3   1    1.03    1.77
  14   3  -1    4.46    2.45
  14   3  -1    0.12    1.07
  14   3  -1    1.44    1.28
 -14   3   1    2.71    1.25
 -13  -3   1    1.39    1.62
  13  -3  -1    1.21    1.37
 -13  -3   1    1.98    1.63
  13   3  -1   -0.07    1.09
  13   3  -1    3.25    1.32
 -13   3   1    2.81    1.05
  13   3  -1    1.36    2.04
  12  -3  -1  186.85    9.54
 -12  -3   1  189.09    9.87
 -12  -3   1  190.50    9.76
  12   3  -1  193.12    9.52
  12   3  -1  182.80   10.00
  12   3  -1  195.13    9.44
 -12   3   1  183.01    9.46
  11  -3  -1   29.31    2.34
 -11  -3   1   25.36    2.63
 -11  -3   1   27.19    2.67
 -11   3   1   28.74    2.00
  11   3  -1   30.32    2.36
  11   3  -1   27.97    2.31
  11   3  -1   20.79    2.94
 -11   3   1   28.84    2.14
 -10  -3   1   54.91    3.57
  10  -3  -1   55.88    3.30
 -10  -3   1   55.38    3.62
 -10   3   1   56.98    3.17
 -10   3   1   57.01    3.14
  10   3  -1   57.16    3.77
  10   3  -1   57.65    3.31
  10   3  -1   55.15    3.38
   9  -3  -1   23.36    1.83
  -9  -3   1   25.71    2.27
  -9  -3   1   22.81    2.11
   9   3  -1   22.67    1.94
  -9   3   1   24.39    1.64
   9   3  -1   24.26    2.00
   9   3  -1   25.39    2.32
  -8  -3   1   94.75    5.17
  -8  -3   1   95.49    5.19
   8  -3  -1   95.98    4.96
   8   3  -1   98.82    5.31
  -8   3   1   94.02    4.85
   8   3  -1  100.53    5.15
   8   3  -1   98.96    5.02
  -7  -3   1   70.09    4.06
   7  -3  -1   74.10    3.85
  -7  -3   1   78.32    4.14
  -7   3   1   78.42    3.76
   7   3  -1   65.24    4.02
   7   3  -1   75.94    4.16
   7   3  -1   78.70    3.96
  -7   3   1   76.18    3.77
   6  -3  -1  572.44   26.86
  -6  -3   1  557.77   27.03
  -6  -3   1  584.47   27.06
   6   3  -1  592.32   27.11
  -6   3   1  553.02   26.82
  -6   3   1  563.17   26.77
   6   3  -1  577.24   27.03
   6   3  -1  541.36   26.94
  -5  -3   1  616.98   28.24
   5  -3  -1  611.03   28.07
  -5  -3   1  610.02   28.25
  -5  -3   1  580.15   28.23
  -5   3   1  560.52   27.96
   5   3  -1  615.43   28.24
   5   3  -1  577.85   28.16
  -5   3   1  599.13   28.04
   5   3  -1  617.73   28.29
  -5   3   1  555.45   27.96
  -4  -3   1  627.42   29.09
  -4  -3   1  603.20   29.09
  -4  -3   1  616.57   29.13
   4   3  -1  612.50   29.04
   4   3  -1  615.43   29.09
   4   3  -1  634.33   29.13
  -4   3   1  584.87   28.91
  -3  -3   1   70.13    3.71
  -3  -3   1   79.29    3.77
  -3   3   1   81.28    3.56
   3   3  -1   73.29    3.73
   3   3  -1   60.92    3.76
   3   3  -1   69.51    3.74
  -2  -3   1  292.89   13.89
  -2  -3   1  288.43   13.89
  -2  -3   1  309.57   13.92
   2   3  -1  283.92   13.89
   2   3  -1  277.45   13.90
   2   3  -1  294.42   13.90
  -1  -3   1 2159.72  106.44
   1  -3  -1 2104.48  103.56
   1   3  -1 2138.66  106.41
  -1   3   1 2261.62  103.96
   0  -3  -1  962.00   45.27
   1  -3   1  596.21   28.75
  -1  -3  -1  613.60   28.80
  -1   3  -1  585.31   28.77
   1   3   1  610.22   28.78
   1   3   1  644.25   28.80
   2  -3   1  600.72   27.69
  -2  -3  -1  536.19   27.77
  -2   3  -1  572.80   27.72
   2   3   1  633.94   27.79
   2   3   1  593.61   27.76
  -3  -3  -1   63.09    3.29
  -3  -3  -1   64.13    3.22
   3  -3   1   67.43    3.11
  -3   3  -1   63.03    3.16
   3   3   1   57.52    3.24
   3   3   1   60.38    3.23
  -4  -3  -1  731.71   35.52
   4  -3   1  757.23   35.34
  -4  -3  -1  749.22   35.49
  -4   3  -1  769.12   35.42
   4   3   1  794.98   35.53
   4   3   1  700.53   35.47
   5  -3   1    8.64    0.73
  -5  -3  -1    8.84    1.05
   5  -3   1    9.09    0.68
  -5  -3  -1   12.78    1.15
   5  -3   1    8.92    0.78
   5   3   1    7.14    0.94
   5   3   1   10.81    1.16
  -5   3  -1    9.57    0.97
   5   3   1   10.34    1.16
   6  -3   1    0.84    0.42
  -6  -3  -1    0.64    0.69
  -6  -3  -1    0.07    0.72
   6  -3   1    0.91    0.38
   6  -3   1    0.88    0.40
   6   3   1    0.26    0.71
   6   3   1    0.31    0.68
   6   3   1   -0.66    0.67
  -6   3  -1    2.01    0.55
   7  -3   1   84.33    4.15
   7  -3   1   88.10    4.03
   7  -3   1   83.41    4.03
  -7  -3  -1   82.44    4.49
   7   3   1   79.60    4.46
   7   3   1   78.00    4.43
   7   3   1   85.31    4.41
  -7   3  -1   77.66    4.22
  -8  -3  -1  260.41   12.64
   8  -3   1  258.14   12.34
  -8   3  -1  245.77   12.42
   8   3   1  271.97   12.55
   8   3   1  252.83   12.63
   8   3   1  251.79   12.59
  -9  -3  -1   38.20    2.74
   9  -3   1   38.77    2.38
   9   3   1   38.15    2.84
   9   3   1   40.71    2.71
  -9   3  -1   40.95    2.48
   9   3   1   40.29    2.73
  10  -3   1   14.32    1.65
 -10  -3  -1   19.46    2.24
 -10   3  -1   20.56    1.76
  10   3   1   18.19    2.04
  10   3   1   16.47    2.32
 -11  -3  -1  231.77   12.42
  11  -3   1  236.24   12.02
 -11   3  -1  255.40   12.16
  11   3   1  265.81   12.23
  11   3   1  238.50   12.24
  11   3   1  246.71   12.48
  12  -3   1    2.75    1.21
 -12  -3  -1    1.25    1.75
 -12   3  -1    5.27    1.28
  12   3   1    0.85    1.74
  12   3   1    0.10    1.33
  12   3   1    1.28    1.55
 -13  -3  -1   13.52    2.14
  13  -3   1   11.12    1.70
  13   3   1    9.06    2.44
  13   3   1   12.27    1.75
  13   3   1   11.57    2.05
 -13   3  -1   14.44    1.79
 -14  -3  -1   66.98    4.79
  14  -3   1   63.87    4.14
 -14   3  -1   64.78    4.28
  14   3   1   62.49    4.07
  14   3   1   66.69    5.33
 -15   3  -1    0.91    1.56
  15   3   1    0.76    1.12
 -16  -3  -1   -0.16    2.43
 -16   3  -1    4.51    2.03
 -17  -3  -1    3.36    2.94
 -17   3  -1    5.86    2.37
 -18  -3  -1    0.50    3.25
 -18   3  -1   -1.00    2.49
 -18  -4   1   -2.84    3.24
 -17  -4   1   -0.53    2.67
 -17   4   1   -1.02    1.73
 -16  -4   1   17.39    3.02
 -16   4   1   23.50    2.90
 -15  -4   1   -2.53    1.85
  15   4  -1   -0.82    1.54
  15   4  -1   -1.41    1.03
  15   4  -1    4.78    2.24
 -15   4   1   -1.66    1.18
 -14  -4   1    5.90    2.14
  14  -4  -1    5.51    1.50
  14   4  -1    5.98    1.52
  14   4  -1    6.71    1.74
  14   4  -1   11.18    2.48
 -14   4   1    8.80    1.35
 -13  -4   1   12.49    2.22
 -13  -4   1   11.44    2.14
  13  -4  -1   13.67    1.60
 -13   4   1   13.14    1.79
  13   4  -1   12.00    2.42
  13   4  -1   11.15    1.70
 -12  -4   1   11.93    1.92
 -12  -4   1   11.95    2.21
  12  -4  -1   10.84    1.42
  12   4  -1    7.99    1.59
  12   4  -1    6.05    2.18
 -12   4   1   16.15    1.78
 -11  -4   1   58.66    3.80
 -11  -4   1   56.33    3.79
  11  -4  -1   49.83    3.17
  11   4  -1   50.31    3.92
 -11   4   1   54.81    3.14
 -11   4   1   54.12    3.00
  11   4  -1   52.24    3.50
 -10  -4   1    0.82    1.23
  10  -4  -1   -0.20    0.76
 -10  -4   1    0.90    1.17
 -10   4   1    0.39    0.62
  10   4  -1    0.94    1.33
 -10   4   1    0.62    0.80
  10   4  -1   -0.75    1.05
  10   4  -1    1.04    1.07
  -9  -4   1   57.78    3.83
  -9  -4   1   65.96    3.83
   9  -4  -1   64.59    3.38
  -9   4   1   61.72    3.30
   9   4  -1   62.44    3.93
  -9   4   1   60.98    3.23
   9   4  -1   60.22    3.70
   9   4  -1   66.36    3.63
  -8  -4   1  671.07   33.28
   8  -4  -1  702.59   33.03
  -8  -4   1  734.08   33.36
  -8   4   1  683.36   32.98
   8   4  -1  725.82   33.40
  -8   4   1  663.74   32.95
   8   4  -1  648.80   33.25
   8   4  -1  756.57   33.19
  -7  -4   1    0.03    0.86
  -7  -4   1   -0.55    0.93
  -7   4   1    0.18    0.38
   7   4  -1   -0.25    0.86
   7   4  -1    0.03    0.83
  -7   4   1    0.36    0.43
  -6  -4   1    2.46    0.97
  -6  -4   1    2.31    0.93
   6   4  -1    1.38    0.81
   6   4  -1    3.11    0.90
  -6   4   1    3.28    0.47
   6   4  -1    3.83    0.91
  -6   4   1    4.10    0.47
  -5  -4   1   -0.75    0.74
  -5  -4   1   -0.40    0.72
  -5  -4   1   -0.59    0.75
   5   4  -1   -1.15    0.64
   5   4  -1   -0.03    0.72
   5   4  -1   -0.69    0.73
  -5   4   1    0.28    0.32
  -5   4   1    0.08    0.21
  -5   4   1    0.18    0.19
  -4  -4   1   45.74    2.91
  -4  -4   1   53.59    2.99
  -4  -4   1   58.43    2.98
  -4   4   1   51.81    2.65
   4   4  -1   58.37    2.99
   4   4  -1   47.85    2.89
   4   4  -1   56.46    2.97
  -3  -4   1  729.43   34.89
  -3  -4   1  726.64   34.90
   3   4  -1  784.59   34.92
   3   4  -1  729.45   34.87
   3   4  -1  715.96   34.90
  -2  -4   1   61.34    3.18
  -2  -4   1   55.90    3.11
   2   4  -1   63.85    3.22
   2   4  -1   57.95    3.16
  -1  -4   1 3026.21  150.13
   1  -4  -1 3010.26  147.34
  -1   4   1 3194.72  147.90
   0  -4   1    1.14    0.42
   0  -4   1    0.60    0.49
   0  -4  -1    2.32    0.57
   0   4  -1    1.05    0.42
   0   4  -1    0.81    0.53
   0   4   1    1.64    0.53
  -1  -4  -1  694.64   35.17
   1   4   1  718.16   35.14
  -1   4  -1  771.21   35.08
  -1   4  -1  732.63   35.14
   1   4   1  808.26   35.19
  -2  -4  -1 5308.64  246.84
   2  -4   1 4874.41  245.24
  -2   4  -1 5148.19  245.30
   2   4   1 5187.18  247.06
  -3  -4  -1   28.54    1.82
   3  -4   1   27.89    1.48
  -3  -4  -1   27.72    1.71
   3   4   1   27.51    1.71
  -3   4  -1   26.99    1.60
   3   4   1   28.30    1.75
  -4  -4  -1   24.63    1.61
  -4  -4  -1   22.95    1.71
   4  -4   1   23.38    1.24
   4   4   1   21.83    1.60
  -4   4  -1   23.94    1.47
   4   4   1   24.59    1.71
   4   4   1   21.74    1.58
   5  -4   1   67.13    3.43
  -5  -4  -1   78.23    3.84
  -5  -4  -1   70.56    3.91
   5   4   1   74.50    3.83
   5   4   1   66.54    3.78
  -5   4  -1   67.16    3.64
   5   4   1   76.01    3.85
  -6  -4  -1   59.77    3.29
  -6  -4  -1   52.70    3.37
   6  -4   1   60.12    2.87
   6   4   1   62.41    3.38
   6   4   1   57.25    3.36
  -7  -4  -1   41.71    2.63
   7  -4   1   42.26    2.19
  -7  -4  -1   44.17    2.80
  -7   4  -1   46.03    2.42
   7   4   1   40.06    2.67
   7   4   1   38.81    2.64
   7   4   1   39.83    2.71
   8  -4   1   22.42    1.41
  -8  -4  -1   21.87    1.95
  -8  -4  -1   19.32    2.18
   8   4   1   23.22    2.13
  -8   4  -1   24.88    1.64
   8   4   1   18.13    2.02
   9  -4   1    0.16    0.60
  -9  -4  -1   -0.47    1.02
   9   4   1    0.33    1.16
   9   4   1   -0.43    1.05
  -9   4  -1   -0.26    0.65
   9   4   1    0.00    1.01
  10  -4   1  180.50    9.05
 -10  -4  -1  168.50    9.54
  10   4   1  195.21    9.41
 -10   4  -1  196.54    9.27
  10   4   1  183.98    9.47
  10   4   1  188.58    9.62
 -11  -4  -1    4.99    1.68
  11  -4   1    4.90    1.08
  11   4   1    6.83    1.79
  11   4   1    7.12    1.58
  11   4   1    7.88    1.60
 -11   4  -1    5.48    1.17
 -12  -4  -1  201.73   10.74
  12  -4   1  201.53   10.07
  12   4   1  197.01   10.44
  12   4   1  202.33   10.74
  12   4   1  187.54   10.32
 -12   4  -1  229.85   10.29
  13  -4   1    1.17    1.03
 -13  -4  -1   -0.36    1.66
  13   4   1    1.99    1.37
 -13   4  -1    0.19    1.15
  13   4   1    3.53    1.74
  13   4   1   -0.73    1.98
  14  -4   1   13.80    1.80
 -14  -4  -1   18.61    2.65
  14   4   1   17.77    2.64
  14   4   1   14.48    2.02
 -14   4  -1   14.88    1.94
  14   4   1   16.14    2.16
 -15  -4  -1   16.54    2.86
  15   4   1   18.20    2.09
 -15   4  -1   16.13    2.17
  15   4   1   21.96    2.89
 -16  -4  -1    5.61    2.59
  16   4   1    0.63    1.45
 -16   4  -1    0.71    1.76
 -17  -4  -1   -3.33    2.76
 -17   4  -1    0.67    2.47
 -18  -4  -1    1.38    3.29
 -18   4  -1   -2.26    2.21
 -18  -5   1    2.69    3.44
 -18   5   1   -2.31    1.75
 -17  -5   1    0.45    2.96
 -17   5   1    4.18    1.73
 -16  -5   1   21.14    3.40
 -16   5   1   18.00    2.28
  16   5  -1   25.83    2.18
  15   5  -1    1.27    1.45
 -15   5   1    1.48    1.27
 -14  -5   1    6.76    2.23
  14   5  -1   11.50    1.84
  14   5  -1   10.45    1.90
  14   5  -1   10.22    2.20
 -14   5   1   11.80    1.51
 -13  -5   1   -0.97    1.66
 -13  -5   1   -1.13    1.71
  13   5  -1    0.01    1.38
  13   5  -1   -1.57    2.02
  13   5  -1   -0.01    1.52
 -13   5   1   -0.11    0.87
 -12  -5   1    7.48    2.14
 -12  -5   1   10.56    2.06
  12   5  -1    8.21    1.75
 -12   5   1   12.04    1.59
  12   5  -1    9.72    2.21
  12   5  -1    8.35    1.74
 -11  -5   1   11.81    1.95
 -11  -5   1   10.85    1.86
  11   5  -1    7.89    1.60
  11   5  -1    8.59    1.63
  11   5  -1   10.56    2.16
 -11   5   1   10.29    1.36
 -10  -5   1    1.05    1.34
 -10  -5   1    1.27    1.42
 -10   5   1    2.06    0.68
 -10   5   1    0.60    0.50
  10   5  -1    1.05    1.22
  10   5  -1   -0.77    1.35
  10   5  -1    0.26    1.15
  -9  -5   1    1.15    1.29
  -9  -5   1    1.85    1.23
   9   5  -1    3.86    1.15
   9   5  -1    3.38    1.25
   9   5  -1    2.38    1.15
  -9   5   1    1.99    0.48
  -9   5   1    2.49    0.60
  -8  -5   1  221.03   10.81
  -8  -5   1  211.80   10.74
  -8   5   1  207.66   10.25
   8   5  -1  223.59   10.69
  -8   5   1  205.87   10.32
   8   5  -1  215.92   10.81
   8   5  -1  219.85   10.75
  -7  -5   1   -0.62    0.90
  -7  -5   1    0.84    1.04
   7   5  -1   -1.96    0.88
   7   5  -1    0.23    0.89
  -7   5   1    0.99    0.36
  -7   5   1    0.93    0.44
   7   5  -1   -0.58    0.88
  -6  -5   1    3.12    0.99
  -6  -5   1    4.40    1.06
   6   5  -1    4.20    1.04
  -6   5   1    5.65    0.58
  -6   5   1    5.20    0.61
   6   5  -1    4.84    1.06
  -5  -5   1   24.61    1.84
  -5  -5   1   23.13    1.90
  -5  -5   1   21.16    1.82
   5   5  -1   20.56    1.83
   5   5  -1   20.69    1.80
   5   5  -1   24.10    1.87
  -5   5   1   24.44    1.29
  -4  -5   1  736.23   38.75
  -4  -5   1  848.47   38.77
  -4  -5   1  769.05   38.74
   4   5  -1  872.90   38.82
   4   5  -1  803.85   38.73
   4   5  -1  877.33   38.80
  -3  -5   1   23.68    1.74
  -3  -5   1   24.16    1.75
  -3  -5   1   24.79    1.75
   3   5  -1   24.18    1.76
   3   5  -1   21.86    1.70
   3   5  -1   24.58    1.66
  -2  -5   1 1376.66   61.22
  -2  -5   1 1255.32   61.23
   2   5  -1 1251.38   61.21
   2   5  -1 1297.42   61.21
   2   5  -1 1309.46   61.21
  -1  -5   1    5.93    0.70
  -1  -5   1    5.83    0.79
  -1   5   1    5.18    0.66
   1   5  -1    6.30    0.86
   1   5  -1    7.71    0.81
   0  -5   1  230.25   11.02
   0  -5   1  238.01   11.06
   0  -5  -1  215.26   11.05
   0   5  -1  240.51   11.05
   0   5   1  233.25   11.06
   0   5  -1  233.41   11.10
   0   5   1  223.08   11.01
   1  -5   1    0.19    0.46
   1  -5   1    2.18    0.38
  -1   5  -1    1.23    0.37
  -1   5  -1    0.13    0.53
   1   5   1    0.94    0.47
   1   5   1    3.52    0.68
  -2  -5  -1  699.00   30.96
   2  -5   1  615.03   30.76
  -2   5  -1  606.42   30.82
  -2   5  -1  622.54   30.73
   2   5   1  698.97   30.94
   2   5   1  674.44   30.91
   3  -5   1   11.28    0.82
  -3  -5  -1   14.75    1.20
  -3  -5  -1   10.72    1.21
  -3   5  -1   13.24    0.68
   3   5   1   12.65    1.25
  -3   5  -1   12.97    1.05
   3   5   1   11.80    1.15
  -4  -5  -1  275.16   13.98
   4   5   1  293.26   13.98
   4   5   1  298.65   13.97
   4   5   1  290.40   13.95
  -4   5  -1  287.11   13.80
  -5  -5  -1  253.64   12.54
  -5  -5  -1  262.56   12.49
   5   5   1  232.98   12.45
   5   5   1  262.20   12.53
  -5   5  -1  261.24   12.34
   5   5   1  268.80   12.54
  -6  -5  -1  187.44    9.34
  -6  -5  -1  195.70    9.47
   6   5   1  173.28    9.58
   6   5   1  205.89    9.39
   6   5   1  179.96    9.38
  -7  -5  -1  137.39    7.14
   7   5   1  144.78    7.14
   7   5   1  125.40    7.05
  -7   5  -1  141.69    6.80
  -8  -5  -1  109.87    5.80
  -8   5  -1  103.11    5.33
   8   5   1  102.07    5.61
   8   5   1  106.42    5.75
   8   5   1  103.39    5.68
  -9  -5  -1   46.46    3.46
   9   5   1   49.30    3.44
   9   5   1   49.19    3.39
   9   5   1   55.22    3.58
  -9   5  -1   57.61    3.01
  10  -5   1  417.15   20.64
 -10  -5  -1  451.04   21.38
  10   5   1  434.86   21.32
  10   5   1  445.67   21.12
  10   5   1  423.31   21.20
 -10   5  -1  446.78   20.95
 -11  -5  -1    7.84    2.05
 -11   5  -1   10.18    1.34
  11   5   1   10.83    1.91
  11   5   1    8.50    1.75
  11   5   1    7.45    1.74
 -12  -5  -1   29.96    3.43
 -12   5  -1   25.20    2.27
  12   5   1   25.89    2.98
  12   5   1   24.06    3.31
  12   5   1   24.40    3.05
 -13  -5  -1   29.41    3.48
  13   5   1   28.96    3.31
 -13   5  -1   27.83    2.45
  13   5   1   30.89    3.09
  13   5   1   35.96    3.68
 -14  -5  -1   -1.46    2.25
  14   5   1    2.66    2.08
  14   5   1    0.58    1.81
 -14   5  -1    1.44    1.21
  14   5   1   -1.63    1.60
 -15  -5  -1    5.50    2.55
  15   5   1    1.27    1.81
 -15   5  -1    2.24    1.56
 -16  -5  -1    5.11    2.74
  16   5   1    6.22    1.56
 -16   5  -1    7.13    1.90
 -17  -5  -1   -1.15    2.88
 -18  -5  -1    2.79    3.33
 -18   5  -1   -0.92    1.91
 -18  -6   1    2.65    3.51
 -17  -6   1    7.24    3.22
 -16  -6   1   -4.18    2.48
 -16   6   1    2.64    1.43
  16   6  -1    2.12    1.44
 -15  -6   1   21.20    3.15
 -15   6   1   21.64    2.38
  15   6  -1   21.17    3.06
 -14  -6   1   -0.31    1.98
  14   6  -1    4.95    1.87
  14   6  -1    1.24    1.70
 -14   6   1    4.67    1.16
 -13  -6   1    1.05    1.83
 -13  -6   1    2.03    1.90
  13   6  -1    1.14    1.58
 -13   6   1   -0.10    0.81
  13   6  -1    0.98    1.75
  13   6  -1    0.30    1.66
 -12  -6   1  248.40   12.39
 -12  -6   1  254.50   12.24
  12   6  -1  222.77   11.94
 -12   6   1  230.55   11.61
  12   6  -1  236.34   12.42
  12   6  -1  234.43   12.10
 -11  -6   1   -0.41    1.62
 -11  -6   1    0.08    1.66
  11   6  -1    0.05    1.63
 -11   6   1    1.18    0.74
  11   6  -1   -0.96    1.43
  11   6  -1   -1.58    1.38
 -10  -6   1   85.30    5.13
 -10  -6   1   89.70    5.11
  10   6  -1   71.34    4.87
  10   6  -1   88.69    5.10
 -10   6   1   83.09    4.31
  10   6  -1   85.35    4.83
  -9  -6   1   72.52    4.43
  -9  -6   1   70.53    4.42
   9   6  -1   66.28    4.31
   9   6  -1   76.26    4.43
   9   6  -1   77.47    4.27
  -9   6   1   70.10    3.51
  -8  -6   1   61.59    3.77
  -8  -6   1   60.04    3.64
   8   6  -1   59.50    3.65
  -8   6   1   57.78    3.01
  -8   6   1   50.79    2.81
   8   6  -1   54.77    3.54
   8   6  -1   60.17    3.68
  -7  -6   1   51.60    3.28
  -7  -6   1   48.37    3.30
   7   6  -1   48.25    3.19
   7   6  -1   45.29    3.18
  -7   6   1   51.93    2.59
  -7   6   1   50.88    2.47
  -6  -6   1   12.05    1.49
  -6  -6   1   10.51    1.43
  -6   6   1   12.13    0.80
   6   6  -1   10.06    1.40
   6   6  -1   10.73    1.37
   6   6  -1   12.34    1.46
  -6   6   1   12.31    0.87
  -5  -6   1    5.80    1.14
  -5  -6   1    6.31    1.14
  -5   6   1    5.74    0.50
  -5   6   1    6.54    0.61
   5   6  -1    4.85    1.03
   5   6  -1    5.66    1.12
   5   6  -1    5.33    1.10
  -4  -6   1   95.36    4.77
  -4  -6   1   86.29    4.73
  -4  -6   1   85.87    4.76
   4   6  -1   94.93    4.80
   4   6  -1   91.46    4.76
   4   6  -1   86.20    4.75
  -3  -6   1  185.13    9.78
  -3  -6   1  224.63    9.81
  -3  -6   1  205.64    9.77
   3   6  -1  182.61    9.77
   3   6  -1  204.54    9.80
   3   6  -1  193.12    9.77
  -2  -6   1   24.77    1.93
  -2  -6   1   29.95    1.91
  -2  -6   1   30.27    1.87
   2   6  -1   26.26    1.94
   2   6  -1   29.27    1.87
   2   6  -1   28.49    1.89
  -1  -6   1    4.73    0.78
  -1  -6   1    4.62    0.77
  -1   6   1    4.88    0.70
  -1   6   1    4.88    0.65
   1   6  -1    5.83    0.81
   1   6  -1    5.70    0.78
   1   6  -1    5.80    0.88
   0  -6  -1 1054.88   46.36
   0  -6   1 1006.91   46.31
   0  -6   1 1013.97   46.34
   0   6  -1  854.34   46.46
   0   6   1  955.23   46.33
   0   6   1  995.68   46.31
   0   6  -1  992.19   46.33
  -1  -6  -1  223.78   10.19
   1  -6   1  186.42   10.04
   1  -6   1  204.71   10.01
  -1   6  -1  205.69   10.13
  -1   6  -1  209.37   10.04
   1   6   1  211.03   10.12
   1   6   1  225.72   10.19
   2  -6   1    6.90    0.67
  -2  -6  -1   10.02    1.25
   2  -6   1    7.92    0.84
  -2   6  -1    7.56    0.98
  -2   6  -1    8.90    0.72
   2   6   1    7.74    0.93
   2   6   1    8.49    1.05
  -3  -6  -1  102.85    5.16
   3  -6   1   98.36    4.78
  -3  -6  -1   99.32    5.05
   3   6   1   93.31    5.05
  -3   6  -1   95.80    4.94
   3   6   1   98.96    5.11
   3   6   1  102.94    5.12
  -3   6  -1   99.03    4.75
  -4  -6  -1   83.25    4.74
  -4  -6  -1   92.19    4.68
   4   6   1   84.42    4.65
   4   6   1   92.36    4.69
  -4   6  -1   89.17    4.49
   4   6   1   88.88    4.70
  -5  -6  -1   29.75    2.08
  -5  -6  -1   27.13    2.14
   5   6   1   26.94    2.10
  -5   6  -1   27.28    1.85
   5   6   1   32.12    2.17
  -6  -6  -1  102.78    5.66
  -6  -6  -1  117.06    5.66
   6   6   1   96.34    5.62
   6   6   1  110.04    5.66
   6   6   1  104.21    5.65
  -7  -6  -1   81.16    4.56
  -7  -6  -1   73.99    4.61
   7   6   1   84.73    4.69
  -7   6  -1   85.42    4.26
   7   6   1   78.10    4.53
   7   6   1   86.44    4.68
  -8  -6  -1  234.94   11.44
  -8  -6  -1  235.46   11.58
   8   6   1  239.30   11.42
  -8   6  -1  228.46   11.14
   8   6   1  214.14   11.45
   8   6   1  223.96   11.51
  -9  -6  -1    9.17    1.80
   9   6   1    8.65    1.56
   9   6   1    8.59    1.64
   9   6   1    8.03    1.55
  -9   6  -1    9.06    1.26
 -10  -6  -1   97.53    5.77
  10   6   1   97.67    5.55
  10   6   1   94.04    5.61
  10   6   1   94.04    5.62
 -10   6  -1   99.25    5.11
 -11  -6  -1   50.26    3.99
  11   6   1   41.62    3.63
 -11   6  -1   45.97    2.98
  11   6   1   54.93    3.72
  11   6   1   44.66    3.62
 -12  -6  -1   26.54    3.37
 -12   6  -1   23.80    2.19
  12   6   1   21.24    3.04
  12   6   1   23.58    3.11
  12   6   1   26.95    3.26
 -13  -6  -1   37.70    4.03
  13   6   1   39.81    3.70
  13   6   1   45.03    3.55
  13   6   1   45.75    3.83
 -13   6  -1   39.60    2.88
 -14  -6  -1   -0.45    2.18
 -14   6  -1   -0.82    1.17
  14   6   1    2.13    1.84
  14   6   1   -0.14    1.80
 -15  -6  -1   -2.22    2.26
  15   6   1    1.14    1.99
 -15   6  -1   -0.05    1.39
 -16  -6  -1    1.04    2.86
 -16   6  -1    2.50    1.67
  16   6   1    3.76    1.99
 -17  -6  -1   -6.45    2.93
 -17   6  -1   -2.06    2.19
 -18  -6  -1    1.90    3.51
 -18  -7   1   -0.68    3.33
 -17  -7   1   25.44    4.06
 -17   7   1   25.94    2.56
 -16  -7   1    6.63    2.98
 -16   7   1    9.20    1.58
  16   7  -1    6.12    2.22
 -15  -7   1   -2.04    4.24
 -15   7   1    4.97    1.28
  15   7  -1    7.52    2.19
  14   7  -1    3.21    1.91
  14   7  -1   -1.47    1.82
 -14   7   1    1.50    0.97
 -13  -7   1   -1.10    1.95
 -13  -7   1   -2.43    1.80
 -13   7   1   -0.45    0.79
  13   7  -1    1.51    1.84
  13   7  -1   -0.05    1.83
  13   7  -1   -1.31    1.63
 -12  -7   1   35.38    3.80
 -12  -7   1   43.32    4.05
  12   7  -1   45.85    3.96
 -12   7   1   42.67    2.64
  12   7  -1   39.11    3.67
  12   7  -1   46.14    3.72
 -11  -7   1  100.79    5.87
 -11  -7   1  102.38    6.15
 -11   7   1   94.30    5.08
  11   7  -1  101.38    5.77
  11   7  -1   98.23    5.85
 -10  -7   1   18.13    2.56
 -10  -7   1   20.51    2.87
  10   7  -1   17.48    2.06
 -10   7   1   21.34    1.47
  10   7  -1   19.74    2.56
  10   7  -1   15.49    2.08
  -9  -7   1  144.29    8.23
  -9  -7   1  169.84    8.18
   9   7  -1  162.45    8.25
   9   7  -1  152.72    8.05
   9   7  -1  160.14    8.18
  -9   7   1  139.79    7.68
  -8  -7   1  268.57   12.85
  -8  -7   1  263.89   12.77
  -8   7   1  252.91   12.21
   8   7  -1  242.80   12.61
   8   7  -1  251.94   12.73
   8   7  -1  251.28   12.77
  -7  -7   1   71.53    4.11
  -7  -7   1   64.32    4.09
  -7   7   1   71.23    3.46
   7   7  -1   70.71    4.12
   7   7  -1   64.22    4.01
   7   7  -1   67.98    4.10
  -7   7   1   67.12    3.28
  -6  -7   1    7.74    1.47
  -6  -7   1    8.66    1.44
   6   7  -1    6.59    1.33
   6   7  -1    9.46    1.46
   6   7  -1    8.17    1.35
  -6   7   1    9.27    0.80
  -6   7   1    8.42    0.66
  -5  -7   1   44.41    2.81
  -5  -7   1   40.12    2.77
   5   7  -1   41.71    2.77
   5   7  -1   43.21    2.81
  -5   7   1   43.86    2.19
   5   7  -1   42.23    2.88
  -4  -7   1   78.55    4.16
  -4  -7   1   78.84    4.21
  -4  -7   1   72.24    4.08
   4   7  -1   73.24    4.15
   4   7  -1   73.06    4.09
   4   7  -1   71.56    4.08
  -4   7   1   72.65    3.64
  -3  -7   1    9.71    1.24
  -3  -7   1   11.95    1.43
  -3  -7   1   10.48    1.41
   3   7  -1   11.59    1.39
   3   7  -1   10.18    1.38
   3   7  -1   11.92    1.38
  -2  -7   1  147.63    7.61
  -2  -7   1  146.72    7.53
  -2  -7   1  156.43    7.54
   2   7  -1  158.32    7.59
   2   7  -1  156.75    7.61
   2   7  -1  147.50    7.53
  -2   7   1  147.38    7.32
  -1  -7   1  620.29   30.64
  -1  -7   1  647.01   30.67
  -1   7   1  625.79   30.56
   1   7  -1  679.17   30.74
   1   7  -1  651.09   30.68
  -1   7   1  636.59   30.62
   1   7  -1  666.65   30.74
   0  -7   1    1.20    0.69
   0  -7   1    2.77    0.58
   0   7   1    2.74    0.61
   0   7  -1    2.63    0.62
   0   7  -1    1.23    0.66
   0   7   1    2.96    0.74
  -1  -7  -1 1264.83   57.84
  -1   7  -1 1208.99   57.78
   1   7   1 1169.07   57.77
  -1   7  -1 1255.86   57.71
  -2  -7  -1   39.06    2.44
   2  -7   1   34.33    1.98
   2  -7   1   35.46    2.06
  -2   7  -1   38.34    2.04
   2   7   1   37.77    2.37
   2   7   1   42.52    2.36
   2   7   1   37.07    2.31
  -3  -7  -1   -1.39    0.87
  -3  -7  -1    1.49    0.76
   3   7   1   -0.81    0.68
  -3   7  -1   -0.07    0.65
   3   7   1   -0.61    0.75
  -3   7  -1    0.27    0.33
   3   7   1   -1.06    0.84
  -4  -7  -1  247.02   12.89
   4   7   1  291.57   12.93
  -4   7  -1  269.66   12.41
  -4   7  -1  247.28   12.67
   4   7   1  260.77   12.84
  -5  -7  -1  141.99    7.77
  -5  -7  -1  159.60    7.71
   5   7   1  160.46    7.74
   5   7   1  143.46    7.70
   5   7   1  153.33    7.77
  -6  -7  -1  198.46   10.16
  -6   7  -1  197.41    9.82
   6   7   1  201.05   10.13
   6   7   1  205.70   10.12
   6   7   1  203.72   10.05
  -7  -7  -1  387.76   18.58
  -7  -7  -1  392.99   18.51
   7   7   1  382.90   18.54
   7   7   1  391.89   18.49
   7   7   1  347.57   18.48
  -7   7  -1  379.11   18.21
  -8  -7  -1   62.30    4.22
   8   7   1   69.68    4.15
   8   7   1   68.38    4.20
   8   7   1   67.68    4.11
  -8   7  -1   68.30    3.65
  -9  -7  -1    4.70    1.64
   9   7   1    7.43    1.65
   9   7   1    5.43    1.53
   9   7   1    7.33    1.60
  -9   7  -1    5.68    0.97
 -10  -7  -1    5.01    1.87
 -10   7  -1    6.53    1.03
  10   7   1    2.69    1.65
  10   7   1    9.72    1.90
  10   7   1    3.06    1.62
 -11  -7  -1   13.59    2.38
  11   7   1    9.49    2.00
 -11   7  -1   12.35    1.43
  11   7   1   14.92    2.35
  11   7   1   14.18    2.22
 -12  -7  -1   70.73    5.05
  12   7   1   72.32    4.88
  12   7   1   71.66    4.75
  12   7   1   69.89    4.81
 -12   7  -1   68.71    4.05
 -13  -7  -1   11.62    2.48
  13   7   1   11.40    2.29
 -13   7  -1   13.39    1.80
  13   7   1   10.01    2.25
 -14  -7  -1   -0.07    2.12
 -14   7  -1    2.07    1.14
  14   7   1    1.70    2.03
  14   7   1    2.64    1.79
 -15  -7  -1   11.94    2.98
 -15   7  -1   15.15    2.01
  15   7   1   16.07    2.65
 -16  -7  -1    0.10    2.72
 -16   7  -1   -1.88    1.57
  16   7   1   -0.96    2.30
 -17  -7  -1    1.36    3.03
 -17   7  -1    0.26    1.56
 -18  -7  -1    4.28    3.62
 -18  -8   1   15.24    3.72
 -17  -8   1   25.04    4.27
 -16  -8   1    4.66    3.05
  16   8  -1    2.09    2.48
 -16   8   1    1.34    1.16
 -15  -8   1   -2.42    2.51
  15   8  -1    2.58    2.23
 -15   8   1    1.14    1.06
 -14  -8   1    5.97    2.50
  14   8  -1    7.48    2.21
  14   8  -1    5.04    1.99
 -14   8   1    7.02    1.17
 -13  -8   1   -3.82    1.93
 -13  -8   1    0.08    2.08
 -13   8   1   -1.19    0.69
  13   8  -1    0.15    1.78
  13   8  -1   -0.87    1.90
 -12  -8   1    0.46    1.94
 -12   8   1    0.42    0.72
  12   8  -1    1.10    1.56
 -11  -8   1   28.11    3.33
 -11  -8   1   23.41    3.22
  11   8  -1   21.33    2.98
  11   8  -1   25.56    3.22
 -11   8   1   20.89    1.74
  11   8  -1   26.07    3.02
 -10  -8   1   22.39    2.78
 -10  -8   1   26.13    2.91
  10   8  -1   21.69    2.92
  10   8  -1   28.64    3.02
 -10   8   1   24.10    1.68
  10   8  -1   23.04    2.93
  -9  -8   1   98.48    5.16
  -9  -8   1   80.11    5.24
  -9   8   1   80.53    4.49
   9   8  -1   82.46    5.11
   9   8  -1   90.24    5.23
   9   8  -1   79.69    4.98
  -8  -8   1  121.22    6.50
  -8  -8   1  120.60    6.57
   8   8  -1  112.20    6.43
   8   8  -1  112.52    6.48
   8   8  -1  120.67    6.34
  -8   8   1  115.97    5.80
  -7  -8   1  125.14    6.84
  -7  -8   1  117.16    6.70
   7   8  -1  129.27    6.74
  -7   8   1  121.43    6.16
   7   8  -1  136.72    6.81
   7   8  -1  126.88    6.72
  -6  -8   1    6.15    1.39
  -6  -8   1    3.83    1.29
  -6   8   1    7.51    0.83
  -6   8   1    6.50    0.51
   6   8  -1    4.84    1.30
  -6   8   1    7.27    0.64
   6   8  -1    5.68    1.32
   6   8  -1    5.01    1.42
  -5  -8   1   13.08    1.62
  -5  -8   1   13.68    1.69
   5   8  -1   14.63    1.77
  -5   8   1   14.52    0.90
   5   8  -1   12.07    1.70
  -5   8   1   14.76    1.04
   5   8  -1   14.29    1.67
  -4  -8   1  283.69   13.45
  -4  -8   1  264.33   13.33
  -4   8   1  270.03   12.97
   4   8  -1  278.09   13.40
  -4   8   1  273.70   13.01
   4   8  -1  244.59   13.53
   4   8  -1  295.53   13.43
  -3  -8   1  275.35   13.40
  -3  -8   1  264.07   13.49
  -3  -8   1  272.15   13.40
   3   8  -1  287.08   13.46
  -3   8   1  275.99   13.14
   3   8  -1  280.89   13.48
   3   8  -1  283.35   13.46
  -3   8   1  262.71   13.11
  -2  -8   1    0.74    0.86
  -2  -8   1    0.49    0.79
   2   8  -1    0.58    0.98
  -2   8   1    0.72    0.46
   2   8  -1    1.34    0.76
   2   8  -1    1.84    0.86
  -2   8   1    0.97    0.59
  -1  -8   1  225.61   10.59
  -1  -8   1  205.29   10.54
   1   8  -1  204.67   10.63
   1   8  -1  228.09   10.66
   1   8  -1  224.41   10.60
  -1   8   1  219.07   10.47
  -1   8   1  206.41   10.47
  -1   8   1  221.34   10.55
   0  -8   1   21.25    1.59
   0  -8   1   20.50    1.54
   0   8   1   19.33    1.48
   0   8   1   20.12    1.65
   0   8   1   19.66    1.45
   0   8  -1   22.61    1.54
   0   8  -1   16.13    1.57
   1  -8   1   18.24    1.30
   1  -8   1   16.04    1.41
  -1  -8  -1   16.82    1.69
   1   8   1   19.49    1.55
   1   8   1   19.42    1.73
  -1   8  -1   19.69    1.37
  -1   8  -1   15.07    1.49
   1   8   1   19.60    1.50
  -2  -8  -1    2.88    0.95
   2  -8   1    1.64    0.49
  -2   8  -1    1.57    0.69
   2   8   1    3.14    0.85
  -2   8  -1    2.00    0.56
   2   8   1    3.07    1.00
   2   8   1    2.96    0.81
  -3  -8  -1   89.62    4.87
  -3   8  -1   92.70    4.47
   3   8   1   87.57    4.85
  -3   8  -1   93.01    4.66
   3   8   1   88.37    4.81
  -4  -8  -1    3.81    1.05
  -4  -8  -1    6.56    1.28
  -4   8  -1    4.50    0.53
  -4   8  -1    3.95    0.76
   4   8   1    3.98    1.01
   4   8   1    3.63    1.19
   4   8   1    2.39    0.97
  -5  -8  -1   58.67    3.83
  -5  -8  -1   65.00    3.77
   5   8   1   65.76    3.75
   5   8   1   66.45    3.76
  -5   8  -1   63.37    3.40
   5   8   1   58.83    3.75
  -6  -8  -1    5.67    1.40
  -6  -8  -1    4.93    1.39
   6   8   1    6.78    1.37
   6   8   1    6.83    1.32
  -6   8  -1    4.76    0.89
   6   8   1    6.08    1.36
  -7  -8  -1   -0.23    1.19
  -7  -8  -1   -2.14    1.24
   7   8   1   -2.48    1.16
  -7   8  -1   -0.46    0.66
   7   8   1    2.00    1.24
   7   8   1   -1.09    1.16
  -8  -8  -1   -0.02    1.37
   8   8   1    1.51    1.31
  -8   8  -1    0.06    0.70
   8   8   1   -0.36    1.44
   8   8   1    0.62    1.22
  -9  -8  -1  130.95    6.90
   9   8   1  112.17    6.65
   9   8   1  124.69    6.73
   9   8   1  113.93    6.56
  -9   8  -1  115.97    6.08
 -10  -8  -1   -2.63    1.90
 -10   8  -1    3.30    0.92
  10   8   1    1.54    1.78
  10   8   1    5.32    1.79
  10   8   1    0.85    1.72
 -11  -8  -1   -3.29    1.79
  11   8   1    3.35    1.90
  11   8   1   -2.24    1.58
 -11   8  -1   -0.07    0.84
  11   8   1   -0.14    1.57
 -12  -8  -1   45.46    4.08
  12   8   1   48.71    3.65
  12   8   1   37.88    3.85
  12   8   1   32.08    3.82
 -12   8  -1   44.46    2.80
 -13  -8  -1    0.41    2.33
  13   8   1    0.31    1.96
  13   8   1    0.29    1.97
 -13   8  -1    2.48    1.03
 -14  -8  -1   26.15    3.44
  14   8   1   23.91    3.01
 -14   8  -1   24.63    2.41
  14   8   1   23.04    2.97
 -15  -8  -1    8.97    2.93
  15   8   1    0.08    2.37
 -15   8  -1    2.23    1.44
 -16  -8  -1    3.21    3.09
  16   8   1    1.25    2.78
 -16   8  -1    2.23    1.58
 -17  -8  -1   19.50    3.83
 -17   8  -1   19.14    2.55
 -18  -9   1   19.35    4.26
 -17  -9   1   -6.09    3.17
 -16  -9   1   -2.90    2.88
  16   9  -1    2.17    2.64
 -16   9   1   -0.71    1.03
 -15  -9   1   -3.09    2.50
  15   9  -1   -0.44    2.21
 -15   9   1    1.98    1.03
 -14  -9   1   -1.10    2.31
  14   9  -1   -1.85    1.90
 -14   9   1   -0.14    0.84
  14   9  -1   -2.79    1.62
 -13  -9   1    2.47    2.39
  13   9  -1    3.55    2.12
  13   9  -1    5.35    2.20
 -13   9   1    6.34    1.02
 -12  -9   1   -4.17    1.91
 -12  -9   1   -2.76    2.07
  12   9  -1   -4.03    1.89
  12   9  -1   -3.71    1.65
 -12   9   1   -0.17    0.69
 -11  -9   1   26.99    2.99
 -11  -9   1   24.83    3.35
  11   9  -1   18.11    2.60
  11   9  -1   25.49    2.76
  11   9  -1   24.08    3.11
 -11   9   1   21.40    1.74
 -10  -9   1  410.67   18.91
 -10  -9   1  385.63   18.61
  10   9  -1  357.82   18.49
 -10   9   1  359.22   17.96
  10   9  -1  381.31   18.72
  10   9  -1  363.02   18.65
  -9  -9   1   12.69    2.20
  -9  -9   1   18.74    2.52
   9   9  -1   11.01    2.08
   9   9  -1   15.91    2.06
   9   9  -1   10.62    1.95
  -8  -9   1   15.69    2.23
  -8  -9   1   17.00    2.06
   8   9  -1   16.83    2.11
  -8   9   1   14.62    1.41
   8   9  -1   14.31    1.98
   8   9  -1   13.92    1.95
  -7  -9   1  163.42    8.22
  -7  -9   1  151.19    8.24
   7   9  -1  149.89    8.12
   7   9  -1  158.30    8.16
   7   9  -1  159.13    8.24
  -7   9   1  147.47    7.55
  -6  -9   1  136.27    7.21
  -6  -9   1  136.82    7.21
  -6   9   1  131.49    6.62
  -6   9   1  132.69    6.52
  -6   9   1  139.19    6.48
   6   9  -1  123.37    7.10
   6   9  -1  137.50    7.19
   6   9  -1  146.41    7.22
  -5  -9   1  123.43    6.54
  -5  -9   1  115.51    6.42
  -5   9   1  119.00    5.87
   5   9  -1  109.65    6.39
   5   9  -1  134.89    6.50
  -5   9   1  121.55    5.96
   5   9  -1  124.94    6.51
  -4  -9   1  136.63    7.04
  -4  -9   1  126.19    6.89
   4   9  -1  131.60    6.96
   4   9  -1  129.41    6.95
  -4   9   1  134.63    6.55
  -4   9   1  130.62    6.47
   4   9  -1  143.67    6.98
  -3  -9   1    0.97    1.04
  -3  -9   1    2.18    0.98
  -3   9   1    1.85    0.81
   3   9  -1    2.05    0.94
   3   9  -1    0.46    0.91
  -3   9   1    2.38    0.54
  -2  -9   1  208.92   10.83
   2   9  -1  241.07   10.99
   2   9  -1  220.91   10.91
  -2   9   1  213.30   10.64
  -2   9   1  222.01   10.69
   2   9  -1  218.26   10.86
  -1  -9   1  769.63   37.54
   1   9  -1  795.70   37.60
  -1   9   1  763.98   37.50
  -1   9   1  829.67   37.57
  -1   9   1  763.50   37.48
   1   9  -1  788.55   37.66
   1   9  -1  834.14   37.68
   0  -9   1  284.42   14.18
   0   9   1  306.46   14.30
   0   9  -1  310.28   14.26
   0   9   1  289.71   14.22
   0   9  -1  279.32   14.29
   0   9   1  285.14   14.24
   0   9  -1  309.36   14.38
  -1  -9  -1   18.30    1.76
   1  -9   1   17.50    1.43
  -1   9  -1   18.15    1.41
   1   9   1   16.26    1.56
   1   9   1   14.64    1.50
   1   9   1   16.01    1.71
  -1   9  -1   16.70    1.55
   2  -9   1    8.76    0.93
  -2  -9  -1   11.13    1.41
   2   9   1   11.19    1.28
   2   9   1    9.82    1.34
  -2   9  -1    8.91    1.03
  -2   9  -1    8.37    1.07
  -3  -9  -1  612.04   28.25
   3   9   1  573.26   28.16
  -3   9  -1  584.77   27.89
   3   9   1  591.60   28.19
  -3   9  -1  581.38   28.04
   3   9   1  593.12   28.20
  -4  -9  -1  181.77    8.64
   4   9   1  170.68    8.56
   4   9   1  170.83    8.50
   4   9   1  163.89    8.52
  -4   9  -1  159.34    8.05
  -4   9  -1  161.33    8.27
  -5  -9  -1    0.26    1.11
  -5  -9  -1    1.74    1.18
   5   9   1   -0.69    0.96
  -5   9  -1    2.24    0.74
   5   9   1    0.67    1.01
   5   9   1    1.06    1.15
  -6  -9  -1    8.08    1.57
  -6  -9  -1    8.68    1.57
  -6   9  -1    9.12    1.09
   6   9   1    9.46    1.53
   6   9   1    9.94    1.57
   6   9   1   10.34    1.59
  -7  -9  -1   18.34    2.58
  -7   9  -1   24.36    1.76
   7   9   1   21.24    2.60
   7   9   1   26.29    2.35
   7   9   1   18.77    2.43
  -8  -9  -1    9.81    1.89
   8   9   1    9.63    1.73
   8   9   1   14.21    1.86
   8   9   1    8.46    1.73
  -8   9  -1   12.31    1.27
  -9  -9  -1   27.79    3.44
  -9   9  -1   37.74    2.41
   9   9   1   35.34    3.28
   9   9   1   42.39    3.36
   9   9   1   32.22    3.26
 -10  -9  -1   20.72    2.73
 -10   9  -1   22.19    1.86
  10   9   1   19.42    2.52
  10   9   1   23.04    2.61
  10   9   1   22.23    2.79
 -11  -9  -1   -1.71    1.72
  11   9   1   -2.31    1.71
 -11   9  -1   -1.40    0.77
  11   9   1   -1.81    1.86
  11   9   1    0.18    1.43
 -12  -9  -1   -3.96    2.05
  12   9   1    5.32    2.08
 -12   9  -1    2.60    0.90
  12   9   1    0.65    1.81
 -13  -9  -1    6.20    2.26
  13   9   1    8.91    1.99
 -13   9  -1    8.10    1.23
  13   9   1    8.09    2.27
 -14  -9  -1    4.47    2.72
  14   9   1   10.34    2.56
 -14   9  -1    6.00    1.35
  14   9   1    9.21    2.01
 -15  -9  -1   40.07    5.21
  15   9   1   26.30    3.62
 -15   9  -1   32.23    2.88
 -16  -9  -1    2.11    3.20
 -16   9  -1    1.66    1.36
 -17  -9  -1    3.13    3.17
 -17 -10   1   25.12    4.17
 -16 -10   1    7.65    3.34
 -16  10   1   -0.76    1.75
 -15 -10   1   12.25    3.30
 -15  10   1   15.53    1.68
  15  10  -1   11.79    2.92
 -14 -10   1    7.85    2.77
  14  10  -1    7.30    1.97
 -14  10   1    3.17    0.97
  14  10  -1    2.95    2.31
 -13 -10   1   -3.05    2.42
 -13 -10   1   -2.24    1.91
  13  10  -1   -2.00    1.93
  13  10  -1   -0.57    1.84
 -13  10   1    1.28    0.79
 -12 -10   1    7.63    2.35
 -12 -10   1   11.01    2.43
  12  10  -1    8.95    2.32
 -12  10   1   10.23    1.30
  12  10  -1   10.36    2.26
 -11 -10   1    2.27    2.18
 -11 -10   1    0.65    1.92
  11  10  -1    4.26    1.97
 -11  10   1    3.13    0.79
  11  10  -1    3.56    2.08
  11  10  -1   -0.83    1.73
 -10 -10   1  207.17   10.81
 -10 -10   1  216.43   10.70
  10  10  -1  196.61   10.57
  10  10  -1  206.66   10.74
 -10  10   1  184.64    9.87
  10  10  -1  207.38   10.74
  -9 -10   1    9.28    2.12
  -9 -10   1   13.25    2.23
  -9  10   1   12.33    1.56
   9  10  -1   10.50    2.12
   9  10  -1    7.43    1.92
   9  10  -1   13.07    2.03
  -8 -10   1   12.17    2.08
  -8 -10   1   11.51    1.95
   8  10  -1   10.24    1.90
   8  10  -1   10.86    1.86
   8  10  -1   16.10    2.20
  -8  10   1    9.81    1.40
  -7 -10   1    0.51    1.41
  -7 -10   1    0.82    1.44
  -7  10   1    2.06    0.79
   7  10  -1    3.18    1.42
   7  10  -1    2.59    1.45
   7  10  -1    1.22    1.48
  -6 -10   1    0.29    1.28
  -6 -10   1   -0.42    1.26
   6  10  -1   -0.14    1.13
  -6  10   1   -0.57    0.34
   6  10  -1   -0.83    1.33
   6  10  -1   -0.34    1.16
  -6  10   1    0.09    0.69
  -5 -10   1  471.60   22.68
  -5 -10   1  469.82   22.78
   5  10  -1  499.48   22.80
  -5  10   1  457.72   22.22
   5  10  -1  455.32   22.74
  -5  10   1  461.55   22.32
   5  10  -1  470.23   22.69
  -4 -10   1   67.85    4.26
  -4 -10   1   70.41    4.10
  -4  10   1   71.98    3.59
   4  10  -1   66.79    4.15
   4  10  -1   73.08    4.18
   4  10  -1   66.70    4.08
  -3 -10   1  216.62   10.80
  -3 -10   1  209.54   10.93
   3  10  -1  223.80   10.86
  -3  10   1  217.23   10.57
  -3  10   1  222.56   10.53
   3  10  -1  220.12   10.89
   3  10  -1  213.42   10.86
  -2 -10   1  648.32   29.51
   2  10  -1  555.39   29.70
   2  10  -1  619.30   29.59
  -2  10   1  616.42   29.33
  -2  10   1  602.61   29.36
  -2  10   1  647.35   29.43
   2  10  -1  635.63   29.59
  -1 -10   1   55.98    3.27
   1  10  -1   57.29    3.37
   1  10  -1   52.94    3.26
  -1  10   1   56.38    3.33
   1  10  -1   55.27    3.52
  -1  10   1   57.23    3.19
  -1  10   1   57.40    3.13
   0 -10   1  744.71   36.73
   0  10  -1  791.76   36.82
   0  10  -1  792.39   36.90
   0  10   1  748.98   36.82
   0  10  -1  775.62   36.92
   0  10   1  770.67   36.79
   0  10   1  803.64   36.87
   1 -10   1    1.05    0.72
   1  10   1    1.39    0.85
  -1  10  -1    2.12    0.73
  -1  10  -1    0.95    0.80
   1  10   1    0.56    1.07
  -2 -10  -1    2.40    1.09
  -2  10  -1    4.33    0.78
   2  10   1    4.91    1.25
  -2  10  -1    2.94    0.92
   2  10   1    3.44    1.06
   2  10   1    3.39    0.92
  -3 -10  -1   39.56    2.88
   3  10   1   38.03    2.74
   3  10   1   37.33    2.76
  -3  10  -1   41.86    2.27
   3  10   1   40.63    2.64
  -3  10  -1   37.41    2.46
  -4 -10  -1   10.19    1.53
  -4  10  -1   10.37    1.32
   4  10   1   13.35    1.83
   4  10   1   10.26    1.60
  -4  10  -1    8.34    0.94
   4  10   1   10.49    1.47
  -5 -10  -1   62.27    3.72
   5  10   1   57.26    3.56
   5  10   1   58.94    3.64
  -5  10  -1   54.13    3.26
   5  10   1   59.28    3.77
  -5  10  -1   55.38    2.83
  -6 -10  -1   52.66    3.64
   6  10   1   50.52    3.40
   6  10   1   50.19    3.47
  -6  10  -1   49.73    2.98
   6  10   1   53.86    3.56
  -7 -10  -1    3.45    1.60
   7  10   1    1.98    1.30
   7  10   1    1.19    1.38
   7  10   1    2.44    1.54
  -7  10  -1    1.24    0.78
  -8 -10  -1    0.19    1.75
   8  10   1    3.61    1.56
   8  10   1    2.95    1.61
  -8  10  -1    2.63    0.91
   8  10   1    0.67    1.59
  -9 -10  -1   -3.05    1.78
   9  10   1   -0.92    1.61
   9  10   1   -1.29    1.67
   9  10   1    0.24    1.43
  -9  10  -1   -0.61    0.84
 -10 -10  -1    8.85    2.22
  10  10   1   12.57    1.90
 -10  10  -1   12.29    1.56
  10  10   1   10.51    2.14
  10  10   1   10.38    2.17
 -11 -10  -1    0.84    2.00
  11  10   1    2.83    1.98
  11  10   1   -0.61    1.83
 -11  10  -1    2.28    0.89
 -12 -10  -1    0.09    2.06
 -12  10  -1    0.36    0.85
  12  10   1    0.03    1.78
  12  10   1   -1.87    1.82
 -13 -10  -1   20.99    3.29
  13  10   1   18.12    2.88
 -13  10  -1   20.06    2.00
 -14 -10  -1   -1.04    2.47
 -14  10  -1    2.71    1.24
 -15 -10  -1   29.55    4.02
  15  10   1   31.42    3.89
 -15  10  -1   22.28    2.60
 -16 -10  -1    7.11    3.35
  16  10   1    0.45    3.25
 -16  10  -1    4.48    1.31
 -17 -10  -1    0.67    3.02
  17  10   1    7.04    4.09
 -17 -11   1    1.24    3.36
  17  11  -1    0.06    2.76
 -16 -11   1   18.99    4.07
  16  11  -1   19.79    3.80
 -15 -11   1    5.51    2.90
  15  11  -1    1.23    2.90
 -15  11   1    4.31    0.96
 -14 -11   1   12.32    3.28
 -14  11   1   17.58    1.70
 -13 -11   1   -5.13    2.20
  13  11  -1   -0.87    2.13
 -13  11   1    1.46    0.73
 -12 -11   1    6.02    2.39
 -12 -11   1    3.68    2.37
  12  11  -1    2.52    2.14
 -12  11   1    6.24    0.94
  12  11  -1    8.88    1.98
 -11 -11   1   -3.99    1.89
 -11 -11   1   -4.51    2.05
 -11  11   1    0.80    0.71
  11  11  -1   -2.32    1.74
  11  11  -1   -3.28    1.96
 -10 -11   1   17.44    2.64
 -10 -11   1   12.15    2.38
  10  11  -1   11.32    2.22
  10  11  -1   11.34    2.28
  10  11  -1   14.40    2.01
 -10  11   1   11.44    1.37
  -9 -11   1   12.52    2.39
  -9 -11   1   11.75    2.48
   9  11  -1   16.52    2.21
   9  11  -1   13.15    2.22
  -9  11   1    9.97    1.20
   9  11  -1   13.31    2.37
  -8 -11   1   30.52    3.21
  -8 -11   1   26.57    3.22
   8  11  -1   25.82    3.05
  -8  11   1   34.07    2.15
   8  11  -1   32.52    2.99
   8  11  -1   24.86    3.23
  -7 -11   1   37.85    3.16
  -7 -11   1   35.58    3.17
   7  11  -1   36.96    3.24
   7  11  -1   37.22    3.17
   7  11  -1   34.95    3.28
  -7  11   1   36.82    1.86
  -7  11   1   37.76    1.88
  -6 -11   1  107.57    6.09
  -6 -11   1  108.71    6.17
   6  11  -1   98.88    5.96
   6  11  -1  105.68    6.07
   6  11  -1  112.27    6.14
  -6  11   1  105.52    5.23
  -6  11   1  109.87    5.53
  -5 -11   1    4.81    1.41
  -5 -11   1    6.07    1.47
  -5  11   1    6.94    0.89
   5  11  -1    7.89    1.51
   5  11  -1    7.33    1.65
  -5  11   1    6.02    0.74
   5  11  -1    6.02    1.49
  -4 -11   1   53.28    3.34
  -4 -11   1   47.19    3.44
   4  11  -1   50.97    3.42
  -4  11   1   52.48    2.87
   4  11  -1   49.19    3.53
   4  11  -1   51.24    3.36
  -4  11   1   49.05    2.75
  -3 -11   1   89.88    5.02
  -3  11   1   95.14    4.70
   3  11  -1   92.76    5.18
  -3  11   1   92.97    4.77
   3  11  -1   85.91    5.02
   3  11  -1   90.83    5.14
  -2 -11   1  227.14   11.42
   2  11  -1  236.96   11.50
   2  11  -1  235.45   11.53
  -2  11   1  223.29   11.37
  -2  11   1  216.51   11.29
   2  11  -1  247.29   11.62
  -2  11   1  233.33   11.25
  -1 -11   1   43.83    2.75
   1  11  -1   46.64    3.16
   1  11  -1   37.57    3.26
  -1  11   1   44.84    2.77
  -1  11   1   45.79    2.95
  -1  11   1   44.02    2.64
   1  11  -1   46.89    2.90
   0 -11   1  160.52    7.96
   0  11   1  151.65    8.05
   0  11  -1  162.68    8.15
   0  11  -1  161.57    8.03
   0  11   1  161.96    8.24
   1 -11   1   25.92    1.89
   1  11   1   24.39    1.93
  -1  11  -1   22.41    2.07
  -1  11  -1   26.44    1.90
   1  11   1   25.96    2.11
   1  11   1   29.18    2.41
  -2 -11  -1   14.04    1.74
  -2  11  -1   13.31    1.61
   2  11   1   13.60    1.82
   2  11   1   14.53    1.73
   2  11   1   15.73    1.81
  -2  11  -1   14.98    1.40
  -3 -11  -1  187.85    9.40
   3  11   1  188.82    9.32
   3  11   1  178.44    9.24
   3  11   1  178.86    9.29
  -3  11  -1  186.61    8.95
  -3  11  -1  176.78    9.12
  -4 -11  -1  287.79   13.88
   4  11   1  265.04   13.72
  -4  11  -1  259.73   13.30
  -4  11  -1  286.21   13.56
   4  11   1  291.62   13.83
   4  11   1  278.22   13.77
  -5 -11  -1    5.94    1.47
   5  11   1    3.71    1.50
  -5  11  -1    6.49    1.09
   5  11   1    9.01    1.48
  -5  11  -1    6.48    0.74
   5  11   1    8.91    1.57
  -6 -11  -1    7.47    1.85
   6  11   1    9.29    1.58
   6  11   1    7.52    1.75
  -6  11  -1    9.52    1.36
   6  11   1    7.55    1.57
  -7 -11  -1   17.51    2.44
   7  11   1   18.62    2.24
   7  11   1   20.59    2.41
  -7  11  -1   18.59    1.78
   7  11   1   18.56    2.29
  -8 -11  -1  130.96    7.61
   8  11   1  125.41    7.32
   8  11   1  128.97    7.50
  -8  11  -1  138.88    6.81
   8  11   1  133.20    7.28
  -9 -11  -1   49.04    4.26
  -9  11  -1   50.74    3.09
   9  11   1   43.00    4.05
   9  11   1   47.94    3.58
   9  11   1   55.42    4.15
 -10 -11  -1   40.42    4.10
  10  11   1   43.37    3.85
  10  11   1   35.92    3.80
 -10  11  -1   43.95    2.75
 -11 -11  -1   -0.13    3.16
  11  11   1    2.89    1.82
  11  11   1   -1.62    1.84
 -11  11  -1    1.78    0.89
 -12 -11  -1    5.81    2.45
 -12  11  -1    5.95    1.08
  12  11   1    2.05    2.15
 -13 -11  -1   -0.31    2.46
  13  11   1   -1.03    2.68
 -13  11  -1    1.53    1.00
 -14 -11  -1   -1.26    2.69
  14  11   1    2.56    2.42
 -14  11  -1    0.73    1.18
 -15 -11  -1   20.60    3.79
 -15  11  -1   25.86    2.42
  15  11   1   21.68    3.75
 -16 -11  -1   12.42    3.60
  16  11   1    6.44    3.74
 -17 -11  -1   -3.21    2.84
  17  11   1    9.43    3.31
 -17 -12   1   10.95    3.37
  17  12  -1    8.53    3.33
 -16 -12   1   11.22    3.68
  16  12  -1    9.87    3.83
 -15 -12   1    4.82    2.99
 -15  12   1   -0.45    1.17
  15  12  -1   -0.75    2.90
 -14 -12   1    6.05    2.93
  14  12  -1    4.93    2.68
 -13 -12   1   -0.04    2.53
  13  12  -1    1.36    2.89
 -13  12   1    1.74    0.75
 -12 -12   1    5.91    3.23
 -12 -12   1   13.20    2.71
  12  12  -1    6.12    2.36
 -12  12   1    9.85    1.37
 -11 -12   1  187.19    9.99
  11  12  -1  163.46    9.60
  11  12  -1  190.45   10.10
 -11  12   1  186.11    9.00
 -10 -12   1   -0.80    1.98
 -10 -12   1   -0.44    1.85
  10  12  -1    1.45    1.97
  10  12  -1    0.42    1.92
 -10  12   1    0.82    0.75
  -9 -12   1   95.05    6.28
  -9 -12   1  111.91    6.45
   9  12  -1  108.33    6.04
   9  12  -1  103.66    6.13
   9  12  -1   98.51    6.32
  -9  12   1  101.18    5.33
  -8 -12   1  263.18   14.01
  -8 -12   1  283.18   14.21
   8  12  -1  280.21   13.95
   8  12  -1  260.33   13.91
   8  12  -1  282.08   14.10
  -8  12   1  275.56   13.30
  -7 -12   1  115.90    6.92
  -7 -12   1  120.14    6.82
  -7  12   1  116.00    5.66
   7  12  -1  122.31    6.78
   7  12  -1  123.25    6.75
  -7  12   1  121.14    6.00
  -7  12   1  104.70    5.67
   7  12  -1  120.69    6.76
  -6 -12   1   75.50    4.67
   6  12  -1   70.60    4.69
   6  12  -1   81.21    4.82
  -6  12   1   70.92    3.79
   6  12  -1   74.12    4.70
  -6  12   1   78.60    4.05
  -5 -12   1   29.03    2.83
  -5 -12   1   27.96    2.89
   5  12  -1   25.57    2.49
  -5  12   1   24.49    1.87
   5  12  -1   25.79    2.68
   5  12  -1   26.80    2.74
  -5  12   1   26.20    1.72
  -4 -12   1  266.41   12.65
  -4 -12   1  243.61   12.77
   4  12  -1  268.25   12.76
  -4  12   1  256.64   12.22
   4  12  -1  239.36   12.68
  -4  12   1  246.90   12.30
   4  12  -1  247.86   12.66
  -3 -12   1  254.63   12.24
   3  12  -1  231.87   12.33
   3  12  -1  256.08   12.39
   3  12  -1  248.24   12.32
  -3  12   1  238.04   12.03
  -3  12   1  248.90   11.96
  -2 -12   1    0.76    1.14
   2  12  -1   -0.89    0.98
   2  12  -1    0.54    1.23
  -2  12   1    1.83    1.16
  -2  12   1    0.98    0.72
   2  12  -1    0.79    1.06
  -2  12   1    0.12    0.77
  -1 -12   1   35.29    2.46
   1  12  -1   29.71    2.60
   1  12  -1   35.28    2.84
  -1  12   1   36.19    2.47
   1  12  -1   39.04    2.58
   0 -12   1   67.48    3.66
   0  12   1   63.79    3.67
   0  12   1   54.68    3.83
   0  12   1   64.87    3.79
   0  12  -1   68.44    3.88
   0  12  -1   64.65    4.04
  -1  12  -1  211.83   10.73
  -1  12  -1  221.43   10.54
  -1  12  -1  207.76   10.65
   1  12   1  210.62   10.66
   1  12   1  203.34   10.69
   1  12   1  222.71   10.64
   2  12   1   37.00    2.79
  -2  12  -1   30.35    2.35
   2  12   1   29.32    2.34
  -2  12  -1   29.51    2.12
   2  12   1   30.99    2.52
  -3 -12  -1    1.07    1.36
   3  12   1    3.93    1.25
   3  12   1    2.84    1.51
   3  12   1   -0.32    1.08
  -3  12  -1    3.37    0.78
  -3  12  -1    1.63    0.97
  -4 -12  -1   13.43    1.98
   4  12   1   14.56    2.00
   4  12   1   15.18    1.92
  -4  12  -1   15.50    1.69
  -4  12  -1   12.45    1.28
   4  12   1   14.72    1.94
  -5 -12  -1   13.83    2.01
  -5  12  -1   12.34    1.09
   5  12   1   13.28    1.91
   5  12   1   12.55    1.89
  -5  12  -1   13.37    1.61
   5  12   1   12.78    1.81
  -6 -12  -1    1.12    1.55
   6  12   1    0.71    1.55
   6  12   1   -1.37    1.30
  -6  12  -1    0.42    0.83
   6  12   1   -0.17    1.31
  -7 -12  -1  357.53   17.55
   7  12   1  341.01   17.33
   7  12   1  342.79   17.36
  -7  12  -1  375.90   17.00
   7  12   1  327.95   17.40
  -8 -12  -1    3.29    2.12
   8  12   1    9.04    2.21
   8  12   1   10.61    1.85
   8  12   1    5.49    2.18
  -8  12  -1    9.37    1.31
  -9 -12  -1  107.50    6.85
  -9  12  -1  116.28    6.07
   9  12   1  117.71    6.86
   9  12   1  116.23    6.62
   9  12   1  116.36    6.74
 -10 -12  -1    8.67    2.43
 -10  12  -1    7.10    1.20
  10  12   1    7.83    2.22
  10  12   1    7.64    2.02
  11  12   1   -3.71    1.88
 -11  12  -1    1.45    0.86
 -12 -12  -1   15.54    3.00
 -12  12  -1   17.59    1.85
  12  12   1   13.75    2.86
 -13 -12  -1   -1.09    2.60
 -13  12  -1    0.81    1.07
  13  12   1    3.27    2.48
 -14 -12  -1    2.10    3.08
 -14  12  -1    4.22    1.31
  14  12   1    8.32    2.90
 -15 -12  -1    1.92    3.12
  15  12   1    2.43    3.28
 -16 -12  -1   -1.22    3.07
  16  12   1   -1.64    3.90
 -16 -13   1    0.33    3.39
  16  13  -1    0.34    3.88
 -15 -13   1   -0.71    2.87
  15  13  -1    3.69    3.31
 -14 -13   1    0.97    2.99
  14  13  -1    2.78    2.75
 -14  13   1    3.64    0.83
 -13 -13   1   -0.01    2.68
  13  13  -1    0.84    2.37
 -12 -13   1    2.37    2.34
 -12  13   1    4.31    0.83
  12  13  -1    0.67    2.33
 -11 -13   1    1.59    2.31
 -11  13   1    0.81    0.79
  11  13  -1    3.61    2.19
 -10 -13   1   12.61    2.61
 -10 -13   1   14.40    2.69
  10  13  -1   14.42    2.55
 -10  13   1   11.85    1.53
  -9 -13   1   -3.09    1.94
  -9 -13   1   -1.39    1.88
   9  13  -1   -2.70    1.64
  -9  13   1    0.39    0.81
   9  13  -1   -1.25    1.77
  -8 -13   1  325.77   15.95
  -8 -13   1  326.61   15.77
   8  13  -1  310.71   15.83
  -8  13   1  304.15   15.12
   8  13  -1  301.98   15.69
   8  13  -1  303.60   15.73
  -7 -13   1   24.40    3.23
  -7 -13   1   24.78    3.18
   7  13  -1   28.10    2.85
  -7  13   1   19.53    1.48
  -7  13   1   27.89    2.05
   7  13  -1   28.67    3.15
  -6 -13   1   11.77    2.35
  -6 -13   1   16.17    2.27
  -6  13   1   13.42    1.61
   6  13  -1   14.70    2.11
   6  13  -1   18.35    2.49
  -6  13   1   11.17    1.15
   6  13  -1   19.71    2.40
  -5 -13   1   -2.30    1.46
  -5 -13   1   -2.28    1.43
  -5  13   1   -0.67    0.72
  -5  13   1   -1.08    0.61
   5  13  -1   -2.72    1.17
   5  13  -1   -0.52    1.61
   5  13  -1   -0.14    1.40
  -4 -13   1    1.75    1.39
   4  13  -1    0.43    1.19
   4  13  -1    0.23    1.24
  -4  13   1    0.85    0.82
  -4  13   1    0.01    0.69
   4  13  -1    1.17    1.57
  -3 -13   1   57.22    3.82
  -3  13   1   50.78    3.75
   3  13  -1   58.28    4.06
  -3  13   1   54.71    3.26
  -3  13   1   60.53    3.41
   3  13  -1   56.86    3.76
   3  13  -1   62.34    3.80
  -2 -13   1  172.45    8.68
   2  13  -1  149.36    8.73
  -2  13   1  163.16    8.65
  -2  13   1  181.12    8.58
   2  13  -1  172.57    8.81
   2  13  -1  177.20    8.73
  -2  13   1  164.39    8.65
  -1 -13   1   13.73    1.91
  -1  13   1   13.39    1.57
   1  13  -1   11.13    1.53
  -1  13   1   11.20    1.53
  -1  13   1   12.40    1.69
   1  13  -1   15.13    1.79
   1  13  -1   13.69    1.87
   0 -13   1    7.59    1.26
   0  13  -1    8.39    1.68
   0  13   1    7.33    1.55
   0  13  -1    6.47    1.37
   0  13  -1    8.79    1.34
   0  13   1   11.64    1.41
   0  13   1    9.88    1.48
  -1  13  -1  224.03   11.19
  -1  13  -1  226.35   11.26
   1  13   1  228.09   11.15
   1  13   1  224.75   11.19
   1  13   1  211.04   11.22
   2  13   1   65.47    4.19
   2  13   1   74.67    4.47
  -2  13  -1   70.34    4.15
   2  13   1   69.88    4.20
  -2  13  -1   72.27    3.96
  -3 -13  -1   -0.04    1.36
  -3  13  -1    0.81    0.96
   3  13   1    1.12    1.20
   3  13   1    0.33    1.13
   3  13   1    1.05    1.42
  -3  13  -1    0.21    0.72
  -4 -13  -1   35.68    3.31
  -4  13  -1   36.50    2.32
  -4  13  -1   42.59    2.67
   4  13   1   37.97    2.89
   4  13   1   34.11    3.19
   4  13   1   36.11    2.99
  -5 -13  -1   13.44    2.13
   5  13   1   11.99    1.99
  -5  13  -1   11.63    1.24
  -5  13  -1   14.04    1.74
   5  13   1   16.64    2.31
   5  13   1   10.65    1.90
  -6 -13  -1   67.27    4.48
  -6  13  -1   54.89    3.56
   6  13   1   66.28    4.27
   6  13   1   53.79    3.97
  -6  13  -1   53.86    2.89
   6  13   1   60.44    4.30
  -7 -13  -1   -2.95    1.77
  -7  13  -1   -1.65    0.96
   7  13   1    1.86    1.83
   7  13   1    1.68    1.71
   7  13   1    1.18    1.43
  -8 -13  -1    7.46    2.20
  -8  13  -1   10.29    1.43
   8  13   1    8.55    2.13
   8  13   1    6.00    2.03
   8  13   1    8.70    1.61
  -9 -13  -1    1.94    2.10
   9  13   1    1.48    1.76
  -9  13  -1    1.17    0.94
   9  13   1    1.82    2.13
 -10  13  -1   15.74    1.71
  10  13   1    9.73    2.28
 -11 -13  -1   -1.95    2.21
 -11  13  -1   -0.62    0.93
  11  13   1   -0.97    2.03
 -12 -13  -1   41.47    4.81
 -12  13  -1   41.58    2.85
  12  13   1   44.29    4.60
 -13 -13  -1   -5.29    2.65
  13  13   1    2.52    2.62
 -13  13  -1    0.69    1.02
 -14 -13  -1   12.04    3.55
  14  13   1   22.42    3.72
 -14  13  -1   18.91    2.03
 -15 -13  -1   -1.56    3.05
  15  13   1    5.10    3.46
 -16 -13  -1   -1.07    2.74
  16  13   1    2.05    4.09
 -16 -14   1    0.39    3.13
  16  14  -1    3.61    4.12
 -15 -14   1   -2.00    3.02
  15  14  -1    1.80    3.42
 -14 -14   1   -0.93    3.08
 -14  14   1    3.39    1.11
  14  14  -1    5.85    3.10
 -13 -14   1    7.06    3.10
 -13  14   1    6.99    0.98
  13  14  -1    7.44    2.88
 -12 -14   1   -0.04    2.48
 -12  14   1    3.45    0.86
  12  14  -1    5.86    2.58
 -11 -14   1   -0.60    2.30
 -11 -14   1   -3.03    2.25
 -11  14   1    1.22    0.84
  11  14  -1   -2.23    2.02
 -10 -14   1    8.50    2.66
 -10 -14   1    7.70    2.88
 -10  14   1    9.58    1.29
  10  14  -1    5.50    2.29
  -9 -14   1   15.43    2.86
  -9 -14   1   19.27    2.78
  -9  14   1   19.35    1.79
   9  14  -1   15.66    2.76
  -8 -14   1  108.10    6.36
  -8 -14   1   99.14    6.54
  -8  14   1   98.46    5.41
   8  14  -1   99.39    6.13
   8  14  -1  105.43    6.46
  -7 -14   1   17.44    2.74
  -7 -14   1   20.39    2.65
   7  14  -1   24.80    3.15
   7  14  -1   15.33    2.08
   7  14  -1   24.76    3.31
  -7  14   1   14.68    1.79
  -7  14   1   12.45    1.22
  -6 -14   1   23.07    3.01
  -6 -14   1   37.21    3.28
  -6  14   1   27.62    2.29
   6  14  -1   19.95    2.85
   6  14  -1   34.37    3.32
   6  14  -1   32.25    3.26
  -6  14   1   27.78    1.93
  -5 -14   1   52.19    3.64
   5  14  -1   39.10    3.83
  -5  14   1   43.50    2.95
  -5  14   1   46.67    2.71
   5  14  -1   47.92    3.63
   5  14  -1   43.85    3.49
  -4 -14   1    7.95    1.79
   4  14  -1   10.13    1.86
  -4  14   1    9.91    1.32
   4  14  -1   11.70    2.12
   4  14  -1   10.04    1.81
  -4  14   1   10.07    1.21
  -3 -14   1   41.20    3.23
  -3  14   1   40.40    2.71
   3  14  -1   38.51    3.11
  -3  14   1   41.01    3.15
  -3  14   1   38.40    2.78
   3  14  -1   37.28    3.32
   3  14  -1   38.53    3.05
  -2 -14   1  521.31   25.62
   2  14  -1  538.36   25.76
  -2  14   1  534.35   25.51
  -2  14   1  522.42   25.60
   2  14  -1  532.90   25.83
  -2  14   1  529.57   25.65
   2  14  -1  547.25   25.86
  -1 -14   1    2.76    1.28
   1  14  -1    1.94    1.28
  -1  14   1    0.95    1.07
  -1  14   1    1.13    1.42
  -1  14   1    1.04    0.96
   1  14  -1   -0.22    1.07
   1  14  -1    0.16    1.54
   0  14   1    5.42    1.27
   0  14   1    7.51    1.35
   0  14  -1    7.01    1.69
   0  14  -1    5.48    1.39
   0  14  -1    5.85    1.36
   0  14   1    6.04    1.67
  -1  14  -1   19.62    2.34
  -1  14  -1   23.88    2.09
   1  14   1   26.85    2.39
  -1  14  -1   20.84    2.24
   1  14   1   19.82    2.72
   1  14   1   21.37    2.14
   2  14   1   66.30    4.44
  -2  14  -1   68.08    4.11
   2  14   1   69.11    4.31
  -2  14  -1   65.14    4.11
   2  14   1   67.47    4.09
  -3 -14  -1    5.61    1.86
   3  14   1    5.86    1.66
   3  14   1    5.90    1.39
   3  14   1    6.02    1.52
  -3  14  -1    4.80    1.07
  -3  14  -1    6.27    1.29
  -4 -14  -1    1.23    1.82
   4  14   1    4.65    1.90
   4  14   1    3.20    1.39
  -4  14  -1    4.98    1.32
   4  14   1    6.76    1.71
  -4  14  -1    3.71    0.92
  -5 -14  -1  176.75    9.77
   5  14   1  182.06    9.65
   5  14   1  181.50    9.73
  -5  14  -1  178.66    8.94
   5  14   1  180.53    9.72
  -5  14  -1  192.50    9.33
  -6 -14  -1  506.51   24.99
   6  14   1  483.81   24.80
   6  14   1  525.30   24.96
   6  14   1  535.33   24.86
  -6  14  -1  472.70   24.03
  -6  14  -1  527.15   24.55
  -7 -14  -1   36.25    3.81
   7  14   1   37.56    3.55
   7  14   1   47.54    3.67
  -7  14  -1   34.40    2.73
   7  14   1   30.03    2.84
  -8 -14  -1   17.75    2.78
   8  14   1   14.47    2.55
  -8  14  -1   16.99    1.81
  -9 -14  -1    3.44    2.58
   9  14   1    7.85    2.11
  -9  14  -1    8.42    1.34
 -10 -14  -1    1.52    2.25
  10  14   1    0.23    2.07
 -10  14  -1    2.91    1.06
 -11 -14  -1   11.76    2.85
  11  14   1   10.48    2.73
 -11  14  -1   13.47    1.83
 -12 -14  -1   -1.83    2.63
 -12  14  -1    1.50    1.09
  12  14   1    1.18    2.47
 -13 -14  -1    5.15    3.04
 -13  14  -1    5.51    1.23
  13  14   1    6.03    2.95
 -14 -14  -1   -0.24    2.68
  14  14   1    2.15    3.02
 -14  14  -1   -1.51    1.00
 -15 -14  -1    0.82    3.13
  15  14   1    5.78    3.86
 -16 -14  -1    4.09    2.70
  16  14   1    2.05    4.12
 -16 -15   1    4.17    2.99
  16  15  -1   -2.09    4.21
 -15 -15   1   -1.62    3.11
  15  15  -1    1.29    3.72
 -14 -15   1   -0.62    2.88
  14  15  -1    8.54    3.42
 -13 -15   1   -0.72    2.85
 -13  15   1    0.25    0.81
  13  15  -1   -1.47    2.71
 -12 -15   1   19.90    3.63
  12  15  -1   17.90    3.30
 -12  15   1   28.61    1.99
 -11 -15   1   -2.20    2.37
 -11  15   1    1.30    0.89
  11  15  -1    0.91    2.42
 -10 -15   1    0.52    2.30
 -10 -15   1    0.62    2.38
  10  15  -1    0.10    2.18
 -10  15   1    3.47    0.98
  -9 -15   1   -0.70    2.21
  -9  15   1   -1.12    0.86
   9  15  -1    1.07    2.06
  -8 -15   1   10.11    2.68
  -8 -15   1   11.22    2.54
   8  15  -1   10.67    2.41
  -8  15   1   13.60    1.75
  -7 -15   1  109.94    7.04
  -7 -15   1  117.96    6.78
  -7  15   1  113.76    6.03
  -7  15   1  112.90    5.64
   7  15  -1  111.77    6.70
   7  15  -1  113.12    6.80
  -6 -15   1    3.54    2.37
  -6 -15   1   10.39    2.19
   6  15  -1    4.46    1.80
  -6  15   1   10.64    1.35
   6  15  -1    6.24    2.07
   6  15  -1   11.22    2.20
  -6  15   1    9.93    1.41
  -5 -15   1    4.95    1.78
  -5  15   1    2.57    1.10
   5  15  -1   -0.06    1.93
   5  15  -1    0.78    1.66
   5  15  -1    0.12    1.41
  -5  15   1    2.78    0.90
  -4 -15   1   30.49    3.21
  -4  15   1   31.68    2.25
  -4  15   1   30.14    2.95
   4  15  -1   26.72    3.09
   4  15  -1   29.20    3.17
  -4  15   1   26.99    2.34
   4  15  -1   29.71    2.86
  -3 -15   1    6.84    1.76
  -3  15   1    9.82    1.32
  -3  15   1    9.65    1.79
   3  15  -1    9.53    1.74
   3  15  -1    5.24    1.61
   3  15  -1    9.23    2.10
  -3  15   1   10.08    1.47
  -2 -15   1    3.11    1.44
  -2  15   1    3.11    1.08
  -2  15   1    2.07    1.57
   2  15  -1    2.13    1.51
   2  15  -1    4.67    1.73
   2  15  -1    2.47    1.38
  -2  15   1    1.49    1.03
  -1  15   1    5.06    1.22
  -1  15   1    3.05    1.24
   1  15  -1    2.90    1.37
  -1  15   1    3.43    1.66
   1  15  -1    2.64    1.74
   1  15  -1    1.45    1.46
   0  15   1   12.37    1.59
   0  15  -1   10.83    1.67
   0  15  -1   10.59    2.09
   0  15   1   10.96    1.99
   0  15  -1   10.82    1.79
   0  15   1   10.44    1.63
  -1  15  -1   25.98    3.04
   1  15   1   23.43    2.48
   1  15   1   24.17    2.95
   1  15   1   24.60    2.59
  -1  15  -1   24.99    2.27
  -1  15  -1   21.40    2.47
  -2  15  -1    5.15    1.37
   2  15   1    5.55    1.42
   2  15   1    5.36    1.78
   2  15   1    5.54    1.59
  -2  15  -1    6.21    1.79
  -2  15  -1    6.20    1.26
  -3  15  -1   45.71    3.26
  -3  15  -1   53.59    3.04
   3  15   1   47.18    3.64
   3  15   1   40.88    3.57
   3  15   1   42.28    3.35
  -4 -15  -1   -4.02    1.72
  -4  15  -1   -2.29    1.09
   4  15   1    2.73    1.57
  -4  15  -1   -0.31    0.86
   4  15   1   -0.87    1.35
   4  15   1   -0.38    1.69
  -5 -15  -1  438.03   22.69
  -5  15  -1  471.16   21.93
   5  15   1  449.60   22.60
   5  15   1  459.92   22.56
   5  15   1  443.07   22.52
  -5  15  -1  487.01   22.31
  -6 -15  -1    1.53    2.01
  -6  15  -1    0.75    0.62
   6  15   1    1.57    1.75
   6  15   1    3.33    1.77
  -6  15  -1    0.02    1.08
  -7 -15  -1   46.35    4.10
   7  15   1   42.32    3.82
  -7  15  -1   45.87    3.14
  -8 -15  -1   44.18    4.40
   8  15   1   48.63    4.30
  -8  15  -1   49.19    3.23
  -9 -15  -1    0.83    2.03
   9  15   1    1.40    2.01
  -9  15  -1    2.00    1.06
 -10 -15  -1   -1.29    2.13
  10  15   1   -0.36    2.20
 -10  15  -1    1.12    1.10
 -11 -15  -1   -1.47    2.64
 -11  15  -1    0.22    1.07
  11  15   1    0.94    2.51
 -12 -15  -1   -3.60    2.58
  12  15   1    2.23    2.84
 -12  15  -1   -0.20    1.06
 -13 -15  -1   -3.07    2.66
 -13  15  -1    2.68    1.08
  13  15   1   -0.38    2.89
 -14 -15  -1   -6.29    2.80
  14  15   1   -0.24    3.24
 -15 -15  -1   -0.38    2.91
  15  15   1   -3.63    3.50
 -15 -16   1   -2.33    3.00
  15  16  -1    0.63    3.77
 -14 -16   1    6.82    3.55
  14  16  -1    5.91    3.58
 -13 -16   1   -4.05    2.86
  13  16  -1    0.66    3.15
 -12 -16   1   -1.20    2.94
  12  16  -1    1.58    2.87
 -12  16   1    1.43    0.88
 -11 -16   1    0.96    2.75
  11  16  -1    1.00    2.49
 -11  16   1    2.55    1.05
 -10 -16   1    2.90    2.48
  10  16  -1    2.75    2.45
  -9 -16   1   -0.86    2.15
  -9 -16   1   -3.46    2.20
   9  16  -1   -2.02    1.95
  -9  16   1    0.88    0.90
  -8 -16   1    6.57    2.42
  -8 -16   1    4.59    2.68
   8  16  -1    3.69    2.48
  -8  16   1    6.15    1.22
  -7 -16   1   85.13    5.59
  -7 -16   1   74.02    5.68
   7  16  -1   82.57    5.61
  -7  16   1   84.49    4.31
  -7  16   1   85.50    4.74
  -6 -16   1  158.68    8.54
  -6  16   1  161.39    8.03
   6  16  -1  139.27    8.80
   6  16  -1  149.51    8.68
  -6  16   1  153.41    7.71
   6  16  -1  158.14    8.96
  -5 -16   1    8.56    2.04
   5  16  -1    5.30    1.88
  -5  16   1    7.88    1.21
   5  16  -1    6.63    2.07
   5  16  -1    2.70    1.58
  -5  16   1    7.94    1.44
  -4 -16   1   26.79    2.98
  -4  16   1   24.31    2.41
  -4  16   1   28.45    3.09
   4  16  -1   28.67    3.46
   4  16  -1   24.59    2.71
  -4  16   1   28.06    2.24
   4  16  -1   21.44    3.14
  -3 -16   1   28.45    3.09
  -3  16   1   27.69    2.96
  -3  16   1   22.76    2.21
   3  16  -1   21.16    3.07
  -3  16   1   25.35    2.36
   3  16  -1   24.61    2.85
   3  16  -1   24.56    2.79
  -2  16   1   -0.84    1.05
   2  16  -1   -2.01    1.34
  -2  16   1    0.87    1.65
  -2  16   1   -0.79    1.03
   2  16  -1   -2.08    1.54
   2  16  -1   -3.01    1.75
  -1  16   1   -1.48    1.10
   1  16  -1   -0.66    1.26
   1  16  -1   -1.73    1.43
   1  16  -1    1.29    1.68
  -1  16   1    0.33    1.10
  -1  16   1   -1.01    1.63
   0  16  -1    1.46    1.40
   0  16   1   -1.56    1.72
   0  16  -1   -1.76    1.73
   0  16   1   -1.97    1.16
   0  16  -1   -1.45    1.43
   0  16   1   -0.34    1.20
   1  16   1   52.19    3.92
  -1  16  -1   53.13    3.78
  -1  16  -1   53.79    4.16
   1  16   1   52.79    3.59
   1  16   1   49.52    3.79
  -1  16  -1   57.68    3.61
   2  16   1   77.54    5.08
   2  16   1   83.05    5.30
   2  16   1   90.01    5.13
  -2  16  -1   90.12    5.42
  -2  16  -1   87.90    4.86
  -2  16  -1   76.48    5.02
   3  16   1    2.35    1.84
  -3  16  -1    1.59    1.07
  -3  16  -1   -1.17    1.21
   3  16   1   -0.31    1.43
   3  16   1   -1.08    1.38
  -4  16  -1   21.53    2.45
  -4  16  -1   25.06    2.15
   4  16   1   28.97    3.15
   4  16   1   19.67    2.78
   4  16   1   23.66    2.84
  -5 -16  -1   -2.16    2.15
  -5  16  -1    0.90    0.89
   5  16   1    1.92    1.61
   5  16   1    1.99    1.65
  -5  16  -1   -0.37    1.20
  -6 -16  -1   -1.42    2.14
  -6  16  -1    0.46    1.21
  -6  16  -1    2.26    0.78
   6  16   1    2.48    1.85
  -7 -16  -1   -1.65    2.17
  -7  16  -1   -0.28    1.15
   7  16   1    2.22    1.89
  -8 -16  -1   -2.36    2.81
   8  16   1   -1.24    2.23
  -8  16  -1    0.43    1.06
  -9 -16  -1    5.86    2.64
   9  16   1    5.57    2.31
  -9  16  -1    7.51    1.42
 -10 -16  -1   -1.01    2.57
 -10  16  -1    0.45    1.11
  10  16   1    2.34    2.50
 -11 -16  -1    5.66    2.88
  11  16   1   -2.09    2.53
 -11  16  -1    0.61    1.18
 -12 -16  -1    1.62    3.13
  12  16   1    7.94    3.16
 -12  16  -1    5.06    1.33
 -13 -16  -1   -1.34    2.99
 -13  16  -1   -0.53    1.12
  13  16   1   -1.39    3.05
 -14 -16  -1    8.96    3.46
  14  16   1   11.00    3.86
 -15 -16  -1    9.38    3.18
  15  16   1    6.82    3.96
 -15 -17   1   -1.58    3.09
  15  17  -1   -4.48    3.88
 -14 -17   1   -8.10    3.19
  14  17  -1   -2.85    3.27
 -13 -17   1    0.54    3.26
  13  17  -1    6.08    3.30
 -12 -17   1   -2.11    3.16
 -12  17   1    4.72    0.98
  12  17  -1    1.83    2.91
 -11 -17   1    0.11    2.80
 -11  17   1    0.73    1.09
  11  17  -1   -2.20    2.69
 -10 -17   1    7.37    2.90
  10  17  -1    5.36    2.64
 -10  17   1    7.02    1.36
  -9 -17   1    4.17    2.64
   9  17  -1   -2.22    2.23
  -9  17   1   -1.56    0.96
  -8 -17   1   -0.84    2.35
   8  17  -1    0.70    2.21
  -8  17   1    3.45    1.16
  -7  17   1   61.01    3.33
  -7  17   1   55.95    3.70
  -6 -17   1    3.64    2.11
   6  17  -1   -0.68    1.84
  -6  17   1    2.29    1.05
  -6  17   1    2.32    1.20
  -5 -17   1   15.31    2.43
  -5  17   1   14.29    2.33
   5  17  -1    9.41    2.12
   5  17  -1   14.40    2.44
  -5  17   1   14.70    1.81
   4  17  -1   72.40    5.19
   4  17  -1   73.26    4.69
  -4  17   1   80.82    5.06
  -4  17   1   74.77    4.55
   4  17  -1   71.31    4.95
  -4  17   1   76.88    4.41
  -3  17   1   17.10    2.40
  -3  17   1   15.17    1.94
  -3  17   1   20.05    2.17
   3  17  -1   13.21    2.39
   3  17  -1   15.87    2.45
   3  17  -1   17.58    2.34
   2  17  -1   14.06    2.40
  -2  17   1   16.01    1.95
   2  17  -1   16.39    2.58
  -2  17   1   15.83    2.06
   2  17  -1   16.46    2.29
  -2  17   1   18.13    2.40
   1  17  -1    0.15    1.62
   1  17  -1    4.38    2.12
  -1  17   1    4.20    1.42
  -1  17   1    2.61    1.90
  -1  17   1    1.37    1.37
   1  17  -1    3.86    1.53
   0  17   1   80.03    5.30
   0  17   1   80.33    4.93
   0  17   1   77.16    5.04
   0  17  -1   79.90    5.20
   0  17  -1   85.21    4.98
   0  17  -1   83.04    5.33
   1  17   1   64.78    4.12
  -1  17  -1   63.69    4.04
   1  17   1   53.30    4.09
  -1  17  -1   56.16    4.21
   1  17   1   60.66    4.47
  -1  17  -1   56.31    4.50
  -2  17  -1   93.92    5.75
  -2  17  -1   90.83    5.19
  -2  17  -1   82.93    5.39
   2  17   1   89.47    5.33
   2  17   1   90.35    5.60
   2  17   1   85.76    5.72
   3  17   1    1.56    1.67
   3  17   1   -1.56    1.27
   3  17   1    3.94    1.92
  -3  17  -1    1.45    1.94
  -3  17  -1    1.82    1.23
  -3  17  -1   -2.66    1.29
   4  17   1   -0.09    1.75
  -4  17  -1   -2.73    1.23
   4  17   1   -0.30    1.61
   4  17   1    1.04    1.35
  -5 -17  -1   15.08    2.74
  -5  17  -1   14.58    2.02
   5  17   1   18.24    2.64
  -5  17  -1   15.20    1.92
  -6 -17  -1   -2.72    2.27
  -6  17  -1    0.20    1.26
  -6  17  -1    0.56    0.81
   6  17   1    0.68    1.94
   7  17   1    5.89    2.27
  -7  17  -1    6.65    1.39
  -8 -17  -1    6.93    2.64
   8  17   1    4.56    2.35
  -8  17  -1    8.55    1.57
  -9 -17  -1   11.04    2.93
   9  17   1   12.01    2.74
  -9  17  -1   13.81    1.86
 -10 -17  -1    2.59    2.84
  10  17   1    5.37    2.80
 -10  17  -1    4.55    1.46
 -11 -17  -1    4.67    2.91
  11  17   1    4.78    2.87
 -11  17  -1    9.18    1.61
 -12 -17  -1   22.46    4.05
  12  17   1   20.39    3.72
 -12  17  -1   18.76    2.22
 -13 -17  -1    5.01    3.47
  13  17   1    0.82    3.02
 -14 -17  -1   -4.84    2.87
  14  17   1    7.99    3.84
 -14 -18   1   -3.76    3.04
  14  18  -1    3.69    3.78
 -13 -18   1   -2.56    3.18
  13  18  -1   -3.21    3.26
 -12 -18   1   -7.66    3.12
  12  18  -1   -1.56    3.14
 -11 -18   1   -1.53    2.86
 -11  18   1    0.93    1.06
  11  18  -1   -2.53    2.75
 -10 -18   1    0.24    2.98
 -10  18   1    1.31    1.14
  10  18  -1    2.00    2.75
  -9 -18   1    3.37    2.84
   9  18  -1   -0.65    2.60
  -9  18   1    1.32    1.20
   8  18  -1   16.02    3.12
  -8  18   1   17.67    2.24
  -7  18   1   16.36    1.74
  -7  18   1   21.01    2.20
   7  18  -1   15.01    2.88
  -6  18   1   24.70    2.26
  -6  18   1   27.98    2.52
  -6  18   1   21.16    2.90
  -5  18   1   81.47    4.59
  -5  18   1   79.05    4.80
   5  18  -1   73.81    5.55
  -5  18   1   76.70    5.40
   4  18  -1    2.77    1.70
   4  18  -1    5.87    2.15
  -4  18   1    4.89    1.51
  -4  18   1    6.90    1.50
  -4  18   1    2.81    2.10
  -3  18   1   -1.46    1.20
   3  18  -1    1.66    1.54
  -3  18   1   -0.57    1.85
   3  18  -1    0.21    3.15
   3  18  -1   -0.99    1.65
  -3  18   1    0.84    1.38
   2  18  -1    4.90    1.80
   2  18  -1    7.32    2.09
  -2  18   1    5.40    1.66
  -2  18   1    5.46    1.57
   2  18  -1    1.45    1.89
  -2  18   1    4.08    1.98
  -1  18   1   -3.09    1.82
  -1  18   1    0.48    1.44
   1  18  -1    0.64    1.48
   1  18  -1   -4.21    1.59
   1  18  -1   -1.65    1.88
  -1  18   1   -2.08    1.38
   0  18  -1   31.11    3.05
   0  18   1   24.72    3.55
   0  18  -1   27.34    3.26
   0  18   1   26.60    3.02
   0  18  -1   31.99    3.81
   0  18   1   27.76    2.87
   1  18   1   -0.28    1.58
  -1  18  -1   -0.56    2.02
  -1  18  -1    1.92    1.46
   1  18   1   -0.55    1.49
  -1  18  -1   -4.03    1.48
   1  18   1    0.34    1.91
   2  18   1   11.95    2.03
   2  18   1    9.55    2.12
  -2  18  -1   12.79    2.48
  -2  18  -1   13.28    2.25
   2  18   1   10.77    2.16
  -2  18  -1   14.48    1.95
   3  18   1   12.44    1.80
  -3  18  -1   15.23    2.19
   3  18   1   14.85    2.34
  -3  18  -1   17.67    2.38
  -3  18  -1   14.45    2.63
  -4  18  -1    9.35    1.58
  -4  18  -1    4.57    1.65
   4  18   1    6.93    2.17
  -4  18  -1   10.31    2.48
  -5  18  -1   65.40    3.82
   5  18   1   57.68    4.61
  -5  18  -1   60.66    4.30
  -6 -18  -1    0.64    2.49
  -6  18  -1    2.54    0.98
  -6  18  -1   -1.34    1.38
   6  18   1    0.44    2.03
  -7 -18  -1    3.91    2.68
  -7  18  -1    3.31    1.45
   7  18   1    2.63    2.26
  -8 -18  -1   61.01    5.85
   8  18   1   65.31    5.54
  -8  18  -1   71.77    4.47
  -9 -18  -1   -3.76    2.61
   9  18   1    4.19    2.53
  -9  18  -1    1.95    1.48
 -10 -18  -1    6.19    3.09
  10  18   1    2.02    2.89
 -10  18  -1    0.55    1.48
 -11 -18  -1   22.03    3.88
  11  18   1   14.63    3.48
 -11  18  -1   27.63    2.79
 -12 -18  -1   -3.57    2.87
 -12  18  -1    1.45    1.26
  12  18   1   -1.87    3.07
 -13 -18  -1   -0.75    3.26
  13  18   1   -5.70    3.10
 -14 -18  -1   -2.14    3.24
  14  18   1   -4.71    3.23
  14  19  -1    5.12    3.37
 -13 -19   1   -3.40    2.79
  13  19  -1    4.24    3.34
 -12 -19   1   -0.30    3.30
  12  19  -1   -1.12    3.19
 -11 -19   1   11.79    3.72
  11  19  -1   11.91    3.56
 -11  19   1   17.46    2.03
 -10  19   1   13.76    1.82
  10  19  -1   17.73    3.59
  -9  19   1   -0.60    1.35
   9  19  -1   -2.23    2.65
  -8  19   1   21.00    2.56
  -8  19   1   18.80    1.18
   8  19  -1   16.09    3.23
  -7  19   1    3.31    1.46
   7  19  -1    5.01    2.53
  -7  19   1    2.39    2.46
  -7  19   1    4.06    0.99
   6  19  -1    4.08    2.27
  -6  19   1    7.44    1.64
  -6  19   1    7.23    2.45
   5  19  -1   87.04    6.16
  -5  19   1   87.09    6.05
  -5  19   1   92.00    5.28
  -5  19   1   93.69    5.54
  -4  19   1   14.43    2.20
  -4  19   1   21.49    2.65
  -4  19   1   16.71    2.79
   4  19  -1   18.79    2.82
  -3  19   1    1.59    1.52
   3  19  -1    0.06    1.78
   3  19  -1   -4.30    1.63
  -3  19   1    0.53    1.49
  -3  19   1   -0.74    2.05
   2  19  -1   -1.26    1.85
  -2  19   1    1.55    2.12
  -2  19   1   -3.05    1.48
  -2  19   1    0.16    1.38
   2  19  -1    0.75    1.48
   1  19  -1   -0.41    2.05
  -1  19   1    0.94    1.54
  -1  19   1   -1.30    2.07
  -1  19   1    0.02    1.57
   1  19  -1   -0.16    1.57
   1  19  -1   -0.72    1.83
   0  19   1    4.73    1.76
   0  19  -1    2.61    1.92
   0  19  -1    5.88    1.94
   0  19   1    1.19    1.63
   0  19  -1    2.40    1.68
   0  19   1    1.77    1.86
   1  19   1   14.38    2.72
  -1  19  -1   16.20    2.20
   1  19   1   13.32    2.07
  -1  19  -1   14.37    2.66
   1  19   1   12.08    2.26
  -1  19  -1   17.35    2.53
  -2  19  -1    2.22    2.32
   2  19   1    1.75    1.81
  -2  19  -1    0.77    1.55
   2  19   1    0.96    1.31
  -2  19  -1    1.91    1.79
   3  19   1   60.99    4.72
  -3  19  -1   64.12    4.22
  -3  19  -1   59.09    4.41
  -3  19  -1   55.44    5.03
  -4  19  -1   14.85    2.01
  -4  19  -1    9.74    2.66
  -4  19  -1   15.45    2.32
   4  19   1   11.95    2.84
   5  19   1    1.47    1.98
  -5  19  -1    2.45    1.69
   6  19   1   19.20    2.88
  -6  19  -1   13.21    2.14
  -6  19  -1   15.60    1.80
  -7 -19  -1    7.28    2.99
  -7  19  -1    4.73    0.56
   7  19   1    1.53    2.45
  -7  19  -1    5.32    1.73
  -8 -19  -1   -3.30    2.52
   8  19   1    1.89    2.60
  -8  19  -1    0.71    1.56
  -9 -19  -1    1.32    3.17
  -9  19  -1    1.60    1.72
   9  19   1    1.23    2.64
 -10 -19  -1   16.38    3.93
  10  19   1   12.18    3.47
 -10  19  -1   11.33    2.02
 -11 -19  -1    2.11    3.47
  11  19   1    1.16    3.07
 -11  19  -1    2.87    1.44
 -12 -19  -1   -2.33    3.08
  12  19   1   -4.19    3.18
 -13 -19  -1    2.79    3.07
  13  19   1    0.89    3.49
 -13 -20   1    5.09    3.05
  13  20  -1    8.20    3.52
  12  20  -1    7.68    3.42
  11  20  -1   -1.72    3.23
  10  20  -1    0.86    3.00
 -10  20   1    2.38    1.42
   9  20  -1    1.10    2.85
  -9  20   1    2.35    1.60
  -8  20   1   -0.12    1.51
  -8  20   1   -0.21    2.16
   8  20  -1    0.59    2.74
  -7  20   1    6.89    1.73
   7  20  -1   -0.04    2.56
  -7  20   1    2.42    2.48
  -6  20   1   34.83    4.50
  -6  20   1   39.44    2.83
   6  20  -1   39.18    4.50
  -6  20   1   32.10    3.30
   5  20  -1    9.02    2.50
  -5  20   1    7.75    1.75
  -5  20   1    6.28    2.63
  -5  20   1   11.36    2.03
   4  20  -1   15.57    2.73
  -4  20   1   15.48    2.78
  -4  20   1   16.86    2.33
  -4  20   1   14.25    2.24
  -3  20   1   -0.84    2.11
  -3  20   1    2.65    1.74
  -3  20   1    0.33    1.69
   2  20  -1    1.62    1.95
  -2  20   1    5.62    1.91
  -2  20   1    2.71    1.73
  -2  20   1    0.49    2.10
   1  20  -1    0.83    2.08
  -1  20   1   -0.44    1.93
  -1  20   1    0.42    1.60
  -1  20   1    0.00    1.71
   1  20  -1    2.28    1.59
   0  20   1   -1.25    1.80
   0  20  -1   -0.22    1.74
   0  20  -1    3.92    1.76
   0  20   1    1.35    1.66
   1  20   1   19.70    2.63
  -1  20  -1   16.91    2.43
  -1  20  -1   20.68    2.87
   1  20   1   18.99    2.71
  -2  20  -1    3.57    2.15
   2  20   1   -2.73    1.80
  -2  20  -1   -0.53    1.71
  -2  20  -1    0.65    1.75
  -3  20  -1    1.84    1.87
  -3  20  -1    4.03    1.85
  -3  20  -1    6.24    2.18
  -4  20  -1   12.69    2.60
  -4  20  -1    7.41    1.90
   4  20   1    8.56    2.41
  -4  20  -1    6.13    2.03
  -5  20  -1    9.57    2.10
  -5  20  -1    8.63    1.66
  -5  20  -1    9.34    2.57
   5  20   1   11.66    2.80
  -6  20  -1   11.62    2.21
  -6  20  -1   12.13    1.61
   6  20   1    5.33    2.65
  -7  20  -1    6.06    2.03
  -7  20  -1    9.85    1.00
   7  20   1    6.82    2.66
  -8  20  -1    1.64    1.85
   8  20   1    0.18    2.58
  -9 -20  -1   13.99    3.75
  -9  20  -1   22.84    3.22
   9  20   1   15.40    3.52
 -10 -20  -1    7.35    3.55
  10  20   1    0.73    3.14
 -10  20  -1    2.43    1.74
 -11 -20  -1    0.80    3.44
 -11  20  -1    5.48    1.54
  11  20   1    1.11    3.25
 -12 -20  -1   -5.14    2.98
  12  20   1    0.20    3.39
  12  21  -1    0.37    3.00
  11  21  -1   -1.85    3.33
  10  21  -1    3.31    3.11
 -10  21   1   -1.74    1.49
  -9  21   1   -0.69    1.64
   9  21  -1    8.29    3.06
   8  21  -1   31.96    4.27
  -8  21   1   33.88    3.67
  -7  21   1   19.06    2.55
   7  21  -1   16.49    3.51
  -7  21   1   10.63    2.65
  -6  21   1   -1.07    1.70
   6  21  -1   -2.03    2.41
  -6  21   1    0.67    2.33
  -6  21   1   -3.01    1.26
   5  21  -1   16.35    2.95
  -5  21   1   15.50    2.79
  -5  21   1   15.70    2.37
  -5  21   1   13.80    1.98
  -4  21   1   79.22    5.30
   4  21  -1   74.69    5.69
  -4  21   1   80.45    5.07
  -4  21   1   70.65    5.43
   3  21  -1   19.80    2.99
  -3  21   1   13.96    2.31
  -3  21   1   13.13    2.33
  -2  21   1    5.32    1.93
  -2  21   1    7.48    1.94
   2  21  -1    2.84    2.10
  -1  21   1   23.61    2.85
  -1  21   1   20.75    2.87
   1  21  -1   15.20    4.64
   0  21  -1    6.55    2.13
   0  21   1    4.34    1.74
   0  21  -1    1.88    1.65
   0  21   1    3.35    2.07
  -1  21  -1   36.38    3.66
  -1  21  -1   35.48    4.10
   1  21   1   41.72    4.58
  -2  21  -1   12.46    2.48
  -2  21  -1   11.90    2.30
   2  21   1   12.03    2.57
  -3  21  -1    5.62    2.23
  -3  21  -1    7.65    2.21
   3  21   1    6.30    2.38
  -4  21  -1   13.27    2.34
  -4  21  -1   12.93    2.00
   4  21   1    6.80    2.61
   5  21   1   -3.11    2.07
  -5  21  -1   -2.72    1.28
  -5  21  -1    2.10    1.89
   6  21   1    0.31    2.63
  -6  21  -1   -1.22    1.86
  -7  21  -1    2.78    2.08
   7  21   1    5.75    3.01
  -8  21  -1   -0.38    1.97
   8  21   1    1.33    2.79
  -9  21  -1    5.45    2.06
   9  21   1    0.00    2.96
 -10 -21  -1   14.73    3.93
  10  21   1   10.05    3.63
 -11 -21  -1    3.64    3.40
  11  21   1    6.37    3.18
 -12 -21  -1   -0.66    3.24
  12  21   1    1.07    2.98
  11  22  -1    5.32    3.10
  10  22  -1   12.92    3.48
  -9  22   1    6.37    1.69
   9  22  -1   -3.40    2.88
   8  22  -1   12.70    3.47
  -8  22   1   13.99    2.41
   7  22  -1   -1.14    2.80
  -7  22   1    2.10    2.05
   6  22  -1    2.54    2.82
  -6  22   1   -0.26    1.87
   5  22  -1   -0.19    2.51
  -5  22   1    0.95    2.02
  -4  22   1    1.13    2.04
   4  22  -1    1.15    2.37
  -4  22   1   -0.94    1.56
  -3  22   1   16.67    2.71
   3  22  -1   16.91    3.21
  -3  22   1   14.95    2.17
  -2  22   1    8.60    2.40
  -2  22   1    7.66    1.88
   2  22  -1    5.53    2.52
  -1  22   1    2.88    2.16
   1  22  -1    0.18    2.12
  -1  22   1    7.45    2.89
   0  22  -1   59.07    4.97
   0  22   1   55.96    5.82
  -1  22  -1   25.16    3.19
   1  22   1   26.26    3.75
   2  22   1    3.10    2.42
  -2  22  -1    0.82    2.13
  -2  22  -1    3.69    1.83
  -3  22  -1   12.24    2.01
   3  22   1   10.00    2.81
  -3  22  -1   12.33    2.63
  -4  22  -1    2.13    1.58
  -4  22  -1    0.64    2.05
   4  22   1   -1.32    2.40
   5  22   1   10.13    3.17
  -5  22  -1   13.83    2.67
  -6  22  -1    8.01    2.56
   6  22   1   14.81    3.15
   7  22   1    2.40    2.99
  -7  22  -1    1.72    2.23
   8  22   1    1.12    2.93
  -8  22  -1   -2.88    2.17
   9  22   1   -7.13    3.02
  -9  22  -1    1.02    2.06
  10  22   1    3.72    3.25
 -10  22  -1    6.66    2.96
  11  22   1    8.09    2.84
  10  23  -1    7.02    3.02
   9  23  -1    3.68    3.12
   8  23  -1    3.89    3.26
  -8  23   1    4.21    2.14
  -7  23   1    3.99    2.36
   7  23  -1    5.84    3.17
   6  23  -1    1.05    3.03
  -6  23   1    1.44    2.35
  -5  23   1   13.73    2.73
   5  23  -1   15.67    3.58
  -4  23   1    8.46    2.46
   4  23  -1    5.97    3.00
  -3  23   1   12.89    2.06
   3  23  -1    6.85    3.02
   2  23  -1    2.28    2.75
  -2  23   1    3.48    2.69
   1  23  -1    3.98    2.56
  -1  23   1   -1.73    2.17
   0  23   1   23.90    3.35
   0  23  -1   17.69    3.66
  -1  23  -1    5.54    2.42
   1  23   1    0.91    2.52
  -2  23  -1   -2.05    2.15
  -2  23  -1    1.86    2.02
   2  23   1   -2.28    2.25
  -3  23  -1    1.70    2.40
   3  23   1    1.77    2.59
   4  23   1   -3.85    2.57
   5  23   1    1.46    2.84
   6  23   1    1.12    2.87
   7  23   1   11.99    3.39
   8  23   1    6.67    3.50
   9  23   1   -4.32    2.88
  10  23   1    1.19    2.75
   9  24  -1    8.34    2.93
  -8  24   1   -2.93    3.43
   8  24  -1    0.58    3.20
   7  24  -1   -3.40    2.82
   6  24  -1   12.30    3.66
  -5  24   1    0.60    2.57
   5  24  -1   -6.01    2.84
   4  24  -1   -6.20    2.94
  -4  24   1   -0.04    2.48
   3  24  -1    3.29    2.72
  -3  24   1   -1.05    2.38
   2  24  -1    5.00    3.14
  -2  24   1    4.14    2.59
  -1  24   1    5.72    2.78
   1  24  -1    6.91    3.06
   0  24   1   -4.58    2.41
   0  24  -1   -0.14    2.65
   1  24   1   -0.77    2.57
  -1  24  -1   -1.80    2.54
   2  24   1    0.03    2.85
  -2  24  -1   -1.97    2.48
  -3  24  -1    1.62    2.66
   3  24   1    0.74    2.74
  -4  24  -1    1.34    2.65
   4  24   1   -1.41    2.77
   5  24   1    7.23    3.14
  -5  24  -1    4.21    2.93
  -6  24  -1    6.59    3.02
   6  24   1    5.41    3.36
   7  24   1    6.56    3.14
  -7  24  -1   10.00    2.98
   8  24   1    8.95    2.93
  -8  24  -1    4.44    2.46
   9  24   1    2.74    3.00
   8  25  -1   -2.16    2.90
  -7  25   1    6.26    2.48
   7  25  -1    3.40    2.94
  -6  25   1    3.36    2.85
   6  25  -1    1.40    3.17
   5  25  -1   -1.08    3.04
  -5  25   1    7.45    3.01
   4  25  -1    2.32    2.93
  -4  25   1    1.07    2.89
   3  25  -1    6.71    3.28
  -3  25   1    3.43    3.12
   2  25  -1    2.12    2.92
  -2  25   1    1.70    3.11
  -1  25   1    0.61    2.80
   1  25  -1    0.27    2.91
   0  25   1    4.62    3.12
   0  25  -1   -2.29    2.82
  -1  25  -1   -6.42    2.89
   1  25   1   -3.22    2.84
  -2  25  -1   11.96    3.48
   2  25   1    7.78    3.16
   3  25   1   14.65    3.53
  -3  25  -1   15.94    3.67
  -4  25  -1    0.30    3.18
   4  25   1    0.83    2.97
  -5  25  -1    4.84    3.23
   5  25   1    8.53    3.29
  -6  25  -1   -2.33    3.19
   6  25   1    2.02    2.91
   7  25   1    2.59    3.01
  -7  25  -1    0.36    3.04
  -8  25  -1    4.65    2.74
   6  26  -1   -0.97    2.71
  -6  26   1    1.26    3.07
   5  26  -1    3.79    2.99
  -5  26   1    6.68    3.34
   4  26  -1    0.24    3.05
  -4  26   1   -2.42    3.30
   3  26  -1   12.00    3.71
  -3  26   1    6.59    3.44
  -2  26   1    0.52    3.12
   2  26  -1    6.27    3.27
  -1  26   1   -7.85    3.11
   1  26  -1   -1.07    3.01
   0  26  -1    6.08    3.33
   0  26   1    1.45    3.12
  -1  26  -1    1.73    3.25
   1  26   1    5.64    3.27
  -2  26  -1   -0.55    3.09
   2  26   1    1.15    3.19
  -3  26  -1    1.72    3.27
   3  26   1    6.80    3.31
   4  26   1    0.25    3.01
  -4  26  -1    3.14    3.54
   5  26   1    3.49    2.91
  -5  26  -1    0.14    3.52
   6  26   1   -1.40    2.99
  -6  26  -1    0.64    3.56
  -4  27   1    3.03    3.49
   4  27  -1    1.29    2.95
  -3  27   1    2.84    3.55
   3  27  -1    2.08    3.21
  -2  27   1   -2.61    3.51
   2  27  -1   -0.30    3.42
   1  27  -1   -6.88    3.23
  -1  27   1   -5.85    3.17
   0  27   1    0.72    3.35
   0  27  -1   -4.58    3.37
   1  27   1   11.80    3.50
  -1  27  -1   11.57    3.59
   2  27   1    7.61    3.30
  -2  27  -1    7.80    3.62
   3  27   1    7.51    3.32
  -3  27  -1   -2.47    3.57
  -4  27  -1    2.47    3.84
   4  27   1    3.64    2.95
 -19   0   2   -0.35    2.95
 -18   0   2    5.70    2.92
 -17   0   2    1.47    2.27
 -16   0   2   -4.38    1.70
  16   0  -2    4.89    2.38
 -15   0   2   -2.44    1.46
  15   0  -2    3.50    2.53
 -14   0   2  181.41    9.20
 -14   0   2  172.36    9.31
  14   0  -2  177.94    9.75
 -13   0   2    0.30    1.31
  13   0  -2   -0.44    1.80
 -13   0   2   -1.07    1.19
 -12   0   2  127.62    6.76
  12   0  -2  134.37    7.09
 -12   0   2  119.59    6.72
 -11   0   2   52.54    3.48
 -11   0   2   53.56    3.35
  11   0  -2   56.99    3.67
 -10   0   2    0.78    0.80
 -10   0   2   -0.79    0.95
  -9   0   2    5.40    0.95
   9   0  -2    4.64    1.08
  -9   0   2    4.48    1.09
   9   0  -2    4.91    0.53
   8   0  -2   -0.30    0.76
  -8   0   2    0.72    0.77
   8   0  -2    0.46    0.34
  -8   0   2    0.53    0.77
  -8   0   2    0.81    0.63
   8   0  -2   -0.10    0.44
   7   0  -2  849.56   39.60
  -7   0   2  833.02   39.74
  -7   0   2  822.04   39.77
  -7   0   2  833.67   39.84
   7   0  -2  866.65   39.90
   6   0  -2  272.81   13.22
  -6   0   2  289.00   13.38
  -6   0   2  269.00   13.47
   6   0  -2  282.07   13.49
  -6   0   2  291.91   13.34
   6   0  -2  268.21   13.18
  -5   0   2  746.18   33.98
  -5   0   2  653.99   33.83
  -5   0   2  718.72   33.88
   5   0  -2  724.71   33.78
   5   0  -2  744.27   34.00
  -4   0   2 1819.94   88.21
   4   0  -2 1757.58   88.33
  -3   0   2  235.82   10.96
  -3   0   2  232.94   10.85
  -3   0   2  217.86   10.82
   3   0  -2  227.64   10.79
   3   0  -2  227.85   10.78
   3   0  -2  226.52   10.96
  -2   0   2   64.75    3.42
  -2   0   2   70.67    3.53
   2   0  -2   69.50    3.38
   2   0  -2   69.46    3.39
   2   0  -2   75.62    3.54
  -2   0   2   69.91    3.41
   1   0  -2   73.06    3.64
  -1   0   2   77.76    3.66
  -1   0   2   75.72    3.74
   0   0   2 2546.56  128.04
   0   0  -2 2770.75  128.19
  -1   0  -2 5382.53  255.72
   1   0   2 5343.06  255.70
   2   0   2  240.14   11.52
  -2   0  -2  242.39   11.51
  -3   0  -2    8.25    0.91
   3   0   2    7.19    0.82
   4   0   2    0.95    0.53
  -4   0  -2    1.58    0.51
   4   0   2    1.27    0.40
  -5   0  -2   16.00    1.31
   5   0   2   17.21    1.20
   5   0   2   16.72    1.33
   6   0   2 2061.11   96.99
   7   0   2    4.66    0.87
  -7   0  -2    2.96    0.81
   7   0   2    4.27    0.78
  -8   0  -2   67.30    3.62
   8   0   2   62.48    3.53
   8   0   2   60.58    3.50
   8   0   2   63.31    3.52
   9   0   2    5.36    1.09
   9   0   2    5.63    1.10
  -9   0  -2    5.11    1.09
   9   0   2    7.53    1.08
 -10   0  -2  141.72    7.94
  10   0   2  158.32    7.81
  10   0   2  162.99    7.85
  11   0   2    2.17    1.07
  11   0   2    2.18    1.28
  11   0   2   -0.26    1.28
 -11   0  -2    3.20    1.37
  12   0   2   31.36    2.77
  12   0   2   25.01    3.09
  12   0   2   31.14    2.47
 -12   0  -2   37.24    3.04
  13   0   2  100.79    5.52
  13   0   2  108.13    6.33
 -13   0  -2  106.20    6.13
  13   0   2  107.65    5.68
  14   0   2    2.00    2.21
  14   0   2    0.80    0.93
 -14   0  -2    2.20    1.74
 -15   0  -2    3.20    1.92
 -16   0  -2    0.94    2.30
 -17   0  -2   -0.38    2.79
 -18   0  -2   -2.04    2.93
 -19  -1   2   -4.22    3.08
 -18  -1   2    5.92    2.99
 -18   1   2    4.56    2.57
 -17   1   2   -0.49    2.07
 -16  -1   2    7.81    2.21
 -16   1   2    6.86    2.06
  16   1  -2   10.96    2.28
  15  -1  -2    5.83    2.42
 -15  -1   2    2.40    1.76
 -15  -1   2    2.90    1.73
  15   1  -2    2.19    2.51
 -15   1   2    0.74    1.49
 -14  -1   2   19.58    2.33
  14  -1  -2   20.59    2.73
 -14  -1   2   28.08    2.83
  14   1  -2   17.99    2.88
 -14   1   2   16.11    2.07
 -14   1   2   23.56    2.59
 -13  -1   2    1.00    1.44
 -13  -1   2   -2.01    1.14
  13  -1  -2   -2.45    1.68
 -13   1   2    0.72    1.23
 -13   1   2   -2.30    1.00
  13   1  -2    2.88    1.96
  12  -1  -2   38.55    3.26
 -12  -1   2   40.82    3.22
 -12  -1   2   39.59    2.94
  12   1  -2   37.10    3.49
 -12   1   2   44.03    2.87
 -12   1   2   41.41    2.94
  11  -1  -2   41.56    3.43
 -11  -1   2   43.96    3.20
 -11  -1   2   48.51    3.10
  11   1  -2   47.45    2.49
  11   1  -2   47.61    2.94
  11   1  -2   42.38    3.35
 -11   1   2   49.64    2.93
 -11   1   2   41.32    3.01
 -10  -1   2    7.41    1.36
  10  -1  -2    5.38    1.23
 -10  -1   2    5.99    1.18
 -10   1   2    8.09    1.19
 -10   1   2    6.58    1.03
  10   1  -2    5.94    1.29
  10   1  -2    7.46    1.04
   9  -1  -2    8.49    1.22
  -9  -1   2    8.85    1.18
  -9  -1   2    7.57    1.26
  -9   1   2    9.59    1.19
   9   1  -2    8.83    1.03
  -9   1   2    8.68    1.16
  -8  -1   2   42.52    2.62
  -8  -1   2   39.21    2.50
   8  -1  -2   39.59    2.60
  -8  -1   2   40.06    2.63
  -8   1   2   42.89    2.35
   8   1  -2   44.03    2.27
  -8   1   2   38.95    2.55
  -8   1   2   42.32    2.46
   8   1  -2   40.25    2.71
   7  -1  -2   13.87    1.39
  -7  -1   2   12.79    1.45
  -7  -1   2   10.03    1.13
  -7  -1   2   12.73    1.48
  -7   1   2   12.50    1.25
  -7   1   2   11.69    1.17
  -7   1   2   14.22    1.43
   7   1  -2   10.11    1.40
   7   1  -2   10.06    1.05
   7   1  -2   16.16    1.51
  -6  -1   2  452.52   21.22
   6  -1  -2  460.84   21.29
  -6  -1   2  452.32   21.32
  -6  -1   2  450.45   21.25
  -6   1   2  456.81   21.15
   6   1  -2  457.35   21.35
   6   1  -2  427.38   21.17
  -6   1   2  444.17   21.26
   6   1  -2  430.73   21.09
  -6   1   2  426.81   21.10
   5  -1  -2   30.72    1.89
  -5  -1   2   32.10    1.86
  -5  -1   2   32.41    1.86
   5   1  -2   33.78    1.72
  -5   1   2   30.20    1.70
  -5   1   2   29.80    1.64
  -5   1   2   28.40    1.83
   5   1  -2   29.04    1.97
   5   1  -2   29.36    1.81
   4  -1  -2   32.19    1.94
  -4  -1   2   36.56    1.92
   4   1  -2   39.71    1.84
  -4   1   2   32.20    1.76
  -4   1   2   30.30    1.92
  -4   1   2   33.93    1.72
   3  -1  -2  602.99   27.69
  -3  -1   2  537.59   27.63
  -3  -1   2  583.86   27.65
  -3  -1   2  582.66   27.72
  -3   1   2  589.48   27.69
   3   1  -2  589.38   27.61
   3   1  -2  593.85   27.64
   3   1  -2  602.77   27.73
  -2  -1   2  162.01    7.32
  -2  -1   2  144.93    7.30
  -2  -1   2  151.73    7.36
  -2   1   2  147.28    7.19
   2   1  -2  154.26    7.30
   2   1  -2  154.81    7.29
  -2   1   2  148.27    7.17
   2   1  -2  149.72    7.36
  -2   1   2  153.46    7.33
  -1  -1   2  922.82   41.67
   1   1  -2  845.36   41.65
   0  -1  -2 2495.71  117.29
   0  -1   2 2387.80  117.79
   0   1  -2 2394.13  117.70
   0   1   2 2432.62  117.25
   1  -1   2   25.46    1.49
  -1  -1  -2   29.26    1.48
  -1   1  -2   22.55    1.46
   1   1   2   26.59    1.45
   2   1   2 1939.77   98.85
  -2   1  -2 2093.96   99.67
  -3  -1  -2    7.72    0.80
   3  -1   2    5.27    0.65
  -3   1  -2    5.84    0.67
   3   1   2    5.70    0.74
   4  -1   2   12.12    1.10
  -4  -1  -2   13.13    1.14
   4  -1   2   15.64    0.93
   4   1   2   14.38    1.17
   4   1   2   14.04    1.03
  -4   1  -2   14.35    1.07
  -5  -1  -2  136.91    6.60
   5  -1   2  128.21    6.43
   5  -1   2  135.41    6.54
  -5   1  -2  124.03    6.52
   5   1   2  130.44    6.52
   5   1   2  139.43    6.57
   6  -1   2   10.07    1.04
   6  -1   2    9.48    1.22
  -6   1  -2    8.75    1.06
   7  -1   2  159.04    7.81
   7  -1   2  165.30    7.87
  -7  -1  -2  146.43    7.94
   7   1   2  161.33    7.92
  -7   1  -2  157.30    7.91
   7   1   2  161.39    7.91
   7   1   2  163.39    7.93
   8  -1   2    9.58    1.25
   8  -1   2    9.61    1.16
  -8  -1  -2   10.79    1.33
   8  -1   2   11.35    1.28
   8   1   2   10.34    1.24
   8   1   2   10.68    1.27
  -8   1  -2    9.89    1.33
   8   1   2    9.81    1.41
  -9  -1  -2   18.16    1.88
   9  -1   2   18.22    1.62
   9  -1   2   18.94    1.70
   9  -1   2   16.82    1.78
   9   1   2   20.03    1.82
   9   1   2   17.30    1.89
  -9   1  -2   18.02    1.75
  10  -1   2  174.61    9.09
  10  -1   2  190.68    9.03
  10  -1   2  185.08    8.99
 -10  -1  -2  184.79    9.30
  10   1   2  182.58    9.12
 -10   1  -2  190.12    9.22
  10   1   2  176.25    9.11
  10   1   2  167.93    9.20
 -11  -1  -2    6.37    1.70
  11  -1   2    9.13    1.32
  11  -1   2    8.88    1.23
  11  -1   2    4.45    1.59
 -11   1  -2    7.88    1.48
  11   1   2    4.12    1.67
  11   1   2    7.91    1.56
  11   1   2    8.52    1.43
  12  -1   2  209.14   10.88
 -12  -1  -2  219.65   11.07
  12  -1   2  214.32   10.48
  12  -1   2  213.53   10.52
  12   1   2  221.02   10.78
  12   1   2  216.54   10.73
  12   1   2  216.27   11.06
 -12   1  -2  206.63   10.92
  13  -1   2    1.29    1.07
  13  -1   2    0.19    1.71
 -13  -1  -2    1.82    1.59
 -13   1  -2    3.91    1.49
  13   1   2    3.29    2.09
  13   1   2    2.46    1.56
  13   1   2    3.21    1.18
  14  -1   2    1.88    1.98
 -14  -1  -2    5.12    1.86
  14   1   2    3.16    1.38
  14   1   2    2.62    1.07
  14   1   2    2.62    2.36
 -14   1  -2    2.91    1.67
 -15   1  -2    4.78    1.97
  15   1   2   10.09    2.11
 -16  -1  -2    3.63    2.45
 -16   1  -2   -2.70    1.96
 -17  -1  -2    2.61    2.83
 -17   1  -2    4.01    2.64
 -18  -1  -2   -6.76    2.91
 -18   1  -2    4.08    2.97
 -19  -2   2   -2.00    3.33
 -19   2   2   -3.98    2.21
 -18  -2   2    5.43    2.99
 -17  -2   2   -1.73    2.32
 -17   2   2    0.28    2.00
 -16  -2   2    2.83    2.22
 -16   2   2    3.48    1.80
  16   2  -2   11.77    2.35
 -15  -2   2    2.82    1.92
 -15  -2   2    4.02    1.89
  15  -2  -2    3.41    2.04
  15   2  -2    4.06    2.50
 -15   2   2    1.62    1.40
 -14  -2   2   40.41    3.49
  14  -2  -2   34.44    3.69
 -14  -2   2   38.65    3.51
  14   2  -2   40.74    4.32
 -14   2   2   34.75    2.90
 -14   2   2   34.83    2.91
  13  -2  -2   21.17    2.82
 -13  -2   2   21.35    2.69
 -13  -2   2   21.47    2.65
 -13   2   2   18.78    2.17
 -13   2   2   18.98    2.12
  13   2  -2   19.43    1.64
  13   2  -2   24.06    3.26
  12  -2  -2    0.91    1.48
 -12  -2   2   -0.33    1.29
 -12  -2   2   -0.52    1.51
  12   2  -2    1.11    0.89
  12   2  -2   -3.61    1.66
 -12   2   2    0.48    1.13
 -12   2   2    2.45    1.05
  12   2  -2    2.06    0.90
 -11  -2   2  209.38   10.68
 -11  -2   2  216.94   10.69
  11  -2  -2  209.20   10.61
  11   2  -2  213.78   10.27
  11   2  -2  209.00   10.35
 -11   2   2  197.05   10.43
  11   2  -2  215.07   10.85
 -11   2   2  219.80   10.44
  10  -2  -2    7.36    1.26
 -10  -2   2    7.41    1.49
 -10  -2   2    7.17    1.28
  10   2  -2    8.50    1.00
  10   2  -2    7.73    1.13
 -10   2   2    8.07    1.04
  10   2  -2   10.09    1.56
 -10   2   2    9.21    1.20
  -9  -2   2   65.05    3.94
   9  -2  -2   71.34    3.85
  -9  -2   2   64.75    3.87
  -9   2   2   66.48    3.73
  -9   2   2   72.50    3.62
   9   2  -2   67.01    3.71
   9   2  -2   66.41    4.04
   9   2  -2   69.18    3.62
  -8  -2   2  121.57    6.46
  -8  -2   2  135.71    6.46
   8  -2  -2  126.51    6.36
  -8  -2   2  124.44    6.39
   8   2  -2  133.63    6.31
  -8   2   2  120.95    6.20
   8   2  -2  126.95    6.20
  -8   2   2  115.56    6.27
   8   2  -2  119.69    6.53
  -7  -2   2    1.07    0.80
  -7  -2   2    1.75    0.90
   7  -2  -2    2.23    0.73
  -7  -2   2    0.65    0.92
   7   2  -2    1.29    0.89
  -7   2   2    0.41    0.57
  -7   2   2    0.69    0.54
   7   2  -2    0.66    0.66
   7   2  -2   -0.06    0.69
  -6  -2   2  118.84    6.41
  -6  -2   2  131.80    6.53
   6  -2  -2  133.29    6.40
  -6  -2   2  127.82    6.45
  -6   2   2  131.02    6.22
  -6   2   2  136.72    6.18
   6   2  -2  127.36    6.55
   6   2  -2  119.88    6.31
  -6   2   2  132.95    6.36
   6   2  -2  123.68    6.39
   5  -2  -2  373.83   17.36
  -5  -2   2  364.90   17.38
  -5  -2   2  380.64   17.41
  -5  -2   2  376.96   17.47
  -5   2   2  353.72   17.17
  -5   2   2  374.61   17.35
  -5   2   2  332.09   17.14
   5   2  -2  346.31   17.30
   5   2  -2  373.88   17.50
  -4  -2   2   30.23    2.08
  -4  -2   2   35.65    2.10
  -4  -2   2   33.81    2.28
   4  -2  -2   38.30    2.02
  -4   2   2   38.16    2.00
   4   2  -2   38.58    2.11
   4   2  -2   34.87    2.02
   4   2  -2   37.02    2.15
  -3  -2   2 1017.31   48.92
  -3  -2   2  991.59   48.90
  -3  -2   2 1057.44   48.96
   3   2  -2 1082.08   48.89
   3   2  -2 1046.52   48.91
  -3   2   2 1025.39   48.88
   3   2  -2 1042.43   48.97
  -2  -2   2    9.46    0.97
  -2  -2   2    7.11    0.97
  -2  -2   2   10.18    1.00
   2   2  -2    8.88    0.99
   2   2  -2    9.18    0.99
   2   2  -2    9.86    0.96
  -1  -2   2  275.69   12.84
   1  -2  -2  272.75   12.70
   1   2  -2  274.58   12.84
   1   2  -2  259.50   12.82
  -1   2   2  262.93   12.70
   0  -2  -2   20.83    1.14
   0  -2   2   18.98    1.23
   0  -2   2   17.92    1.17
   0   2  -2   19.36    1.26
   0   2   2   20.50    1.13
   0   2  -2   19.54    1.19
  -1  -2  -2   92.14    4.80
   1  -2   2   93.41    4.75
   1  -2   2  101.41    4.83
   1   2   2  107.37    4.80
  -1   2  -2   94.80    4.81
  -2  -2  -2 7785.61  334.05
   2   2   2 6143.70  330.91
  -3  -2  -2   60.48    3.48
   3  -2   2   71.90    3.47
   3   2   2   66.00    3.42
   3   2   2   70.73    3.50
  -3   2  -2   69.60    3.46
   4  -2   2  371.53   17.98
   4  -2   2  380.83   17.85
   4   2   2  418.32   18.02
   4   2   2  341.20   18.01
   5  -2   2  483.29   21.71
  -5  -2  -2  422.56   21.77
   5  -2   2  438.61   21.58
   5   2   2  447.98   21.75
   5   2   2  468.05   21.75
  -5   2  -2  478.83   21.73
   6  -2   2    2.86    0.55
   6  -2   2    2.38    0.74
  -6  -2  -2    2.13    0.82
  -6   2  -2    2.63    0.70
   6   2   2    1.54    0.76
   6   2   2    2.30    0.74
   7  -2   2    0.20    0.70
   7  -2   2    1.01    0.56
  -7  -2  -2    1.25    0.87
  -7   2  -2   -0.02    0.66
   7   2   2    0.40    0.77
   7   2   2    0.22    0.81
   7   2   2    0.57    0.80
   8  -2   2    3.83    0.76
   8  -2   2    5.92    0.93
  -8  -2  -2    2.22    1.06
   8  -2   2    3.49    0.74
   8   2   2    3.78    1.02
  -8   2  -2    6.08    0.98
   8   2   2    3.50    1.04
   9  -2   2    3.51    0.89
  -9  -2  -2    2.03    1.05
   9  -2   2    1.91    0.72
   9  -2   2    2.68    0.92
   9   2   2    2.68    1.18
   9   2   2    3.02    1.09
   9   2   2    2.95    1.02
  -9   2  -2    3.66    0.93
 -10  -2  -2  162.14    8.74
  10  -2   2  177.66    8.33
  10  -2   2  166.12    8.35
  10  -2   2  169.45    8.48
  10   2   2  170.31    8.64
  10   2   2  173.85    8.75
 -10   2  -2  165.90    8.58
  11  -2   2   -0.20    0.88
 -11  -2  -2    1.11    1.40
  11  -2   2    0.01    1.18
 -11   2  -2    0.84    1.12
  11   2   2    0.39    1.48
  11   2   2   -2.15    1.55
  11   2   2   -0.73    1.14
  12  -2   2   -1.01    1.29
 -12  -2  -2    1.53    1.61
  12   2   2    1.38    1.36
  12   2   2    1.07    1.75
 -12   2  -2    1.96    1.31
  12   2   2    0.04    1.57
 -13  -2  -2   11.94    2.15
  13   2   2    9.35    1.61
 -13   2  -2   12.24    1.84
  13   2   2   10.37    2.32
 -14  -2  -2    0.92    1.86
  14  -2   2    0.58    1.61
  14   2   2    1.36    1.26
  14   2   2    2.78    2.37
 -14   2  -2    4.78    1.63
  14   2   2    2.43    1.93
 -15  -2  -2   24.57    3.56
 -15   2  -2   29.66    3.25
  15   2   2   26.21    2.29
  15   2   2   27.21    3.51
 -16  -2  -2   -5.96    2.25
 -16   2  -2   -1.00    2.21
 -17  -2  -2   -5.17    2.81
 -17   2  -2   -0.20    2.38
 -18  -2  -2    0.97    3.15
 -18   2  -2   -0.51    2.92
 -19  -3   2    4.48    3.76
 -18  -3   2    2.67    3.24
 -18   3   2   -3.45    1.94
 -17  -3   2    0.29    2.49
 -17   3   2    0.10    1.84
 -16  -3   2    6.06    2.69
 -16   3   2    3.15    1.72
  16   3  -2    6.92    3.01
 -15  -3   2   10.09    2.38
 -15  -3   2   10.18    2.25
  15  -3  -2   12.52    1.99
  15   3  -2   17.08    2.58
 -15   3   2   11.21    1.79
  14  -3  -2    2.81    1.74
 -14  -3   2    5.03    1.86
 -14  -3   2    4.59    1.90
 -14   3   2    3.77    1.21
  14   3  -2    3.08    1.11
  14   3  -2    8.39    2.40
  14   3  -2    4.06    1.05
 -13  -3   2    3.77    1.72
 -13  -3   2    5.14    1.80
 -13   3   2    7.74    1.27
  13   3  -2    5.21    1.21
  13   3  -2    6.40    1.27
  13   3  -2    7.84    2.17
 -13   3   2    7.64    1.29
  12  -3  -2   -1.63    1.22
 -12  -3   2   -1.86    1.51
 -12   3   2    0.64    0.92
 -12   3   2   -0.81    1.02
  12   3  -2   -1.43    1.73
  12   3  -2    0.17    1.14
  12   3  -2    0.56    1.08
 -11  -3   2    8.52    1.74
  11  -3  -2    5.85    1.30
 -11  -3   2    8.92    1.56
  11   3  -2    8.86    1.23
  11   3  -2    9.05    1.32
  11   3  -2    4.77    1.70
 -11   3   2    6.11    1.14
 -11   3   2    8.39    1.12
 -10  -3   2    2.84    1.39
  10  -3  -2    4.19    1.06
 -10  -3   2    2.14    1.17
 -10   3   2    3.15    0.94
 -10   3   2    4.70    0.78
  10   3  -2    4.15    1.09
  10   3  -2    4.28    0.99
  10   3  -2    0.34    1.28
  -9  -3   2  230.25   12.06
  -9  -3   2  239.07   12.12
   9  -3  -2  241.92   11.93
   9   3  -2  242.46   12.23
  -9   3   2  260.28   11.78
   9   3  -2  242.97   11.98
  -9   3   2  251.24   11.86
   9   3  -2  246.85   11.87
  -8  -3   2  154.00    7.92
  -8  -3   2  152.78    7.87
   8  -3  -2  159.26    7.72
  -8   3   2  157.92    7.53
   8   3  -2  147.33    7.97
   8   3  -2  150.92    7.67
   8   3  -2  147.05    7.77
  -8   3   2  172.25    7.59
  -7  -3   2    8.08    1.18
   7  -3  -2    8.72    1.10
  -7  -3   2    7.15    1.18
  -7  -3   2    7.80    1.20
   7   3  -2    7.22    1.01
  -7   3   2    6.65    0.74
   7   3  -2    8.32    1.12
  -7   3   2    7.84    0.96
  -7   3   2    6.80    0.86
   7   3  -2    8.57    1.23
  -6  -3   2  225.94   11.18
  -6  -3   2  235.36   11.25
  -6  -3   2  218.27   11.18
   6  -3  -2  231.15   11.06
   6   3  -2  237.34   11.18
  -6   3   2  227.94   11.03
   6   3  -2  232.26   11.28
  -6   3   2  232.04   10.86
   6   3  -2  225.54   11.07
  -6   3   2  224.64   10.83
  -5  -3   2 1013.18   47.83
  -5  -3   2 1037.63   47.83
  -5  -3   2  991.77   47.86
   5   3  -2  951.65   47.74
  -5   3   2 1012.20   47.70
   5   3  -2 1055.58   47.83
   5   3  -2 1019.89   47.90
  -4  -3   2  333.83   15.42
  -4  -3   2  341.26   15.43
  -4  -3   2  307.38   15.43
   4   3  -2  322.19   15.36
   4   3  -2  307.32   15.39
   4   3  -2  325.55   15.47
  -4   3   2  311.69   15.30
  -3  -3   2 2943.79  147.05
   3   3  -2 3036.91  147.41
  -2  -3   2  819.69   41.66
  -2  -3   2  863.02   41.68
   2   3  -2  930.85   41.68
   2   3  -2  918.64   41.69
   2   3  -2  881.69   41.70
   1   3  -2 1187.36   53.07
   1   3  -2 1064.58   53.05
   0  -3   2  247.87   11.76
   0  -3  -2  250.24   11.69
   0  -3   2  242.15   11.71
   0   3   2  243.10   11.68
   0   3  -2  234.74   11.75
   0   3  -2  254.50   11.72
   1  -3   2    6.39    0.75
   1  -3   2    5.63    0.69
  -1  -3  -2    7.93    0.92
  -1   3  -2    6.18    0.68
   1   3   2    6.16    0.84
  -1   3  -2    4.64    0.70
  -2  -3  -2 3163.68  153.72
  -2   3  -2 3290.86  153.89
   2   3   2 3020.77  153.69
   3  -3   2    1.89    0.53
  -3  -3  -2    1.29    0.57
   3   3   2    1.01    0.56
  -3   3  -2    2.27    0.55
   3   3   2    1.68    0.51
   4  -3   2  174.78    9.10
  -4  -3  -2  206.33    9.26
   4  -3   2  181.30    8.94
   4   3   2  187.39    9.18
   4   3   2  194.98    9.22
   5  -3   2  416.85   20.57
  -5  -3  -2  449.22   20.75
   5  -3   2  407.45   20.43
   5   3   2  406.04   20.66
  -5   3  -2  481.97   20.65
   5   3   2  437.11   20.69
   6  -3   2  251.31   11.72
  -6  -3  -2  240.76   11.91
   6  -3   2  242.01   11.59
   6   3   2  236.13   11.84
   6   3   2  252.45   11.87
  -6   3  -2  237.40   11.76
   7  -3   2  126.61    5.96
  -7  -3  -2  120.24    6.29
   7  -3   2  122.55    6.04
   7   3   2  122.91    6.28
   7   3   2  125.50    6.24
   7   3   2  116.35    6.38
  -7   3  -2  115.83    6.11
   8  -3   2    0.39    0.68
  -8  -3  -2   -0.25    0.95
   8  -3   2   -0.50    0.56
   8   3   2   -1.53    0.84
  -8   3  -2   -0.83    0.65
   8   3   2    0.85    0.90
   9  -3   2    8.16    0.96
  -9  -3  -2    7.91    1.44
   9  -3   2    7.91    1.01
   9  -3   2    7.92    1.44
  -9   3  -2    9.67    1.36
   9   3   2    9.45    1.45
   9   3   2   10.77    1.47
   9   3   2    8.05    1.35
  10  -3   2   81.18    4.24
 -10  -3  -2   81.63    4.73
  10  -3   2   74.55    3.97
  10  -3   2   77.02    3.95
  10   3   2   82.50    4.59
  10   3   2   83.11    4.63
 -10   3  -2   75.66    4.40
  10   3   2   72.95    4.73
 -11  -3  -2    4.38    1.65
  11  -3   2    5.66    1.13
  11   3   2    3.58    1.57
  11   3   2    5.21    1.42
 -11   3  -2    4.06    1.18
  11   3   2   -0.07    1.61
  12  -3   2   95.30    5.41
 -12  -3  -2  101.27    6.10
  12   3   2   99.24    5.75
  12   3   2  108.61    5.88
  12   3   2   99.59    6.07
 -12   3  -2  101.00    5.59
  13  -3   2    1.20    1.30
 -13  -3  -2   -1.01    1.66
  13   3   2   -0.22    1.66
  13   3   2    3.26    2.00
 -13   3  -2    0.98    1.37
  13   3   2   -1.32    1.35
 -14  -3  -2    7.19    2.25
  14  -3   2   16.52    2.10
  14   3   2   13.45    2.05
  14   3   2   13.76    1.91
  14   3   2   15.98    2.75
 -14   3  -2   11.39    1.89
 -15  -3  -2   -0.40    2.06
  15   3   2    0.69    1.29
 -15   3  -2    4.52    1.77
  15   3   2    5.26    2.13
 -16  -3  -2    1.14    2.64
 -17  -3  -2   -3.13    2.82
 -17   3  -2    0.49    2.44
 -18  -3  -2   -4.45    3.07
 -18   3  -2    1.33    2.73
 -19  -4   2   -1.82    3.60
 -18  -4   2   -2.91    3.27
 -18   4   2   -4.10    1.70
 -17  -4   2    4.35    2.83
 -17   4   2    1.81    1.74
 -16  -4   2    0.05    2.35
 -16   4   2    1.08    1.58
 -15  -4   2    5.67    2.29
 -15  -4   2    7.58    2.22
  15   4  -2    5.86    1.22
 -15   4   2   10.71    1.56
  15   4  -2    9.35    2.33
  15   4  -2    9.21    1.17
 -14  -4   2    7.53    2.12
 -14  -4   2    6.16    2.01
  14   4  -2    5.22    2.18
 -14   4   2    8.22    1.36
  14   4  -2   11.09    1.59
  14   4  -2   10.23    1.49
  13  -4  -2    4.20    1.42
 -13  -4   2    4.82    1.88
 -13  -4   2    5.32    1.87
  13   4  -2    3.81    1.39
  13   4  -2    4.61    2.13
  13   4  -2    3.82    1.33
 -13   4   2    1.57    1.00
 -13   4   2    5.62    1.10
  12  -4  -2   55.58    3.60
 -12  -4   2   60.11    4.20
 -12  -4   2   53.83    4.15
  12   4  -2   56.43    4.40
  12   4  -2   58.94    3.64
  12   4  -2   56.65    3.72
 -12   4   2   60.63    3.38
 -12   4   2   54.85    3.32
 -11  -4   2   10.37    1.76
 -11  -4   2    7.79    1.81
  11  -4  -2    7.68    1.29
 -11   4   2   10.95    1.33
  11   4  -2    9.83    1.43
 -11   4   2    6.97    1.11
  11   4  -2    8.38    1.36
  11   4  -2    7.30    1.88
  10  -4  -2    0.26    0.86
 -10  -4   2    0.47    1.17
 -10  -4   2    0.63    1.38
  10   4  -2    0.51    1.02
  10   4  -2    0.13    1.00
 -10   4   2    1.08    0.83
 -10   4   2    2.07    0.62
  10   4  -2    0.10    1.32
   9  -4  -2    5.01    0.94
  -9  -4   2    4.95    1.40
  -9  -4   2    6.69    1.28
   9   4  -2    5.77    1.08
   9   4  -2    3.13    1.03
   9   4  -2    4.20    1.41
  -9   4   2    4.82    0.83
  -8  -4   2    2.40    1.14
  -8  -4   2    3.43    1.09
  -8  -4   2    0.76    1.19
  -8   4   2    1.18    0.64
   8   4  -2    1.48    1.21
   8   4  -2    2.14    1.00
   8   4  -2    1.22    0.94
  -7  -4   2   35.48    2.41
  -7  -4   2   32.83    2.39
  -7  -4   2   34.42    2.42
   7   4  -2   33.83    2.67
  -7   4   2   34.36    1.94
  -7   4   2   32.39    1.74
   7   4  -2   33.33    2.25
  -7   4   2   33.05    1.79
   7   4  -2   31.43    2.30
  -6  -4   2  158.76    8.05
  -6  -4   2  157.89    8.04
  -6  -4   2  164.90    8.07
   6   4  -2  164.70    8.03
   6   4  -2  158.59    7.93
  -6   4   2  157.60    7.78
   6   4  -2  159.29    8.11
  -5  -4   2  295.52   15.46
  -5  -4   2  325.18   15.51
  -5  -4   2  323.98   15.48
  -5   4   2  326.56   15.30
   5   4  -2  334.39   15.50
   5   4  -2  318.85   15.42
  -4  -4   2  331.91   15.58
  -4  -4   2  339.94   15.59
  -4  -4   2  317.19   15.59
   4   4  -2  310.87   15.52
   4   4  -2  336.11   15.59
  -4   4   2  306.50   15.40
  -3  -4   2  126.13    6.43
  -3  -4   2  134.73    6.45
  -3  -4   2  128.82    6.47
   3   4  -2  132.28    6.45
   3   4  -2  120.10    6.41
   3   4  -2  131.79    6.46
   2  -4  -2 4616.90  230.70
   2   4  -2 5030.55  236.68
  -2   4   2 4991.45  231.29
  -1  -4   2   73.58    3.77
  -1  -4   2   76.06    3.85
   1  -4  -2   74.12    3.64
   1   4  -2   70.57    3.79
   1   4  -2   71.07    3.85
  -1   4   2   78.29    3.66
   0  -4  -2   97.84    4.78
   0  -4   2   97.59    4.85
   0  -4   2  100.41    4.79
   0   4   2   92.72    4.76
   0   4  -2   94.62    4.78
   0   4  -2   97.52    4.89
  -1  -4  -2 8600.04  439.47
  -1   4  -2 9711.45  443.39
   1   4   2 9489.46  440.35
  -2  -4  -2   11.09    1.13
   2  -4   2   13.77    1.11
   2  -4   2   10.77    0.82
  -2   4  -2   12.77    1.14
   2   4   2   11.95    1.13
   2   4   2   12.76    1.03
   3  -4   2 1218.67   58.48
  -3  -4  -2 1318.09   58.61
   3   4   2 1191.83   58.56
   3   4   2 1238.78   58.55
  -4  -4  -2    3.09    0.82
   4  -4   2    2.18    0.30
   4  -4   2    2.61    0.62
   4   4   2    1.51    0.75
   4   4   2    2.68    0.69
   5  -4   2   81.05    4.17
  -5  -4  -2   78.29    4.39
   5  -4   2   85.23    3.97
   5   4   2   86.26    4.41
   5   4   2   81.36    4.39
  -5   4  -2   82.98    4.25
  -6  -4  -2    4.16    1.02
   6  -4   2    3.39    0.44
   6  -4   2    3.96    0.69
   6   4   2    2.44    0.97
   6   4   2    4.17    0.96
  -6   4  -2    4.84    0.78
  -7  -4  -2    1.87    0.94
   7  -4   2    2.13    0.47
   7  -4   2    2.92    0.60
   7  -4   2    2.20    0.63
   7   4   2    0.73    1.54
   7   4   2    3.01    1.03
   7   4   2    3.42    0.98
  -7   4  -2    2.91    0.75
   8  -4   2   32.77    1.82
   8  -4   2   32.26    1.81
  -8  -4  -2   28.75    2.50
   8  -4   2   30.13    1.80
   8   4   2   28.73    2.44
   8   4   2   25.96    2.37
   8   4   2   32.31    2.46
  -8   4  -2   36.80    2.14
   9  -4   2    1.83    0.64
  -9  -4  -2    1.88    1.24
   9   4   2    0.80    1.26
   9   4   2    0.70    1.21
   9   4   2   -0.02    1.09
  -9   4  -2    0.36    0.76
 -10  -4  -2   30.97    2.92
  10  -4   2   23.49    1.89
  10   4   2   26.98    2.77
 -10   4  -2   30.05    2.28
  10   4   2   32.58    2.72
  10   4   2   29.41    2.75
 -11  -4  -2  649.68   30.42
  11  -4   2  598.35   29.78
  11   4   2  657.74   30.37
 -11   4  -2  592.48   30.03
  11   4   2  634.45   30.12
  11   4   2  636.31   30.23
 -12  -4  -2    0.37    1.88
  12   4   2    1.31    1.81
  12   4   2    1.14    1.78
 -12   4  -2    4.56    1.22
  12   4   2    2.37    1.54
 -13  -4  -2    0.91    1.72
  13  -4   2    0.73    1.01
 -13   4  -2    0.88    1.22
  13   4   2   -0.89    1.39
  13   4   2    0.26    1.82
  13   4   2    3.97    2.17
  14  -4   2   28.47    2.07
  14   4   2   30.88    3.25
 -14   4  -2   26.58    2.98
  14   4   2   32.85    3.29
  14   4   2   35.49    3.68
 -15  -4  -2    0.33    2.20
 -15   4  -2   -0.85    1.60
  15   4   2    2.70    1.72
  15   4   2    4.64    3.19
 -16  -4  -2    1.93    2.64
  16   4   2    2.95    1.77
 -16   4  -2    1.52    2.21
 -17  -4  -2    5.16    3.11
 -17   4  -2   -1.39    2.31
 -18  -4  -2    2.58    3.23
 -18   4  -2   -4.80    2.30
 -18  -5   2    5.57    3.47
 -17  -5   2    4.90    3.03
 -17   5   2    6.37    1.73
 -16  -5   2   16.14    3.12
  16   5  -2   11.05    1.23
 -16   5   2   11.65    1.85
 -15  -5   2   14.49    2.84
 -15  -5   2   14.15    2.60
  15   5  -2   10.73    1.93
  15   5  -2   11.65    1.67
 -15   5   2   12.27    1.62
 -14  -5   2   44.80    4.05
 -14  -5   2   37.03    3.91
 -14   5   2   39.26    2.82
  14   5  -2   44.33    3.30
  14   5  -2   42.08    3.91
 -13  -5   2    5.43    1.91
 -13  -5   2    6.04    2.07
  13   5  -2    3.04    2.14
 -13   5   2    5.67    1.06
  13   5  -2    6.44    1.56
  13   5  -2    6.96    1.64
 -12  -5   2   66.89    4.61
 -12  -5   2   62.15    4.64
  12   5  -2   66.83    4.16
 -12   5   2   64.91    3.58
  12   5  -2   58.62    4.54
  12   5  -2   65.32    4.20
 -12   5   2   67.95    3.69
 -11  -5   2   45.10    3.54
 -11  -5   2   43.08    3.45
 -11   5   2   38.27    2.68
  11   5  -2   38.74    3.45
 -11   5   2   47.16    2.57
  11   5  -2   41.78    3.16
  11   5  -2   47.18    3.15
 -10  -5   2   14.25    2.03
 -10  -5   2   17.10    2.24
 -10   5   2   13.02    1.63
  10   5  -2   12.01    2.01
  10   5  -2   15.72    1.83
 -10   5   2   13.78    1.17
  10   5  -2   10.66    1.60
  -9  -5   2    0.02    1.05
  -9  -5   2   -0.05    1.22
   9   5  -2   -0.03    1.00
   9   5  -2   -1.45    1.74
  -9   5   2    0.45    0.54
  -9   5   2   -0.39    0.49
   9   5  -2   -0.89    1.32
  -8  -5   2   62.49    4.09
  -8  -5   2   70.18    4.07
  -8  -5   2   64.84    4.02
   8   5  -2   74.47    3.98
   8   5  -2   65.01    4.05
  -8   5   2   66.51    3.35
   8   5  -2   68.57    3.85
  -8   5   2   64.77    3.47
  -7  -5   2   37.42    2.60
  -7  -5   2   34.90    2.64
  -7  -5   2   34.99    2.62
   7   5  -2   35.86    2.67
   7   5  -2   38.07    2.50
  -7   5   2   37.48    1.84
   7   5  -2   32.81    2.50
  -7   5   2   37.34    2.05
  -7   5   2   35.94    1.83
  -6  -5   2   51.48    3.16
  -6  -5   2   54.13    3.20
  -6  -5   2   49.42    3.09
  -6   5   2   52.57    2.69
   6   5  -2   44.75    3.02
   6   5  -2   51.13    3.09
  -5  -5   2  226.69   10.80
  -5  -5   2  225.99   10.81
  -5  -5   2  213.39   10.78
  -5   5   2  216.26   10.52
   5   5  -2  214.00   10.80
   5   5  -2  208.45   10.71
   5   5  -2  229.11   10.81
  -4  -5   2  102.17    5.32
  -4  -5   2  103.62    5.30
  -4  -5   2   97.03    5.28
   4   5  -2  107.42    5.27
   4   5  -2  101.90    5.29
   4   5  -2   98.86    5.28
  -3  -5   2  369.31   18.37
  -3  -5   2  358.94   18.38
  -3  -5   2  362.11   18.35
   3   5  -2  425.27   18.41
   3   5  -2  375.53   18.39
   3   5  -2  410.11   18.42
  -2  -5   2 2999.73  150.85
   2  -5  -2 2868.95  145.16
   2   5  -2 3116.00  151.42
  -2   5   2 3169.80  146.14
  -1  -5   2  404.29   19.68
   1  -5  -2  422.03   19.54
  -1  -5   2  419.87   19.67
   1   5  -2  411.81   19.68
  -1   5   2  396.89   19.56
   1   5  -2  422.79   19.71
   0  -5  -2  374.67   18.18
   0  -5   2  387.95   18.18
   0  -5   2  374.03   18.23
   0   5  -2  382.35   18.20
   0   5   2  392.88   18.18
  -1  -5  -2 6132.46  293.65
   1   5   2 6125.43  294.09
   2  -5   2   79.08    3.97
   2  -5   2   76.84    4.11
  -2  -5  -2   85.31    4.25
  -2   5  -2   78.58    3.99
  -2   5  -2   73.65    4.17
   2   5   2   91.95    4.22
   2   5   2   83.58    4.15
   3  -5   2   64.48    3.37
   3  -5   2   62.30    3.17
  -3  -5  -2   70.30    3.61
   3   5   2   59.87    3.50
   3   5   2   70.97    3.52
  -4  -5  -2  389.36   19.36
   4  -5   2  414.02   19.14
   4   5   2  424.06   19.33
   4   5   2  386.08   19.31
  -4   5  -2  401.85   19.34
   5  -5   2   74.99    3.69
  -5  -5  -2   74.07    4.11
   5   5   2   77.68    4.06
  -5   5  -2   69.44    3.82
   5   5   2   69.43    3.99
   6  -5   2  720.70   35.81
  -6  -5  -2  739.65   36.20
   6   5   2  782.26   36.17
   6   5   2  720.79   36.27
   6   5   2  774.08   36.18
  -6   5  -2  822.22   36.04
   7  -5   2   43.74    2.08
   7  -5   2   39.08    1.99
  -7  -5  -2   36.45    2.83
   7   5   2   39.19    2.71
   7   5   2   38.66    2.69
   7   5   2   34.86    2.69
  -7   5  -2   35.57    2.36
  -8  -5  -2   41.18    3.08
   8   5   2   42.05    2.98
   8   5   2   46.34    3.06
   8   5   2   43.49    2.97
  -9  -5  -2  137.84    7.62
   9  -5   2  139.38    6.80
   9   5   2  137.83    7.48
   9   5   2  148.38    7.54
   9   5   2  136.21    7.43
  -9   5  -2  152.55    7.22
  10  -5   2   47.29    2.48
 -10  -5  -2   49.90    3.79
 -10   5  -2   47.07    3.01
  10   5   2   47.26    3.55
  10   5   2   48.60    3.67
  10   5   2   47.31    3.52
  11  -5   2    2.22    0.57
 -11  -5  -2    3.26    1.80
  11   5   2    2.08    1.56
  11   5   2    3.55    1.72
 -11   5  -2    2.33    1.11
  11   5   2    1.17    1.60
 -12  -5  -2   13.55    2.35
  12  -5   2    8.08    1.00
  12   5   2   11.94    2.08
  12   5   2    7.39    2.06
 -12   5  -2   10.14    1.48
  12   5   2   11.71    2.00
 -13  -5  -2    7.57    2.08
  13   5   2    8.81    2.19
  13   5   2    8.94    1.97
  13   5   2    7.70    2.07
 -13   5  -2    3.96    1.37
 -14  -5  -2    2.49    2.18
 -14   5  -2    3.49    1.49
  14   5   2    9.93    2.19
  14   5   2    5.04    1.98
  14   5   2    3.90    1.82
 -15  -5  -2   -0.69    2.32
 -15   5  -2   -0.04    1.53
  15   5   2   -0.63    1.94
 -16  -5  -2   -1.61    2.60
 -16   5  -2    0.24    1.88
  16   5   2    3.00    1.68
 -17  -5  -2    1.40    3.08
 -17   5  -2    0.39    2.08
 -18  -5  -2   -3.15    3.17
 -18   5  -2   -0.08    2.09
 -18  -6   2   -4.10    3.28
 -17  -6   2    9.65    3.38
 -17   6   2    4.58    1.45
 -16  -6   2    1.14    2.73
 -16   6   2    0.11    1.27
  16   6  -2    2.27    1.32
 -15  -6   2    3.72    2.67
 -15  -6   2   -0.40    2.34
  15   6  -2    1.22    1.62
 -15   6   2   -0.64    1.00
 -14  -6   2   12.51    2.63
 -14  -6   2   16.83    2.64
 -14   6   2   12.45    1.47
  14   6  -2   10.54    1.95
  14   6  -2   13.58    2.06
 -13  -6   2   38.99    3.71
 -13  -6   2   37.82    3.66
 -13   6   2   32.28    2.35
  13   6  -2   35.81    3.28
  13   6  -2   33.10    3.16
  13   6  -2   38.73    3.63
 -12  -6   2    3.17    2.01
 -12  -6   2   -2.39    1.75
 -12   6   2    3.72    0.89
  12   6  -2    1.27    1.62
 -12   6   2    1.86    0.63
  12   6  -2    2.84    1.65
  12   6  -2    4.95    2.17
 -11  -6   2   16.89    2.23
 -11  -6   2   16.70    2.28
 -11   6   2   18.21    1.45
  11   6  -2   19.11    2.15
 -11   6   2   13.58    1.27
  11   6  -2   18.72    2.54
  11   6  -2   20.59    2.47
 -10  -6   2   61.47    4.24
 -10  -6   2   60.88    4.14
  10   6  -2   66.07    3.85
 -10   6   2   57.57    3.14
  10   6  -2   57.81    3.90
  10   6  -2   61.56    4.25
  -9  -6   2    2.25    1.28
  -9  -6   2    1.40    1.39
   9   6  -2    1.92    1.32
  -9   6   2    1.65    0.55
  -9   6   2    0.99    0.52
   9   6  -2   -0.87    1.18
   9   6  -2    0.65    1.14
  -8  -6   2  141.90    7.40
  -8  -6   2  134.13    7.33
   8   6  -2  134.86    7.29
  -8   6   2  142.21    6.71
   8   6  -2  142.74    7.47
  -8   6   2  138.50    6.79
   8   6  -2  141.16    7.20
  -7  -6   2   12.22    1.61
  -7  -6   2   14.25    1.97
  -7  -6   2   12.06    1.58
   7   6  -2   11.91    1.92
   7   6  -2   13.48    1.80
  -7   6   2   12.76    1.04
   7   6  -2   11.99    1.72
  -6  -6   2  255.89   12.63
  -6  -6   2  272.54   12.71
  -6  -6   2  250.25   12.62
   6   6  -2  266.73   12.68
   6   6  -2  253.67   12.62
   6   6  -2  241.52   12.53
  -6   6   2  253.37   12.26
  -5  -6   2    4.57    1.10
  -5  -6   2    3.09    1.09
  -5  -6   2    2.83    0.96
  -5   6   2    4.65    0.63
   5   6  -2    2.80    0.97
   5   6  -2    4.00    1.10
   5   6  -2    3.92    1.19
  -4  -6   2    6.99    1.16
  -4  -6   2    5.98    1.06
  -4  -6   2    7.93    1.17
   4   6  -2    7.28    1.07
   4   6  -2    6.03    1.10
   4   6  -2    5.26    1.01
  -3  -6   2 1185.02   55.81
  -3  -6   2 1142.37   55.79
  -3  -6   2 1203.42   55.86
   3   6  -2 1154.04   55.80
   3   6  -2 1299.70   55.87
   3   6  -2 1100.64   55.81
  -2  -6   2   14.91    1.49
  -2  -6   2   18.32    1.51
   2   6  -2   18.37    1.52
   2   6  -2   12.94    1.44
   2   6  -2   14.04    1.33
  -2   6   2   16.35    1.12
  -1  -6   2 1001.90   48.02
  -1   6   2 1000.90   47.91
   1   6  -2 1050.06   48.03
   1   6  -2 1012.65   48.06
   0  -6   2   35.30    2.33
   0  -6   2   40.62    2.23
   0   6   2   44.83    2.29
   0   6  -2   38.92    2.24
   0   6  -2   36.24    2.36
   1  -6   2  871.80   42.02
   1  -6   2  870.84   41.94
  -1  -6  -2  831.02   42.05
  -1   6  -2  899.21   42.07
  -1   6  -2  927.01   41.99
   1   6   2  921.54   42.06
   1   6   2  905.50   42.03
  -2  -6  -2 1608.25   74.41
   2  -6   2 1543.66   74.29
  -2   6  -2 1432.90   74.37
   2   6   2 1712.43   74.42
   2   6   2 1593.76   74.37
   3  -6   2   18.91    1.38
   3  -6   2   18.30    1.05
  -3  -6  -2   17.93    1.76
  -3   6  -2   18.32    1.47
   3   6   2   16.84    1.70
   3   6   2   19.46    1.57
  -3   6  -2   17.70    1.08
  -4  -6  -2 2015.79   93.15
   4   6   2 1989.38   93.09
  -4   6  -2 1837.27   92.98
   4   6   2 2058.06   93.11
  -5  -6  -2  324.64   15.71
   5  -6   2  327.54   15.30
  -5   6  -2  329.04   15.51
   5   6   2  308.19   15.62
  -6  -6  -2  139.47    6.61
   6   6   2  124.37    6.47
   6   6   2  112.86    6.41
  -6   6  -2  116.92    6.21
   6   6   2  123.47    6.43
  -7  -6  -2  219.21   11.22
   7   6   2  229.47   11.21
   7   6   2  211.43   11.08
   7   6   2  224.81   11.15
  -7   6  -2  233.92   10.95
  -8  -6  -2    6.18    1.46
   8   6   2    7.02    1.42
   8   6   2    4.92    1.37
   8   6   2    6.15    1.42
  -8   6  -2    4.25    0.89
  -9  -6  -2   10.73    1.89
  -9   6  -2   12.32    1.52
   9   6   2   13.74    1.95
   9   6   2   15.54    1.88
   9   6   2   14.36    1.92
 -10  -6  -2   45.81    3.76
  10   6   2   46.36    3.46
 -10   6  -2   44.10    2.92
  10   6   2   40.83    3.50
  10   6   2   50.14    3.64
 -11  -6  -2    1.64    1.80
  11   6   2   -1.09    1.60
  11   6   2   -0.93    1.63
  11   6   2    1.02    1.61
 -11   6  -2   -0.44    1.00
 -12  -6  -2   32.58    3.72
  12   6   2   36.84    3.47
  12   6   2   32.28    3.66
  12   6   2   35.11    3.57
 -12   6  -2   41.56    2.80
 -13  -6  -2    2.36    1.99
 -13   6  -2    2.75    1.22
  13   6   2    4.73    2.09
  13   6   2    1.67    1.92
  13   6   2    2.17    1.81
 -14  -6  -2    5.28    2.28
  14   6   2    4.75    1.75
 -14   6  -2   -2.25    1.21
  14   6   2   -0.49    1.93
 -15  -6  -2    3.84    2.89
 -15   6  -2    7.76    1.89
  15   6   2    7.60    2.25
 -16  -6  -2    2.58    3.01
  16   6   2    4.44    2.22
 -16   6  -2    4.59    1.98
 -17  -6  -2    6.27    3.16
 -17   6  -2    0.85    2.03
 -18  -7   2    4.88    3.42
 -17  -7   2    2.72    3.32
 -17   7   2    2.07    1.26
 -16  -7   2    4.10    2.80
 -16   7   2    1.70    1.18
  16   7  -2    4.25    1.85
 -15  -7   2    0.41    2.28
 -15  -7   2    0.48    2.55
 -15   7   2    0.60    1.04
  15   7  -2    3.04    1.97
 -14  -7   2   -2.72    2.04
 -14  -7   2    0.45    2.15
  14   7  -2   -2.27    1.79
 -14   7   2    0.49    0.88
  14   7  -2   -1.28    1.66
 -13  -7   2    0.89    1.99
 -13  -7   2   -0.97    1.81
  13   7  -2   -0.24    1.65
  13   7  -2    0.08    1.81
  13   7  -2    0.80    1.78
 -13   7   2   -0.58    0.73
 -12  -7   2   26.70    3.53
 -12  -7   2   24.43    3.49
 -12   7   2   26.74    1.92
  12   7  -2   29.54    3.42
  12   7  -2   23.51    3.15
  12   7  -2   29.76    3.11
 -11  -7   2  140.45    7.73
 -11  -7   2  137.61    7.87
 -11   7   2  139.16    6.71
 -11   7   2  127.69    6.86
  11   7  -2  140.65    7.90
  11   7  -2  147.48    7.48
  11   7  -2  143.69    7.65
 -10  -7   2   61.58    4.28
 -10  -7   2   64.15    4.37
 -10   7   2   60.05    3.09
  10   7  -2   62.77    4.07
 -10   7   2   59.44    3.23
  10   7  -2   58.59    4.07
  10   7  -2   64.49    4.41
  -9  -7   2   -0.44    1.52
  -9  -7   2   -1.58    1.25
   9   7  -2   -1.05    1.13
   9   7  -2   -0.55    1.28
  -9   7   2   -0.45    0.49
   9   7  -2   -0.01    1.33
  -8  -7   2   38.74    3.18
  -8  -7   2   38.89    3.02
  -8   7   2   38.92    2.04
  -8   7   2   36.44    1.99
   8   7  -2   37.14    2.88
   8   7  -2   32.60    2.85
   8   7  -2   39.47    3.11
  -7  -7   2  159.87    8.19
  -7  -7   2  168.00    8.28
  -7  -7   2  153.05    8.19
  -7   7   2  156.93    7.67
   7   7  -2  154.80    8.19
   7   7  -2  158.47    8.14
   7   7  -2  158.43    8.24
  -6  -7   2  503.21   25.95
  -6  -7   2  540.79   26.03
  -6  -7   2  541.70   25.99
  -6   7   2  542.41   25.63
   6   7  -2  539.23   25.98
   6   7  -2  572.23   26.08
   6   7  -2  548.70   26.03
  -5  -7   2  165.74    8.55
  -5  -7   2  163.87    8.58
   5   7  -2  163.86    8.57
   5   7  -2  176.81    8.61
   5   7  -2  177.20    8.59
  -4  -7   2    1.64    0.96
  -4  -7   2   -0.09    0.95
  -4  -7   2    1.46    0.98
   4   7  -2    0.59    0.87
   4   7  -2   -0.43    0.85
   4   7  -2    0.97    0.99
  -3  -7   2 1351.36   62.37
  -3  -7   2 1275.03   62.40
  -3  -7   2 1333.25   62.35
   3   7  -2 1359.15   62.38
   3   7  -2 1273.12   62.39
   3   7  -2 1325.55   62.39
  -2  -7   2    6.02    0.96
  -2  -7   2    4.83    0.96
  -2   7   2    6.74    0.93
   2   7  -2    4.88    0.95
   2   7  -2    6.16    1.09
   2   7  -2    4.77    0.89
  -1  -7   2    9.89    1.14
  -1  -7   2    9.80    1.10
   1   7  -2   10.10    1.18
   1   7  -2    8.93    1.17
  -1   7   2   11.12    1.14
   0  -7   2  304.62   15.57
   0  -7  -2  337.77   15.60
   0  -7   2  312.15   15.61
   0   7   2  334.81   15.60
   0   7  -2  341.50   15.70
   0   7  -2  332.49   15.61
   0   7   2  313.94   15.55
   1  -7   2  509.13   24.17
  -1  -7  -2  494.12   24.22
   1  -7   2  518.19   24.10
   1   7   2  519.48   24.23
   1   7   2  498.81   24.18
  -1   7  -2  490.47   24.23
  -1   7  -2  528.44   24.15
   2  -7   2 1197.45   57.52
   2  -7   2 1198.51   57.44
  -2  -7  -2 1287.38   57.71
  -2   7  -2 1192.88   57.62
   2   7   2 1208.56   57.65
   2   7   2 1268.04   57.64
  -2   7  -2 1190.51   57.48
  -3  -7  -2  404.75   18.09
   3  -7   2  354.96   17.79
   3  -7   2  358.30   17.67
  -3   7  -2  368.81   17.93
   3   7   2  378.84   17.99
  -3   7  -2  358.94   17.71
   3   7   2  395.33   18.02
   4  -7   2  221.11   10.66
  -4  -7  -2  229.18   11.06
  -4   7  -2  223.90   10.86
   4   7   2  216.96   10.97
  -5  -7  -2  247.22   12.05
   5  -7   2  243.17   11.54
   5   7   2  234.06   11.96
   5   7   2  247.46   11.99
   5   7   2  243.21   12.00
  -5   7  -2  243.58   11.82
  -6  -7  -2  397.47   19.19
   6   7   2  382.46   19.10
   6   7   2  397.88   19.11
   6   7   2  419.67   19.18
  -6   7  -2  374.96   18.90
  -7  -7  -2  235.02   11.49
  -7   7  -2  226.00   11.13
   7   7   2  226.06   11.43
   7   7   2  225.21   11.36
   7   7   2  225.25   11.39
  -8  -7  -2    7.59    1.68
  -8   7  -2    7.21    1.06
   8   7   2    6.25    1.51
   8   7   2    7.02    1.55
   8   7   2    7.79    1.57
  -9  -7  -2    9.32    2.01
   9   7   2   11.37    1.90
  -9   7  -2   12.19    1.36
   9   7   2    8.37    1.79
   9   7   2    9.47    1.82
 -10  -7  -2  116.42    7.04
  10   7   2  133.14    7.06
 -10   7  -2  130.45    6.47
  10   7   2  123.14    7.01
  10   7   2  117.75    6.89
 -11  -7  -2   39.26    3.69
  11   7   2   32.22    3.33
  11   7   2   30.56    3.45
  11   7   2   34.23    3.33
 -11   7  -2   30.38    2.49
 -12  -7  -2   17.98    2.71
  12   7   2   10.99    2.19
  12   7   2   10.26    2.08
 -12   7  -2   10.61    1.51
  12   7   2   14.35    2.07
 -13  -7  -2   18.04    3.38
  13   7   2   19.25    2.59
  13   7   2   25.04    3.26
 -13   7  -2   21.40    2.27
 -14  -7  -2   -4.53    2.19
  14   7   2   -0.49    2.00
  14   7   2    5.42    1.75
 -14   7  -2    1.39    1.34
 -15  -7  -2   12.63    3.06
  15   7   2   15.87    2.83
 -15   7  -2   16.17    2.25
 -16  -7  -2   -3.92    2.95
 -16   7  -2    2.95    1.87
  16   7   2    2.39    2.63
 -17  -7  -2    8.48    3.23
 -17   7  -2    3.16    1.81
 -18  -8   2   -4.48    3.39
 -17  -8   2   10.84    3.63
 -16  -8   2    1.50    2.97
  16   8  -2    3.33    2.23
 -16   8   2    0.99    0.99
 -15  -8   2    6.30    2.75
 -15  -8   2    4.85    2.57
  15   8  -2    4.40    3.01
 -15   8   2    5.14    1.17
 -14  -8   2    2.58    2.43
 -14  -8   2    5.02    2.33
  14   8  -2    2.34    2.01
  14   8  -2   -0.67    1.85
 -14   8   2   -0.26    0.81
 -13  -8   2    2.79    2.10
 -13  -8   2   -2.24    2.20
  13   8  -2    0.53    1.76
  13   8  -2    2.52    1.91
 -13   8   2    2.56    0.81
 -12  -8   2  161.59    8.39
 -12  -8   2  148.87    8.53
  12   8  -2  144.28    8.30
  12   8  -2  158.27    8.31
 -12   8   2  137.43    7.43
  12   8  -2  155.82    8.17
 -11  -8   2   58.30    4.32
 -11  -8   2   55.98    4.39
  11   8  -2   60.58    4.18
  11   8  -2   61.82    4.52
  11   8  -2   57.89    4.26
 -11   8   2   51.37    3.04
 -10  -8   2    2.88    1.79
 -10  -8   2    5.10    1.86
 -10   8   2    2.79    0.38
 -10   8   2    3.00    0.74
  10   8  -2    2.10    1.54
  10   8  -2    6.77    1.81
  10   8  -2    2.56    1.63
  -9  -8   2   40.09    3.42
  -9  -8   2   46.65    3.54
   9   8  -2   44.08    3.41
  -9   8   2   46.76    2.33
   9   8  -2   40.79    3.39
  -9   8   2   47.44    2.46
   9   8  -2   50.14    3.49
  -8  -8   2    0.06    1.40
  -8  -8   2    0.09    1.33
   8   8  -2   -0.84    1.21
   8   8  -2   -0.01    1.33
  -8   8   2   -0.62    0.42
   8   8  -2   -1.30    1.13
  -8   8   2   -0.24    0.45
  -7  -8   2   38.36    2.95
  -7  -8   2   37.47    2.98
   7   8  -2   37.91    2.91
  -7   8   2   33.69    2.05
   7   8  -2   38.55    2.96
   7   8  -2   37.82    2.95
  -7   8   2   38.08    1.90
  -6  -8   2  204.42   10.10
  -6  -8   2  198.07   10.09
  -6  -8   2  201.42   10.15
   6   8  -2  203.19   10.07
  -6   8   2  198.55    9.65
   6   8  -2  203.97   10.15
   6   8  -2  190.36   10.12
  -5  -8   2  733.25   34.61
  -5  -8   2  705.41   34.59
  -5  -8   2  742.68   34.69
   5   8  -2  744.96   34.66
   5   8  -2  711.21   34.57
   5   8  -2  712.49   34.65
  -4  -8   2   -1.13    0.96
  -4  -8   2   -0.72    1.00
   4   8  -2   -1.43    0.90
   4   8  -2   -0.44    0.81
  -3  -8   2   45.95    2.88
  -3  -8   2   46.44    2.91
   3   8  -2   46.71    2.90
   3   8  -2   43.07    2.89
   3   8  -2   49.14    3.01
  -2  -8   2  573.23   27.61
  -2  -8   2  565.79   27.63
   2   8  -2  575.68   27.68
  -2   8   2  587.98   27.46
   2   8  -2  605.74   27.66
   2   8  -2  566.62   27.69
  -1  -8   2   10.60    1.22
  -1  -8   2   12.39    1.32
   1   8  -2   12.07    1.67
  -1   8   2   10.48    1.34
  -1   8   2   10.40    1.07
   1   8  -2    9.94    1.37
   1   8  -2   10.83    1.29
   0  -8   2  338.02   15.56
   0  -8   2  322.09   15.49
   0  -8  -2  310.88   15.52
   0   8   2  337.85   15.55
   0   8  -2  325.65   15.53
   0   8   2  326.54   15.49
   0   8  -2  297.99   15.58
   1  -8   2   54.77    3.12
  -1  -8  -2   55.77    3.21
   1  -8   2   54.42    2.99
   1   8   2   62.99    3.28
  -1   8  -2   50.30    3.18
   1   8   2   58.64    3.13
  -1   8  -2   55.88    3.04
  -2  -8  -2   56.05    3.30
   2  -8   2   56.91    2.89
   2  -8   2   53.95    3.04
   2   8   2   54.42    3.28
   2   8   2   57.68    3.13
  -2   8  -2   56.12    2.95
  -2   8  -2   51.15    3.14
  -3  -8  -2  232.83   11.08
   3  -8   2  214.11   10.61
   3  -8   2  225.47   10.74
   3   8   2  218.97   10.95
  -3   8  -2  238.72   10.69
  -3   8  -2  206.76   10.88
   4  -8   2    0.10    0.53
  -4  -8  -2   -1.28    0.94
   4   8   2    0.03    0.88
  -4   8  -2    0.65    0.73
   4   8   2   -0.15    1.05
  -5  -8  -2   14.44    1.72
   5   8   2   13.08    1.80
   5   8   2   13.57    1.61
   5   8   2   13.96    1.69
  -5   8  -2   10.42    1.41
  -6  -8  -2   22.64    2.19
   6   8   2   17.20    2.00
   6   8   2   23.03    2.34
   6   8   2   23.67    2.08
  -6   8  -2   19.66    1.74
  -7  -8  -2   -1.17    1.31
   7   8   2    3.16    1.20
   7   8   2    0.38    1.34
  -7   8  -2    2.38    0.83
   7   8   2   -0.55    1.19
  -8  -8  -2   16.77    2.35
   8   8   2   21.22    2.46
  -8   8  -2   14.87    1.65
   8   8   2   19.25    2.17
   8   8   2   21.45    2.39
  -9  -8  -2   29.10    3.04
   9   8   2   28.28    2.99
  -9   8  -2   32.14    2.27
   9   8   2   28.85    2.98
   9   8   2   32.12    2.99
 -10  -8  -2    3.98    2.01
  10   8   2    7.80    1.93
  10   8   2    8.43    1.98
  10   8   2    5.90    1.96
 -10   8  -2    7.47    1.24
 -11  -8  -2    0.94    1.92
  11   8   2   -0.79    1.83
 -11   8  -2    1.46    1.02
  11   8   2   -0.35    1.71
  11   8   2    2.27    1.62
 -12  -8  -2   -3.79    1.79
  12   8   2    1.03    1.96
 -12   8  -2   -0.66    0.95
 -13  -8  -2    1.33    2.13
  13   8   2    9.45    1.96
 -13   8  -2    6.69    1.36
  13   8   2    7.21    2.29
 -14  -8  -2   -0.05    2.45
 -14   8  -2    0.86    1.33
  14   8   2    3.10    1.83
  14   8   2   -2.54    2.25
 -15  -8  -2    4.22    2.88
 -15   8  -2    4.90    1.64
  15   8   2   11.65    2.91
 -16  -8  -2   23.43    4.03
 -16   8  -2   25.50    3.27
  16   8   2   16.05    4.80
 -17  -8  -2   -7.16    2.92
 -17   8  -2    1.35    1.65
 -18  -9   2    7.63    3.49
 -17  -9   2   31.10    4.33
 -16  -9   2    4.46    3.04
 -16   9   2    6.52    1.11
  16   9  -2    9.53    2.62
 -15  -9   2    0.70    2.58
 -15  -9   2    1.36    2.77
  15   9  -2    1.23    2.27
 -15   9   2   -0.46    0.87
 -14  -9   2   -3.40    2.19
 -14   9   2    1.50    0.81
  14   9  -2    4.10    1.91
  14   9  -2   -0.27    2.01
 -13  -9   2    5.90    2.51
 -13  -9   2    5.84    2.30
  13   9  -2    5.31    2.14
  13   9  -2    7.77    2.20
 -13   9   2    8.60    1.04
 -12  -9   2   32.90    3.70
 -12  -9   2   36.18    3.87
 -12   9   2   36.79    2.22
  12   9  -2   36.08    3.75
  12   9  -2   39.09    3.65
 -11  -9   2   72.25    4.78
 -11  -9   2   70.63    4.97
 -11   9   2   59.50    3.47
  11   9  -2   66.96    4.71
  11   9  -2   64.05    4.67
  11   9  -2   69.30    4.61
 -10  -9   2  124.47    7.55
 -10  -9   2  131.52    7.40
 -10   9   2  124.37    6.45
  10   9  -2  132.00    7.25
  10   9  -2  137.06    7.46
  10   9  -2  135.23    7.43
  -9  -9   2   19.51    2.61
  -9  -9   2   22.66    2.49
  -9   9   2   17.66    1.42
   9   9  -2   18.97    2.76
  -9   9   2   21.73    1.07
   9   9  -2   20.12    2.73
   9   9  -2   17.92    2.33
  -8  -9   2  145.30    7.52
  -8  -9   2  135.20    7.46
   8   9  -2  135.08    7.40
   8   9  -2  133.30    7.24
  -8   9   2  130.73    6.59
  -8   9   2  136.24    6.56
   8   9  -2  137.06    7.39
  -7  -9   2  559.86   25.86
  -7  -9   2  528.54   25.73
   7   9  -2  520.51   25.77
   7   9  -2  547.74   25.70
   7   9  -2  542.78   25.83
  -7   9   2  507.70   25.11
  -7   9   2  520.40   25.19
  -6  -9   2  272.68   14.16
  -6  -9   2  302.76   14.16
  -6  -9   2  297.87   14.15
  -6   9   2  282.13   13.52
   6   9  -2  290.96   14.19
   6   9  -2  269.06   14.14
   6   9  -2  279.39   14.09
  -5  -9   2   32.40    2.71
  -5  -9   2   34.00    2.70
  -5  -9   2   29.64    2.71
   5   9  -2   27.69    2.47
   5   9  -2   30.57    2.58
   5   9  -2   30.33    2.49
  -4  -9   2  239.90   11.98
  -4  -9   2  250.97   12.00
  -4  -9   2  250.67   12.07
   4   9  -2  252.33   12.06
   4   9  -2  234.63   11.98
   4   9  -2  221.12   11.98
  -3  -9   2   20.76    1.93
   3   9  -2   19.31    1.99
   3   9  -2   20.28    1.82
   3   9  -2   24.95    2.40
  -2  -9   2   29.38    2.29
  -2  -9   2   30.82    2.34
  -2   9   2   31.14    1.91
   2   9  -2   32.66    2.55
   2   9  -2   31.88    2.38
   2   9  -2   31.69    2.26
  -2   9   2   30.87    2.09
  -1  -9   2  489.22   21.86
  -1  -9   2  438.73   21.77
  -1   9   2  437.97   21.69
   1   9  -2  460.05   21.84
  -1   9   2  452.13   21.76
   1   9  -2  467.95   21.94
   1   9  -2  442.14   21.91
   0  -9   2   -0.75    0.82
   0  -9   2   -0.88    0.74
   0  -9  -2   -1.67    0.78
   0   9   2    0.14    0.86
   0   9  -2   -1.25    0.67
   0   9   2   -0.06    0.70
   0   9  -2   -0.72    0.78
  -1  -9  -2  154.84    7.92
   1  -9   2  165.17    7.84
   1  -9   2  158.86    7.76
  -1   9  -2  153.07    7.92
  -1   9  -2  156.85    7.78
   1   9   2  153.21    7.91
   1   9   2  159.52    7.84
   2  -9   2   -1.13    0.72
  -2  -9  -2    0.33    0.94
   2  -9   2    1.47    0.56
   2   9   2    0.19    1.13
  -2   9  -2    1.48    0.61
   2   9   2    1.47    0.78
  -2   9  -2   -0.19    0.82
   3  -9   2  365.99   17.24
   3  -9   2  355.71   17.14
  -3  -9  -2  335.76   17.54
   3   9   2  356.22   17.50
  -3   9  -2  371.13   17.45
   3   9   2  362.32   17.52
  -3   9  -2  381.92   17.23
  -4  -9  -2   63.65    3.88
   4  -9   2   63.33    3.31
   4   9   2   65.64    3.79
  -4   9  -2   67.74    3.25
   4   9   2   64.07    3.84
   4   9   2   64.30    3.80
  -4   9  -2   63.29    3.62
  -5  -9  -2    2.59    1.27
  -5   9  -2    1.52    0.83
   5   9   2    3.44    1.34
   5   9   2    2.82    1.09
   5   9   2    3.13    1.14
  -6  -9  -2   29.45    2.68
  -6   9  -2   28.31    2.09
   6   9   2   25.89    2.50
   6   9   2   29.48    2.56
   6   9   2   33.18    2.58
  -7  -9  -2    6.22    1.66
  -7   9  -2    6.55    1.08
   7   9   2    5.89    1.56
   7   9   2    6.01    1.66
   7   9   2    5.57    1.49
  -8  -9  -2   40.23    3.61
   8   9   2   47.88    3.26
  -8   9  -2   39.19    2.74
   8   9   2   45.43    3.46
   8   9   2   46.70    3.48
  -9  -9  -2  122.09    6.82
   9   9   2  109.40    6.64
  -9   9  -2  121.59    6.06
   9   9   2  109.62    6.50
   9   9   2  113.94    6.53
 -10  -9  -2   17.47    2.50
  10   9   2   14.50    2.38
  10   9   2   16.81    2.33
  10   9   2   15.41    2.47
 -10   9  -2   19.24    1.90
  11   9   2    3.59    1.93
 -11   9  -2    0.09    0.90
  11   9   2   -0.86    1.72
  11   9   2    0.60    1.57
 -12  -9  -2   -1.21    2.47
  12   9   2   -0.58    1.76
 -12   9  -2    1.97    0.99
  12   9   2    1.04    1.92
 -13  -9  -2    6.92    2.62
 -13   9  -2    5.82    1.33
  13   9   2    3.12    1.85
  13   9   2    4.83    2.31
 -14  -9  -2    3.09    2.66
  14   9   2    0.89    2.59
 -14   9  -2    1.55    1.35
 -15  -9  -2   52.96    5.74
  15   9   2   57.19    5.45
 -15   9  -2   52.69    3.88
 -16  -9  -2    3.35    3.16
  16   9   2    0.36    3.20
 -16   9  -2    3.47    1.55
 -17  -9  -2   -0.41    3.02
 -17 -10   2    3.64    3.20
  17  10  -2    9.07    2.92
 -16 -10   2    2.55    3.14
  16  10  -2   -3.70    2.80
 -15 -10   2    8.05    3.26
  15  10  -2   16.68    3.04
 -15  10   2   13.73    1.49
 -14 -10   2    8.36    2.88
 -14 -10   2    7.62    2.67
  14  10  -2    7.63    2.44
  14  10  -2   11.10    2.07
 -14  10   2    9.38    1.32
 -13 -10   2   16.61    2.92
 -13 -10   2   16.23    2.89
  13  10  -2   15.07    2.74
 -13  10   2   17.09    1.52
  13  10  -2   21.13    2.63
 -12 -10   2    4.61    2.27
 -12 -10   2    6.90    2.38
  12  10  -2    6.46    2.33
 -12  10   2    5.32    0.84
  12  10  -2    5.67    2.08
 -11 -10   2    2.16    1.93
 -11 -10   2    5.49    2.18
  11  10  -2    5.38    1.89
 -11  10   2    4.16    0.75
  11  10  -2    1.81    1.63
  11  10  -2    4.64    2.03
 -10 -10   2  150.64    7.89
 -10 -10   2  144.87    8.07
 -10  10   2  135.71    6.90
  10  10  -2  126.14    7.68
  10  10  -2  132.96    7.80
  10  10  -2  149.14    7.93
  -9 -10   2    1.01    1.86
  -9 -10   2   -1.99    1.68
   9  10  -2    2.80    1.66
  -9  10   2    1.24    0.70
   9  10  -2    0.64    1.69
   9  10  -2   -2.17    1.63
  -8 -10   2    3.02    1.65
  -8 -10   2    4.00    1.68
   8  10  -2    6.15    1.66
  -8  10   2    1.87    0.49
   8  10  -2    1.46    1.66
  -8  10   2    1.83    0.36
  -8  10   2    2.80    0.64
   8  10  -2    2.63    1.49
  -7 -10   2    1.39    1.50
  -7 -10   2    0.98    1.44
   7  10  -2    1.43    1.26
  -7  10   2    0.04    0.53
   7  10  -2    0.04    1.49
  -7  10   2    0.13    0.39
   7  10  -2    0.63    1.26
  -7  10   2    0.51    0.55
  -6 -10   2   67.31    4.18
  -6 -10   2   64.39    4.08
   6  10  -2   62.59    4.07
   6  10  -2   61.18    3.96
   6  10  -2   62.81    4.13
  -6  10   2   60.22    3.24
  -5 -10   2   -1.20    1.19
  -5 -10   2   -0.90    1.30
  -5 -10   2    0.49    1.23
  -5  10   2    1.60    0.51
   5  10  -2   -0.51    1.09
   5  10  -2   -0.15    1.39
   5  10  -2   -2.72    1.10
  -5  10   2   -0.23    0.57
  -4 -10   2   45.48    3.13
  -4 -10   2   53.63    3.26
  -4  10   2   44.90    2.53
   4  10  -2   45.02    3.10
   4  10  -2   45.33    3.31
   4  10  -2   42.72    3.04
  -3 -10   2  129.49    7.59
  -3 -10   2  154.35    7.70
  -3  10   2  145.12    7.32
   3  10  -2  152.54    7.76
   3  10  -2  155.71    7.69
   3  10  -2  156.60    7.80
  -3  10   2  150.50    7.42
  -2 -10   2   16.38    1.93
  -2 -10   2   20.05    2.13
  -2  10   2   18.32    1.40
   2  10  -2   14.70    1.84
  -2  10   2   15.06    1.69
   2  10  -2   17.54    2.20
   2  10  -2   16.86    1.92
  -1 -10   2  342.46   16.09
  -1 -10   2  314.85   16.02
   1  10  -2  323.67   16.16
  -1  10   2  326.02   15.95
  -1  10   2  346.40   16.04
   1  10  -2  337.36   16.09
   0 -10   2  344.00   17.48
   0 -10   2  352.96   17.53
   0  10  -2  380.83   17.69
   0  10   2  363.11   17.51
   0  10   2  382.61   17.60
   0  10  -2  360.70   17.55
   1 -10   2   65.01    3.69
   1 -10   2   67.06    3.62
  -1 -10  -2   66.32    3.85
  -1  10  -2   63.82    3.82
   1  10   2   68.78    3.72
  -1  10  -2   69.08    3.64
   1  10   2   64.37    4.13
   2 -10   2  228.43   10.89
  -2 -10  -2  229.92   11.15
  -2  10  -2  217.30   10.88
   2  10   2  224.21   11.05
  -2  10  -2  228.96   11.07
   2  10   2  214.38   11.11
   3 -10   2    1.98    0.73
  -3 -10  -2    0.48    1.11
   3 -10   2   -0.73    0.54
   3  10   2   -0.31    1.22
   3  10   2   -0.02    1.01
   3  10   2    2.99    1.01
  -3  10  -2    0.92    0.90
  -3  10  -2    1.09    0.63
  -4 -10  -2   45.32    3.21
   4  10   2   43.45    3.16
  -4  10  -2   49.16    2.55
   4  10   2   48.80    3.31
   4  10   2   52.48    3.15
  -4  10  -2   46.45    2.95
  -5 -10  -2    7.13    1.50
   5  10   2    6.43    1.48
  -5  10  -2    7.27    1.13
   5  10   2    7.88    1.43
   5  10   2    5.32    1.35
  -6 -10  -2   -0.02    1.28
   6  10   2   -1.10    1.30
  -6  10  -2    0.03    0.77
   6  10   2    1.44    1.23
   6  10   2   -0.04    1.18
  -7 -10  -2    7.24    1.81
  -7  10  -2    7.86    1.17
   7  10   2    6.55    1.69
   7  10   2    5.94    1.57
   7  10   2    6.90    1.57
  -8 -10  -2   33.75    3.63
   8  10   2   46.09    3.40
   8  10   2   32.83    3.45
   8  10   2   39.78    3.50
  -8  10  -2   44.68    2.74
  -9 -10  -2   53.78    4.42
   9  10   2   57.56    4.13
   9  10   2   59.36    4.06
  -9  10  -2   59.81    3.52
   9  10   2   58.71    4.37
  10  10   2  114.15    6.72
  10  10   2  126.13    7.07
 -10  10  -2  125.11    6.36
  10  10   2  116.94    6.90
 -11 -10  -2   -4.45    1.73
  11  10   2   -1.65    1.68
  11  10   2   -2.06    1.69
 -11  10  -2   -0.53    0.87
 -12 -10  -2   -0.06    2.34
 -12  10  -2   -0.07    0.88
  12  10   2   -2.71    1.83
 -13 -10  -2    0.05    2.37
 -14 -10  -2    4.86    2.85
  14  10   2    5.76    2.75
 -14  10  -2    7.23    1.66
 -15 -10  -2    0.30    3.12
  15  10   2    0.97    2.90
 -15  10  -2    1.49    1.50
 -16 -10  -2   -1.02    3.30
  16  10   2    0.75    3.45
 -16  10  -2    2.08    1.35
 -17 -10  -2    5.01    2.99
 -17 -11   2   -1.19    3.16
  17  11  -2    6.31    2.69
 -16 -11   2   18.55    3.69
  16  11  -2   18.20    3.74
 -15 -11   2    9.11    3.13
 -15  11   2    7.81    0.98
 -14 -11   2    7.02    2.91
 -14 -11   2   11.11    3.01
  14  11  -2    6.35    2.59
 -14  11   2   10.17    1.25
 -13 -11   2    6.35    2.53
 -13 -11   2    7.53    2.70
  13  11  -2    7.77    2.07
 -13  11   2   10.00    1.22
  13  11  -2    5.31    2.36
 -12 -11   2    5.99    2.48
  12  11  -2   10.53    2.32
 -12  11   2    9.00    1.15
  12  11  -2    8.70    2.32
 -11 -11   2    3.73    2.23
 -11 -11   2    5.50    2.25
  11  11  -2    7.23    2.13
  11  11  -2    7.53    2.17
 -11  11   2    4.21    0.78
 -10 -11   2    5.95    2.28
 -10 -11   2    6.55    2.00
  10  11  -2    3.03    1.84
 -10  11   2    3.60    1.17
  10  11  -2    6.42    2.05
  10  11  -2    5.53    1.55
  -9 -11   2   11.86    2.29
  -9 -11   2    8.09    2.29
  -9  11   2    8.29    1.11
   9  11  -2    9.41    2.19
   9  11  -2   15.38    2.19
   9  11  -2    9.78    2.11
  -8 -11   2  397.74   19.03
  -8 -11   2  395.81   19.14
   8  11  -2  361.48   18.86
   8  11  -2  403.84   19.07
  -8  11   2  387.52   18.28
   8  11  -2  368.80   18.97
  -8  11   2  359.13   18.14
  -8  11   2  393.18   18.11
  -7 -11   2    3.00    1.73
  -7 -11   2    4.00    1.68
  -7  11   2    3.09    0.54
  -7  11   2    3.67    0.68
   7  11  -2    4.78    1.58
   7  11  -2    0.95    1.60
  -7  11   2    3.65    0.79
   7  11  -2    4.54    1.54
  -6 -11   2  111.27    6.53
  -6 -11   2  120.82    6.44
   6  11  -2  118.75    6.40
   6  11  -2  109.82    6.44
  -6  11   2  111.46    5.64
  -6  11   2  116.55    5.73
   6  11  -2  112.76    6.43
  -5 -11   2   42.04    3.17
  -5 -11   2   38.12    3.02
   5  11  -2   38.18    2.95
   5  11  -2   39.86    3.06
  -5  11   2   35.47    2.15
   5  11  -2   34.82    2.90
  -4 -11   2    8.20    1.56
  -4 -11   2    6.68    1.47
   4  11  -2    3.50    1.33
  -4  11   2    6.03    0.82
  -4  11   2    5.83    0.80
   4  11  -2    5.74    1.61
   4  11  -2    6.52    1.38
  -3 -11   2   33.95    2.58
  -3 -11   2   32.57    2.67
  -3  11   2   33.20    2.30
   3  11  -2   31.58    2.53
   3  11  -2   29.55    2.62
  -3  11   2   31.56    2.06
  -3  11   2   31.66    1.99
   3  11  -2   33.50    2.72
  -2 -11   2   53.08    3.21
  -2 -11   2   40.70    3.00
   2  11  -2   50.62    3.38
   2  11  -2   46.33    3.02
   2  11  -2   47.69    3.19
  -2  11   2   49.04    2.76
  -2  11   2   52.29    3.00
  -2  11   2   44.35    2.78
  -1 -11   2  103.73    5.49
  -1 -11   2  113.78    5.60
  -1  11   2  104.87    5.39
   1  11  -2   96.83    5.60
  -1  11   2  105.64    5.54
   1  11  -2  101.67    5.79
   0 -11   2   -0.32    0.87
   0 -11   2    0.53    0.93
   0  11   2   -0.84    0.66
   0  11  -2    0.72    0.80
   0  11   2   -0.46    0.79
   0  11  -2   -0.12    0.91
   1 -11   2  148.69    7.56
  -1 -11  -2  145.22    7.77
   1 -11   2  159.42    7.66
   1  11   2  154.97    7.74
  -1  11  -2  152.11    7.64
   1  11   2  153.43    7.72
  -1  11  -2  143.94    7.78
   1  11   2  157.79    7.80
  -2 -11  -2    0.28    1.16
   2 -11   2   -0.97    0.84
   2 -11   2    1.40    0.79
   2  11   2    1.59    1.01
  -2  11  -2    1.55    0.75
   2  11   2    1.91    1.29
  -2  11  -2   -2.16    0.82
   2  11   2    2.09    0.96
  -3 -11  -2   16.17    2.26
   3  11   2   17.36    1.96
   3  11   2   18.95    1.95
  -3  11  -2   19.39    1.85
   3  11   2   19.64    2.37
  -3  11  -2   20.03    1.52
  -4 -11  -2  154.13    8.00
  -4  11  -2  148.14    7.71
   4  11   2  148.15    7.84
   4  11   2  150.91    7.92
   4  11   2  148.97    7.89
  -4  11  -2  155.34    7.38
  -5 -11  -2    0.81    1.39
  -5  11  -2    0.53    0.82
  -5  11  -2   -0.12    0.33
   5  11   2   -1.07    1.11
   5  11   2   -2.46    1.18
   5  11   2   -0.46    1.07
  -6 -11  -2   -1.79    1.45
  -6  11  -2   -0.93    0.80
   6  11   2   -0.32    1.42
   6  11   2   -0.88    1.22
   6  11   2   -0.07    1.25
  -7 -11  -2   11.31    2.17
  -7  11  -2   11.69    1.47
   7  11   2   13.70    2.19
   7  11   2   12.28    2.03
   7  11   2   17.27    2.18
  -8 -11  -2   58.58    4.67
  -8  11  -2   74.83    3.97
   8  11   2   71.66    4.37
   8  11   2   59.55    4.69
   8  11   2   64.04    4.67
  -9 -11  -2    3.07    1.93
   9  11   2    7.67    1.51
   9  11   2    1.78    1.84
   9  11   2    4.75    1.93
  -9  11  -2    1.35    1.07
 -10 -11  -2   15.60    2.61
 -10  11  -2   17.09    1.88
  10  11   2   17.25    2.49
  10  11   2   14.30    2.09
 -11 -11  -2    7.99    2.61
 -11  11  -2   11.34    1.58
  11  11   2    9.98    2.43
 -12 -11  -2   16.87    2.94
 -12  11  -2   21.45    2.10
 -13 -11  -2    4.68    2.80
 -13  11  -2    3.20    1.25
  13  11   2    0.57    2.22
 -14 -11  -2   -1.02    2.66
 -14  11  -2   -0.39    1.36
  14  11   2   -3.93    2.61
 -15 -11  -2   11.12    3.30
  15  11   2   13.97    3.46
 -15  11  -2   17.38    2.48
 -16 -11  -2    9.11    3.38
  16  11   2    7.88    3.96
 -17 -12   2    3.69    3.69
  17  12  -2    3.90    2.90
 -16 -12   2   -5.56    2.93
  16  12  -2   -2.00    3.41
 -15 -12   2    2.99    3.09
  15  12  -2    6.12    3.08
 -14 -12   2   12.56    3.31
 -14 -12   2   12.72    3.31
  14  12  -2   12.69    2.93
 -14  12   2   11.68    1.28
 -13 -12   2   21.76    3.37
 -13 -12   2   16.46    3.31
 -13  12   2   15.08    1.42
  13  12  -2   24.10    3.68
 -12 -12   2    0.38    2.26
 -12  12   2    1.65    0.69
  12  12  -2   -0.27    2.15
 -11 -12   2    3.94    2.33
 -11 -12   2    0.42    2.21
 -11  12   2    1.63    0.70
  11  12  -2    0.66    2.07
  11  12  -2    4.89    1.92
 -10 -12   2   31.96    3.82
 -10 -12   2   31.45    3.87
  10  12  -2   30.39    3.53
  10  12  -2   26.30    3.41
 -10  12   2   27.06    2.00
  -9 -12   2   29.36    3.61
  -9 -12   2   30.09    3.44
   9  12  -2   30.98    2.98
   9  12  -2   27.39    3.40
   9  12  -2   36.19    3.63
  -8 -12   2  235.31   11.87
  -8 -12   2  222.85   11.60
  -8  12   2  212.58   10.57
  -8  12   2  219.86   10.61
   8  12  -2  211.19   11.55
   8  12  -2  228.27   11.69
   8  12  -2  226.69   11.58
  -7 -12   2  542.33   26.28
  -7 -12   2  511.31   26.40
   7  12  -2  553.82   26.43
  -7  12   2  543.25   25.61
   7  12  -2  541.76   26.37
   7  12  -2  551.89   26.30
  -6 -12   2  106.95    6.19
  -6 -12   2  110.95    6.41
  -6  12   2  109.07    5.50
   6  12  -2  103.37    6.27
  -6  12   2  108.59    5.43
   6  12  -2  111.70    6.28
   6  12  -2  109.90    6.20
  -5 -12   2  258.25   13.39
   5  12  -2  263.96   13.39
  -5  12   2  264.31   12.86
   5  12  -2  270.44   13.50
   5  12  -2  277.74   13.47
  -5  12   2  267.94   12.92
  -4 -12   2    5.18    1.49
   4  12  -2    5.61    1.73
  -4  12   2    4.14    0.80
  -4  12   2    4.06    0.86
   4  12  -2    4.51    1.41
   4  12  -2    5.67    1.40
  -3 -12   2   20.19    2.31
   3  12  -2   25.28    2.26
   3  12  -2   22.30    2.43
   3  12  -2   19.87    2.70
  -3  12   2   25.23    2.18
  -3  12   2   25.12    1.87
  -3  12   2   24.13    1.79
  -2 -12   2    5.49    1.38
  -2 -12   2    6.84    1.38
   2  12  -2    4.65    1.25
  -2  12   2    5.03    0.98
  -2  12   2    5.65    0.97
  -2  12   2    5.16    1.23
   2  12  -2    7.17    1.68
   2  12  -2    6.77    1.42
  -1 -12   2   14.94    1.95
  -1 -12   2   16.40    1.92
   1  12  -2   16.50    1.97
   1  12  -2   14.09    1.73
   1  12  -2   13.51    1.80
  -1  12   2   14.92    1.51
  -1  12   2   14.07    1.63
   0 -12   2   98.07    5.41
   0 -12   2   99.55    5.35
   0  12  -2  111.77    5.76
   0  12  -2   87.19    5.47
   0  12   2  100.56    5.37
   0  12   2  104.92    5.57
   0  12   2  107.60    5.45
   1 -12   2  290.12   13.98
   1  12   2  297.06   14.23
   1  12   2  281.12   14.17
  -1  12  -2  294.46   14.08
   1  12   2  280.75   14.12
  -1  12  -2  287.88   14.24
  -2 -12  -2   23.73    2.50
   2 -12   2   23.14    1.90
  -2  12  -2   25.69    2.24
   2  12   2   26.50    2.20
  -2  12  -2   24.64    1.92
   2  12   2   27.93    2.29
   2  12   2   22.21    2.54
  -3 -12  -2   -0.35    1.17
   3  12   2   -0.59    1.39
   3  12   2   -0.92    1.03
  -3  12  -2   -0.01    0.94
   3  12   2   -0.67    1.00
  -3  12  -2   -0.91    0.66
  -4 -12  -2    1.95    1.34
  -4  12  -2    4.15    0.75
   4  12   2    5.19    1.34
   4  12   2    4.97    1.45
   4  12   2    5.25    1.52
  -4  12  -2    3.75    1.08
  -5 -12  -2    3.84    1.57
   5  12   2    4.85    1.56
   5  12   2    4.18    1.40
  -5  12  -2    6.03    0.67
  -5  12  -2    5.51    1.14
   5  12   2    3.08    1.41
  -6 -12  -2    0.01    1.59
   6  12   2    0.00    1.42
  -6  12  -2    0.22    0.93
   6  12   2   -0.78    1.47
  -7 -12  -2   81.12    5.42
   7  12   2   90.61    5.22
   7  12   2   79.26    5.24
   7  12   2   89.02    5.43
  -7  12  -2   82.60    4.74
  -8 -12  -2   22.27    3.14
  -8  12  -2   22.04    2.22
   8  12   2   21.51    3.15
   8  12   2   26.37    2.43
   8  12   2   25.58    3.23
  -9 -12  -2   16.44    2.68
  -9  12  -2   15.62    1.96
   9  12   2   21.44    2.56
   9  12   2   19.29    2.65
 -10 -12  -2   -0.60    2.42
 -10  12  -2    0.01    0.91
  10  12   2    0.94    1.98
 -11  12  -2    2.17    0.99
 -12 -12  -2    6.67    2.71
  12  12   2    4.02    2.44
 -13 -12  -2    0.22    2.62
 -13  12  -2   -0.65    1.17
  13  12   2   -0.78    2.46
 -14 -12  -2   11.73    3.48
 -14  12  -2   16.71    2.36
  14  12   2    7.66    3.22
 -15 -12  -2   14.33    3.44
  15  12   2   10.46    3.62
 -15  12  -2   19.38    2.27
 -16 -12  -2   26.67    3.89
  16  12   2   30.23    4.82
 -17 -13   2    3.41    3.12
  17  13  -2   11.17    3.47
 -16 -13   2    2.37    3.32
  16  13  -2    3.22    3.88
 -15 -13   2   -4.56    3.22
  15  13  -2   -4.62    3.09
 -14 -13   2   -1.73    2.97
  14  13  -2   -1.54    2.78
 -14  13   2    1.38    0.68
 -13 -13   2   -1.39    2.80
 -13 -13   2    4.66    2.77
  13  13  -2    3.34    2.42
 -12 -13   2    6.04    2.60
 -12 -13   2    0.78    2.35
 -12  13   2    3.41    0.81
 -11 -13   2    5.43    4.53
 -11 -13   2    4.58    2.37
 -11  13   2    4.98    0.85
  11  13  -2    4.56    2.33
 -10 -13   2   69.38    4.90
 -10 -13   2   66.83    5.08
  10  13  -2   52.72    4.35
  10  13  -2   60.33    4.73
 -10  13   2   60.58    3.40
  -9 -13   2   14.42    2.63
  -9 -13   2   19.96    2.79
   9  13  -2   17.59    2.50
   9  13  -2   16.11    2.64
  -9  13   2   16.43    1.50
  -8 -13   2  177.93   10.44
  -8 -13   2  208.74   10.41
  -8  13   2  186.70    9.22
  -8  13   2  187.13    9.18
   8  13  -2  199.23   10.42
  -8  13   2  185.95    9.43
   8  13  -2  193.97   10.33
   8  13  -2  197.48   10.16
  -7 -13   2  187.71   10.22
  -7 -13   2  190.26   10.13
   7  13  -2  181.85   10.02
  -7  13   2  182.94    9.19
   7  13  -2  196.77   10.04
   7  13  -2  197.58   10.23
  -7  13   2  191.45    9.36
  -6 -13   2    4.04    1.82
  -6 -13   2    6.01    1.84
  -6  13   2    4.68    0.93
  -6  13   2    4.07    0.82
   6  13  -2    4.69    1.68
   6  13  -2    7.18    1.83
   6  13  -2    5.07    1.67
  -5 -13   2  122.43    6.77
   5  13  -2  113.35    6.80
  -5  13   2  122.95    6.07
   5  13  -2  119.76    6.74
  -5  13   2  119.16    6.12
   5  13  -2  121.19    6.74
  -4 -13   2    7.47    1.66
   4  13  -2    6.67    1.54
  -4  13   2    7.86    1.38
  -4  13   2    8.22    1.15
   4  13  -2    6.49    1.66
   4  13  -2    8.01    1.87
  -4  13   2    8.37    1.06
  -3 -13   2   25.84    2.67
   3  13  -2   21.80    2.90
  -3  13   2   26.66    2.06
  -3  13   2   27.00    2.38
   3  13  -2   25.87    2.51
   3  13  -2   22.00    2.38
  -3  13   2   26.49    1.94
  -2 -13   2    1.53    1.25
   2  13  -2    1.68    1.22
   2  13  -2   -0.93    1.45
  -2  13   2    1.25    0.90
  -2  13   2    0.59    1.30
  -2  13   2    1.21    0.91
   2  13  -2   -0.69    1.19
  -1 -13   2    9.93    1.46
  -1  13   2   11.39    1.68
  -1  13   2   10.74    1.42
   1  13  -2   13.63    1.93
   1  13  -2   12.83    1.72
   1  13  -2   10.85    1.67
  -1  13   2   10.08    1.35
   0 -13   2  375.61   17.97
   0  13   2  350.58   18.09
   0  13  -2  374.51   18.07
   0  13   2  387.39   18.06
   0  13  -2  384.97   18.27
   0  13  -2  360.62   18.19
   0  13   2  366.70   18.07
   1 -13   2  187.75    9.38
   1  13   2  192.86    9.58
   1  13   2  190.16    9.62
  -1  13  -2  184.58    9.72
  -1  13  -2  183.04    9.65
   1  13   2  194.86    9.69
  -2 -13  -2    5.85    1.58
   2 -13   2    7.61    1.13
   2  13   2    8.85    1.73
   2  13   2    8.94    1.41
   2  13   2    7.75    1.53
  -2  13  -2    7.41    1.18
  -2  13  -2    6.42    1.30
  -3 -13  -2   -0.19    1.33
   3  13   2    0.71    1.45
   3  13   2   -0.53    1.04
  -3  13  -2   -0.46    0.75
   3  13   2    0.04    1.15
  -3  13  -2    0.81    1.01
  -4 -13  -2   12.43    1.99
  -4  13  -2   13.03    1.88
   4  13   2   15.43    2.16
  -4  13  -2   10.06    1.33
   4  13   2   11.83    1.88
   4  13   2   12.18    1.88
  -5 -13  -2  204.37   10.15
  -5  13  -2  185.59    9.23
   5  13   2  189.16   10.03
  -5  13  -2  187.68    9.68
   5  13   2  191.54    9.93
   5  13   2  186.38    9.90
  -6 -13  -2    2.96    1.83
   6  13   2    2.51    1.64
   6  13   2    4.35    1.54
   6  13   2    2.97    1.80
  -6  13  -2    3.26    1.18
  -7 -13  -2    9.81    2.25
  -7  13  -2    8.21    1.46
   7  13   2    7.55    2.11
   7  13   2   12.49    2.19
   7  13   2   12.26    1.76
  -8 -13  -2   -0.17    1.84
   8  13   2   -1.32    1.78
  -8  13  -2   -0.46    0.97
   8  13   2    4.03    1.72
  -9 -13  -2   25.23    3.18
  -9  13  -2   29.56    2.41
   9  13   2   25.48    3.56
 -10 -13  -2    4.64    2.27
  10  13   2    8.49    3.36
 -10  13  -2    4.90    1.14
 -11 -13  -2   -1.74    2.23
 -11  13  -2    2.59    1.14
  11  13   2    2.41    2.21
 -12 -13  -2    0.31    2.53
  12  13   2    2.13    2.40
 -12  13  -2    4.50    1.28
 -13 -13  -2   -1.70    2.76
  13  13   2    0.57    2.67
 -13  13  -2    1.02    1.25
 -14 -13  -2   -7.02    2.88
 -14  13  -2    0.95    1.29
  14  13   2   -1.64    3.18
 -15 -13  -2   15.44    3.69
  15  13   2   23.42    4.24
 -16 -13  -2   -0.84    2.63
  16  13   2   -3.34    4.00
 -16 -14   2   -3.72    3.15
  16  14  -2    4.12    4.06
 -15 -14   2   -1.59    3.17
  15  14  -2   -5.68    3.20
 -14 -14   2   -5.16    2.99
  14  14  -2    0.88    3.12
 -13 -14   2    5.14    3.19
 -13 -14   2    7.81    3.16
 -13  14   2   11.77    1.23
  13  14  -2   10.84    2.97
 -12 -14   2    5.48    2.61
 -12 -14   2    3.96    2.71
 -12  14   2    5.32    0.86
  12  14  -2    6.91    2.64
 -11 -14   2   33.57    4.67
 -11 -14   2   29.48    3.87
 -11  14   2   35.42    2.23
  11  14  -2   26.58    4.14
 -10 -14   2   10.86    3.63
 -10 -14   2   19.43    2.96
 -10  14   2   15.47    1.60
  10  14  -2   16.96    2.72
  -9 -14   2   17.17    2.93
  -9 -14   2   22.92    2.97
   9  14  -2   24.21    2.93
  -9  14   2   20.71    1.79
  -8 -14   2   -0.58    1.97
  -8 -14   2    0.42    2.04
   8  14  -2   -2.89    1.76
  -8  14   2    0.39    0.83
  -8  14   2    2.44    0.61
   8  14  -2    1.89    1.88
  -8  14   2    1.21    0.53
  -7 -14   2   10.59    2.24
  -7 -14   2    8.73    2.35
   7  14  -2    9.13    2.07
   7  14  -2   12.37    2.39
   7  14  -2    4.01    1.84
  -7  14   2    8.86    1.25
  -7  14   2    9.34    1.01
  -6 -14   2   41.88    3.86
  -6  14   2   43.29    2.59
   6  14  -2   44.10    3.71
  -6  14   2   43.27    2.74
   6  14  -2   41.61    3.78
  -5 -14   2   56.23    3.90
  -5  14   2   53.88    3.17
   5  14  -2   48.48    3.95
  -5  14   2   55.70    3.06
   5  14  -2   49.73    3.90
   5  14  -2   48.76    3.73
  -4 -14   2   12.70    2.01
   4  14  -2   13.13    2.19
  -4  14   2   12.46    1.54
   4  14  -2   15.06    2.14
  -4  14   2   14.08    1.62
   4  14  -2   13.00    2.07
  -3 -14   2  183.49    9.05
   3  14  -2  155.99    9.06
  -3  14   2  180.69    8.67
   3  14  -2  174.26    9.19
  -3  14   2  168.96    8.71
  -3  14   2  171.49    8.84
   3  14  -2  171.85    9.07
  -2 -14   2    8.88    1.64
  -2  14   2    8.98    1.68
   2  14  -2    8.32    1.96
   2  14  -2   12.49    1.81
   2  14  -2    9.94    1.78
  -2  14   2    9.81    1.46
  -2  14   2   10.69    1.36
  -1 -14   2   32.08    2.68
   1  14  -2   32.85    2.86
   1  14  -2   36.07    3.25
  -1  14   2   32.80    2.51
   1  14  -2   31.85    2.73
  -1  14   2   33.59    2.97
  -1  14   2   31.71    2.53
   0 -14   2   69.03    4.21
   0  14  -2   65.08    4.62
   0  14  -2   73.90    4.49
   0  14   2   71.46    4.29
   0  14   2   78.17    4.29
   0  14   2   72.39    4.50
   0  14  -2   74.93    4.31
   1 -14   2   52.40    3.22
  -1  14  -2   54.63    3.54
  -1  14  -2   53.45    3.90
   1  14   2   50.38    3.42
  -1  14  -2   44.83    3.25
   1  14   2   54.20    3.75
   1  14   2   50.51    3.47
   2  14   2  188.34    9.47
  -2  14  -2  172.49    9.46
   2  14   2  183.30    9.55
  -2  14  -2  190.73    9.32
   2  14   2  185.80    9.53
  -3 -14  -2   65.95    4.61
   3  14   2   71.69    4.43
   3  14   2   64.40    4.34
   3  14   2   74.52    4.62
  -3  14  -2   71.49    4.28
  -3  14  -2   71.82    3.98
  -4 -14  -2  258.31   12.33
   4  14   2  227.38   12.11
  -4  14  -2  237.31   11.95
   4  14   2  234.13   12.16
   4  14   2  222.04   12.02
  -4  14  -2  245.28   11.62
  -5 -14  -2  873.42   41.77
   5  14   2  853.30   41.70
  -5  14  -2  836.65   41.05
  -5  14  -2  877.60   41.48
   5  14   2  904.47   41.69
   5  14   2  865.33   41.62
  -6 -14  -2    4.75    2.05
  -6  14  -2    2.37    1.24
   6  14   2    4.16    1.85
   6  14   2    6.37    1.92
   6  14   2    0.41    1.36
  -7 -14  -2   23.88    3.16
  -7  14  -2   26.33    2.42
   7  14   2   25.94    2.87
   7  14   2   21.71    2.60
   7  14   2   22.10    2.97
  -8 -14  -2   38.01    3.86
  -8  14  -2   25.55    2.49
   8  14   2   27.66    3.57
  -9  14  -2   14.58    1.91
   9  14   2    8.92    2.81
 -10 -14  -2    7.17    2.47
  10  14   2   12.27    2.70
 -10  14  -2   12.57    1.61
 -11 -14  -2    0.18    2.46
  11  14   2    0.29    2.42
 -11  14  -2    3.18    1.16
 -12 -14  -2    0.57    2.73
  12  14   2    4.69    2.62
 -12  14  -2    3.88    1.26
 -13 -14  -2   -3.09    2.89
 -13  14  -2   -0.24    1.24
  13  14   2    0.52    2.82
 -14 -14  -2   -3.80    2.78
  14  14   2   -4.18    3.06
 -14  14  -2    0.48    1.16
  15  14   2    3.29    3.72
 -16 -15   2   -5.92    3.04
  16  15  -2    1.46    4.28
 -15 -15   2    2.62    3.37
  15  15  -2    5.20    3.64
 -14 -15   2   -6.48    3.12
  14  15  -2   -3.43    3.09
 -13 -15   2   -3.69    2.84
  13  15  -2    0.30    2.83
 -13  15   2    1.31    0.72
 -12 -15   2   14.45    3.32
 -12 -15   2   22.27    3.44
  12  15  -2   22.54    3.50
 -12  15   2   19.20    1.62
 -11 -15   2    9.46    3.00
 -11 -15   2   11.79    3.05
  11  15  -2    5.32    2.51
 -11  15   2   11.04    1.25
 -10 -15   2   -0.75    2.06
 -10 -15   2    4.39    2.76
  10  15  -2    2.64    2.45
 -10  15   2    4.12    0.97
  -9 -15   2    3.53    2.46
   9  15  -2   -2.43    1.89
  -9  15   2    1.76    0.91
  -8 -15   2  139.02    7.94
  -8 -15   2  150.07    8.09
  -8  15   2  125.90    6.48
   8  15  -2  132.40    7.88
  -8  15   2  130.80    6.47
  -8  15   2  122.22    6.77
  -7 -15   2   37.01    3.61
   7  15  -2   26.68    3.42
  -7  15   2   31.07    2.04
   7  15  -2   31.62    3.60
   7  15  -2   26.19    3.06
  -7  15   2   28.89    2.32
  -6 -15   2   68.21    4.71
  -6  15   2   75.88    3.97
  -6  15   2   67.87    3.74
   6  15  -2   54.54    4.40
   6  15  -2   68.14    4.73
   6  15  -2   70.78    4.75
  -5 -15   2    2.12    1.78
  -5  15   2    1.61    0.89
  -5  15   2    0.21    0.95
   5  15  -2    1.88    1.96
   5  15  -2    3.07    1.67
  -5  15   2    2.22    1.48
   5  15  -2    1.10    1.68
  -4 -15   2    9.05    1.92
   4  15  -2    6.10    1.71
  -4  15   2   11.19    1.33
   4  15  -2    7.79    2.16
  -4  15   2    9.77    1.76
   4  15  -2    7.40    1.90
  -4  15   2    9.57    1.38
  -3 -15   2   25.91    3.02
   3  15  -2   29.59    3.11
  -3  15   2   26.42    2.23
   3  15  -2   31.00    2.76
   3  15  -2   28.62    2.98
  -3  15   2   25.89    2.82
  -3  15   2   27.30    2.33
  -2 -15   2   26.70    2.65
   2  15  -2   23.86    2.90
   2  15  -2   24.94    2.76
  -2  15   2   29.61    2.35
   2  15  -2   31.20    2.80
  -2  15   2   29.84    2.86
  -2  15   2   28.89    2.43
  -1 -15   2   93.05    5.24
   1  15  -2   93.67    5.50
   1  15  -2   85.58    5.48
  -1  15   2   88.58    5.17
   1  15  -2   93.05    5.26
  -1  15   2   90.34    5.07
  -1  15   2   94.13    5.46
   0 -15   2  127.48    7.04
   0  15  -2  137.32    7.18
   0  15  -2  136.47    7.33
   0  15   2  139.73    7.22
   0  15   2  129.33    7.12
   0  15   2  131.42    7.32
   0  15  -2  136.37    7.48
  -1  15  -2   31.01    2.57
   1  15   2   27.28    2.98
  -1  15  -2   23.79    2.69
  -1  15  -2   37.13    3.39
   1  15   2   29.93    2.65
   1  15   2   28.93    2.67
   2  15   2    7.19    1.67
  -2  15  -2    4.85    1.22
   2  15   2    6.18    1.69
  -2  15  -2    2.99    1.35
   2  15   2    8.51    1.62
  -3 -15  -2   20.27    2.81
   3  15   2   31.04    3.00
   3  15   2   26.91    2.99
   3  15   2   27.73    2.67
  -3  15  -2   29.11    2.32
  -3  15  -2   28.41    2.61
  -4 -15  -2   73.79    5.59
  -4  15  -2   99.36    5.21
   4  15   2   83.03    5.20
   4  15   2   99.15    5.57
  -4  15  -2   83.09    4.68
   4  15   2   80.07    5.39
  -5 -15  -2    6.31    2.21
  -5  15  -2    6.04    1.42
   5  15   2    7.61    2.04
  -5  15  -2    3.92    0.94
   5  15   2    9.54    2.01
   5  15   2    0.61    1.43
  -6 -15  -2  128.39    7.35
   6  15   2  112.90    6.93
   6  15   2  107.43    7.01
  -6  15  -2  126.72    5.92
   6  15   2  131.35    7.22
  -6  15  -2  122.64    6.66
  -7 -15  -2   18.92    2.77
   7  15   2   15.25    2.50
  -7  15  -2   17.50    2.20
  -8 -15  -2    3.74    2.39
   8  15   2    9.22    2.55
  -8  15  -2    6.90    1.37
  -9 -15  -2   34.85    4.03
  -9  15  -2   36.16    2.82
   9  15   2   37.96    4.11
 -10 -15  -2    0.06    2.33
 -10  15  -2    3.04    1.19
  10  15   2   -2.74    2.19
 -11 -15  -2    5.40    2.68
  11  15   2    4.46    2.73
 -11  15  -2    4.55    1.42
 -12 -15  -2   -3.48    2.69
 -12  15  -2    0.90    1.29
  12  15   2    5.29    2.92
 -13 -15  -2   -1.05    2.80
 -13  15  -2    0.46    1.28
  13  15   2    3.05    2.94
 -14 -15  -2    2.01    2.99
  14  15   2   -1.36    3.50
 -15 -15  -2   12.95    3.00
  15  15   2    2.49    3.82
 -15 -16   2    0.79    3.18
  15  16  -2   -6.79    3.65
 -14 -16   2   -2.69    3.22
  14  16  -2   -0.35    3.23
 -13 -16   2   -0.01    3.28
  13  16  -2    4.14    3.01
 -12 -16   2   -5.30    2.70
 -12 -16   2    0.07    2.86
  12  16  -2   -4.26    2.50
 -11 -16   2   -2.45    2.66
 -11 -16   2   -1.06    2.69
 -11  16   2    0.54    0.85
  11  16  -2   -1.27    2.55
 -10 -16   2    2.99    2.63
 -10 -16   2    1.66    2.39
 -10  16   2    4.26    1.03
  10  16  -2    2.21    2.31
  -9 -16   2    3.94    2.48
  -9 -16   2    2.95    2.47
  -9  16   2    2.59    1.01
   9  16  -2    1.31    2.20
  -8 -16   2    6.34    2.44
  -8  16   2    8.22    1.13
  -8  16   2    6.43    1.21
   8  16  -2    7.31    2.31
  -7 -16   2    9.72    2.50
   7  16  -2    8.56    2.22
  -7  16   2    9.34    1.18
  -7  16   2   11.48    1.45
  -6 -16   2   15.74    2.58
   6  16  -2   15.59    2.70
   6  16  -2   20.86    2.83
  -6  16   2   20.57    1.83
  -6  16   2   18.29    1.96
  -6  16   2   20.49    2.28
   6  16  -2   13.20    2.26
  -5 -16   2    5.78    1.96
  -5  16   2    4.16    1.21
  -5  16   2    2.75    1.16
   5  16  -2    4.22    1.95
   5  16  -2    5.43    2.01
   5  16  -2    4.96    1.61
  -5  16   2    3.75    1.70
  -4 -16   2   20.38    2.81
   4  16  -2   20.14    2.49
   4  16  -2   20.94    2.80
  -4  16   2   17.15    2.04
   4  16  -2   20.57    2.77
  -4  16   2   20.47    2.30
  -4  16   2   21.87    2.03
  -3 -16   2    1.96    1.71
  -3  16   2    0.46    1.60
   3  16  -2    0.35    1.52
  -3  16   2    1.23    1.11
   3  16  -2   -1.06    1.84
   3  16  -2    1.25    1.59
  -3  16   2   -0.48    0.96
  -2 -16   2    8.32    1.81
   2  16  -2    8.76    1.70
   2  16  -2    8.02    2.13
  -2  16   2   10.11    1.93
  -2  16   2    5.97    1.36
   2  16  -2    7.03    1.89
  -2  16   2    8.06    1.41
  -1 -16   2   14.83    1.96
  -1  16   2   12.08    1.75
   1  16  -2   14.00    2.34
  -1  16   2   12.25    2.08
  -1  16   2    9.50    1.59
   1  16  -2   13.30    1.96
   1  16  -2    7.50    1.90
   0 -16   2  199.56   10.01
   0  16   2  193.55   10.23
   0  16  -2  203.05   10.13
   0  16   2  194.15   10.17
   0  16  -2  193.84   10.35
   0  16   2  197.10   10.09
   0  16  -2  193.05   10.38
  -1  16  -2   11.23    2.03
  -1  16  -2    8.77    2.17
   1  16   2   13.04    1.87
   1  16   2   11.25    2.13
   1  16   2    8.82    1.78
  -1  16  -2   13.47    1.75
   2  16   2    0.31    1.28
  -2  16  -2    1.96    1.30
   2  16   2    2.08    1.50
  -2  16  -2    1.92    1.51
   2  16   2    3.75    1.83
  -3  16  -2  187.51   10.47
   3  16   2  188.03   10.37
  -3  16  -2  204.32   10.32
   3  16   2  213.22   10.55
   3  16   2  197.20   10.32
   4  16   2   67.21    4.51
  -4  16  -2   71.61    4.10
   4  16   2   65.60    4.88
  -4  16  -2   74.02    4.51
   4  16   2   70.15    4.85
  -5 -16  -2    4.59    2.22
   5  16   2    7.77    2.06
  -5  16  -2    8.30    1.64
  -5  16  -2    6.49    1.10
   5  16   2   10.12    2.15
   5  16   2    5.53    1.67
  -6 -16  -2   -0.65    2.12
  -6  16  -2    1.78    1.30
   6  16   2    0.04    1.78
  -6  16  -2   -0.52    0.58
  -7 -16  -2    0.13    2.24
   7  16   2    1.71    2.19
  -7  16  -2    1.45    1.25
  -8 -16  -2    0.16    2.23
  -8  16  -2   -0.20    1.16
   8  16   2   -1.08    1.95
  -9 -16  -2    5.42    2.47
  -9  16  -2    1.87    1.28
   9  16   2    1.77    2.29
 -10 -16  -2    1.14    2.35
  10  16   2    0.26    2.46
 -10  16  -2    0.37    1.30
 -11 -16  -2   20.26    3.63
 -11  16  -2   17.21    2.13
  11  16   2   18.70    3.40
 -12 -16  -2    0.27    2.95
 -12  16  -2    5.70    1.47
  12  16   2    3.81    3.12
 -13 -16  -2   -3.93    2.80
  13  16   2   -5.32    3.14
 -13  16  -2    0.10    1.21
 -14 -16  -2    0.74    2.88
  14  16   2    1.50    3.45
  15  17  -2   -1.88    3.81
 -14 -17   2    5.11    3.37
  14  17  -2   -4.14    3.30
 -13 -17   2   13.81    3.77
  13  17  -2   10.60    3.36
 -12 -17   2   -3.19    2.76
  12  17  -2   -0.04    3.09
 -12  17   2    2.90    0.90
 -11 -17   2   13.99    3.31
 -11 -17   2    9.91    3.24
 -11  17   2   14.76    1.66
  11  17  -2   15.24    3.39
 -10 -17   2   -2.36    2.58
 -10 -17   2    3.01    2.62
 -10  17   2    1.14    0.98
  10  17  -2   -3.27    2.47
  -9 -17   2    4.29    2.57
   9  17  -2   -0.11    2.31
  -9  17   2    3.25    1.09
  -8 -17   2    3.00    3.21
   8  17  -2    7.48    2.53
  -8  17   2    7.98    0.96
  -8  17   2    4.68    1.21
  -7 -17   2   25.11    3.21
  -7  17   2   25.16    2.29
   7  17  -2   24.71    4.56
  -7  17   2   24.84    2.06
  -6 -17   2    7.94    2.42
  -6  17   2    6.84    1.34
  -6  17   2    4.95    1.93
   6  17  -2    3.51    2.15
  -6  17   2    4.71    1.93
  -5 -17   2   12.50    2.48
  -5  17   2    9.22    1.38
  -5  17   2    5.91    1.99
   5  17  -2   10.97    1.94
  -5  17   2    7.83    1.49
   5  17  -2    6.79    2.23
  -4 -17   2   -2.53    1.80
  -4  17   2   -2.32    0.98
  -4  17   2   -0.67    1.07
  -4  17   2   -1.13    1.75
   4  17  -2   -3.05    1.70
   4  17  -2   -1.06    1.64
  -3 -17   2   13.79    2.26
  -3  17   2   14.60    1.73
  -3  17   2   13.51    1.79
   3  17  -2   11.95    2.37
  -3  17   2   14.93    2.22
   3  17  -2   14.37    2.49
   3  17  -2   18.87    2.30
  -2 -17   2   -1.14    1.51
  -2  17   2   -3.37    1.57
   2  17  -2   -3.30    1.50
   2  17  -2   -3.22    1.90
   2  17  -2   -0.98    1.50
  -2  17   2   -0.60    1.20
  -1 -17   2   -1.05    1.56
   1  17  -2   -1.35    1.43
  -1  17   2   -1.94    1.21
   1  17  -2    2.65    1.96
  -1  17   2    1.72    1.25
  -1  17   2   -1.24    1.60
   0  17  -2    2.66    1.47
   0  17  -2   -0.36    1.61
   0  17  -2    3.09    2.09
   0  17   2    1.93    1.47
   0  17   2    2.96    1.81
   0  17   2    3.48    1.53
  -1  17  -2   46.39    3.36
   1  17   2   39.20    3.40
   1  17   2   38.78    3.73
  -1  17  -2   42.27    4.03
  -1  17  -2   39.73    3.61
   1  17   2   42.20    3.24
  -2  17  -2   87.02    5.51
   2  17   2   90.30    5.47
   2  17   2   89.20    5.29
  -2  17  -2   93.49    5.25
   2  17   2   80.79    5.66
  -2  17  -2   90.56    5.81
   3  17   2    1.63    1.69
   3  17   2   -1.35    1.15
   3  17   2    0.89    1.69
  -3  17  -2   -1.85    1.43
  -3  17  -2    0.62    1.26
   4  17   2   50.23    4.10
   4  17   2   46.40    3.72
  -4  17  -2   46.47    3.70
  -4  17  -2   51.02    3.48
  -5 -17  -2   -1.27    2.20
  -5  17  -2    0.36    1.00
  -5  17  -2    1.94    1.37
   5  17   2    2.31    1.94
  -6 -17  -2    8.34    2.64
  -6  17  -2   17.23    2.11
   6  17   2   11.62    2.84
  -6  17  -2   14.24    1.36
  -7  17  -2   16.78    2.20
   7  17   2   15.50    2.66
  -8 -17  -2   30.94    3.92
   8  17   2   31.10    3.96
  -8  17  -2   30.54    2.92
  -9 -17  -2    5.00    2.79
  -9  17  -2    2.85    1.51
   9  17   2    8.80    2.64
 -10 -17  -2    5.59    3.08
  10  17   2    2.12    2.81
 -10  17  -2    9.66    1.84
 -11 -17  -2   -0.59    2.77
  11  17   2    3.05    2.90
 -11  17  -2    0.89    1.47
 -12 -17  -2    1.85    3.29
 -12  17  -2    3.93    1.46
  12  17   2    3.49    3.05
 -13 -17  -2   -0.29    3.26
  13  17   2   -0.18    3.33
 -14 -17  -2    1.68    2.93
  14  17   2   -1.65    3.53
 -14 -18   2    0.04    2.85
  14  18  -2    1.91    3.72
 -13 -18   2    2.91    3.52
  13  18  -2    2.30    3.26
 -12 -18   2    7.67    3.32
  12  18  -2    0.39    3.02
 -11 -18   2    4.40    3.20
  11  18  -2    5.39    3.08
 -11  18   2    8.64    1.14
  10  18  -2    2.90    2.65
 -10  18   2    2.03    1.11
  -9 -18   2    0.86    2.84
   9  18  -2    0.97    2.45
  -9  18   2    0.54    1.15
  -8 -18   2    2.22    2.62
  -8  18   2    6.86    1.37
  -8  18   2    6.84    0.98
   8  18  -2    3.62    2.45
  -7 -18   2    2.33    4.07
  -7  18   2    5.92    1.17
  -7  18   2    0.56    2.09
  -7  18   2    2.47    1.24
   7  18  -2    1.03    2.15
  -6 -18   2   43.27    4.14
  -6  18   2   37.77    2.81
  -6  18   2   35.79    3.97
  -6  18   2   37.58    2.96
  -5 -18   2   13.40    2.58
  -5  18   2   18.05    2.21
  -5  18   2   19.82    2.62
   5  18  -2   16.51    2.70
  -5  18   2   15.06    1.84
  -4 -18   2    5.78    2.28
  -4  18   2    8.44    1.55
   4  18  -2    3.17    2.02
  -4  18   2    7.01    1.57
  -4  18   2    7.22    2.17
   4  18  -2    6.69    1.65
  -3 -18   2   15.13    2.31
   3  18  -2   15.89    2.65
  -3  18   2   14.63    1.97
  -3  18   2   17.30    2.40
  -3  18   2   17.08    2.44
   3  18  -2   12.32    2.01
  -2 -18   2    0.51    1.75
  -2  18   2   -1.43    1.34
  -2  18   2   -1.16    1.91
   2  18  -2    0.42    1.77
  -2  18   2    3.41    1.45
   2  18  -2    1.57    1.56
   1  18  -2    7.20    2.25
  -1  18   2   10.40    1.89
   1  18  -2   10.08    1.97
  -1  18   2   14.49    1.94
  -1  18   2   10.11    2.26
   1  18  -2    6.57    2.31
   0  18  -2   20.17    2.77
   0  18  -2   13.62    2.73
   0  18   2   17.88    2.56
   0  18   2   16.43    2.16
   0  18   2   16.26    2.31
   0  18  -2   13.88    2.33
   1  18   2   22.88    2.84
   1  18   2   19.76    2.65
  -1  18  -2   17.91    2.52
  -1  18  -2   21.39    2.93
   1  18   2   23.62    2.81
  -1  18  -2   26.50    2.77
   2  18   2    6.81    1.84
  -2  18  -2    5.02    1.62
  -2  18  -2    3.06    1.81
   2  18   2    6.44    1.57
  -2  18  -2    9.58    2.44
   2  18   2    3.90    1.81
   3  18   2    8.89    2.14
  -3  18  -2    7.25    1.95
   3  18   2    8.52    1.94
  -3  18  -2    8.85    2.48
  -3  18  -2    8.34    1.71
  -4  18  -2   62.78    4.46
   4  18   2   62.51    4.80
  -4  18  -2   57.84    3.90
  -5 -18  -2    0.87    2.43
  -5  18  -2    2.49    1.65
  -5  18  -2    0.47    1.15
  -6 -18  -2   -2.54    2.79
  -6  18  -2    0.69    0.79
  -6  18  -2    1.18    1.46
   6  18   2    0.32    1.95
  -7 -18  -2   44.51    4.98
  -7  18  -2   45.43    3.70
   7  18   2   44.05    4.50
  -8 -18  -2   10.22    2.99
   8  18   2   12.56    3.03
  -8  18  -2   19.10    2.70
  -9 -18  -2    3.66    3.02
   9  18   2    4.98    2.62
  -9  18  -2    5.21    1.80
 -10 -18  -2   -1.65    2.95
 -10  18  -2    0.90    1.62
  10  18   2    0.61    2.84
 -11 -18  -2    1.09    3.07
 -11  18  -2    1.89    1.61
  11  18   2    2.77    3.07
 -12 -18  -2   -5.25    3.03
 -12  18  -2    4.06    1.40
  12  18   2    1.32    3.11
 -13 -18  -2   -5.31    3.05
  13  18   2    4.71    3.41
 -14 -19   2   -6.55    3.33
  14  19  -2    7.29    3.54
  13  19  -2   -0.55    3.23
  12  19  -2   -0.71    3.16
 -11  19   2    6.47    1.18
  11  19  -2    5.54    2.97
  10  19  -2    7.54    3.24
 -10  19   2    9.20    1.46
  -9  19   2    3.52    1.34
   9  19  -2    3.97    2.75
  -8  19   2   17.65    2.81
   8  19  -2   20.65    3.28
  -8  19   2   19.88    1.57
  -8  19   2   20.32    2.36
  -7 -19   2    8.83    2.89
  -7  19   2    9.37    2.52
  -7  19   2    7.85    1.65
   7  19  -2    8.88    2.82
  -7  19   2    9.49    1.66
   6  19  -2   16.52    2.86
  -6  19   2   16.86    1.91
  -6  19   2   16.45    2.30
  -6  19   2   17.06    2.77
  -5 -19   2    0.94    2.19
  -5  19   2   -1.57    2.12
   5  19  -2    0.62    1.93
  -5  19   2   -2.19    1.28
  -5  19   2    0.98    1.45
  -4  19   2   52.46    4.61
  -4  19   2   51.27    3.83
   4  19  -2   50.83    4.51
  -4  19   2   56.78    3.87
  -3  19   2   42.29    4.19
   3  19  -2   35.10    3.18
  -3  19   2   46.09    3.38
  -3  19   2   40.89    3.34
   3  19  -2   37.73    4.14
   2  19  -2    0.76    1.94
   2  19  -2   -0.29    1.61
  -2  19   2    4.29    1.60
  -2  19   2    4.96    1.64
  -2  19   2    5.14    2.28
   1  19  -2   22.54    2.99
  -1  19   2   25.37    2.91
   1  19  -2   21.99    3.09
  -1  19   2   20.40    2.40
  -1  19   2   20.88    2.86
   0  19   2    5.16    2.01
   0  19  -2    4.52    1.84
   0  19   2    0.54    1.46
   0  19   2    0.44    1.66
   0  19  -2    2.39    1.83
   0  19  -2   -0.28    1.88
   1  19   2    2.48    1.75
   1  19   2   -0.92    1.90
  -1  19  -2    2.23    1.83
  -1  19  -2   -0.54    1.94
  -1  19  -2    1.07    1.95
   1  19   2   -0.54    1.33
  -2  19  -2   15.41    2.39
   2  19   2   18.69    2.59
  -2  19  -2   16.12    2.86
  -2  19  -2   16.83    2.27
   3  19   2    8.81    2.18
  -3  19  -2    6.83    2.48
  -3  19  -2    4.89    1.86
  -3  19  -2    5.12    1.79
  -4  19  -2  101.76    5.94
  -4  19  -2  106.08    6.40
   5  19   2    3.24    2.23
  -5  19  -2    2.29    1.27
  -5  19  -2    3.99    1.80
  -6 -19  -2   -0.57    2.54
  -6  19  -2    4.27    1.79
  -6  19  -2    1.32    0.88
   6  19   2    1.22    2.17
  -7 -19  -2   17.26    3.46
   7  19   2   20.83    3.37
  -7  19  -2   24.24    3.07
  -8 -19  -2   -3.24    2.83
  -8  19  -2    4.28    1.84
   8  19   2   -0.03    2.57
  -9 -19  -2   -5.31    2.80
  -9  19  -2    1.54    1.69
   9  19   2   -2.76    2.53
 -10 -19  -2   20.19    3.76
 -10  19  -2   26.20    3.23
  10  19   2   22.91    3.85
 -11 -19  -2    3.79    3.43
 -11  19  -2    5.81    1.62
  11  19   2    1.02    3.12
 -12 -19  -2    1.53    3.17
  12  19   2   -1.17    3.11
 -13 -19  -2   -1.85    2.92
  13  19   2    1.35    3.00
  13  20  -2   11.14    3.71
  12  20  -2   15.92    3.77
  11  20  -2   -1.31    3.23
  10  20  -2   -0.47    2.95
 -10  20   2    0.13    1.21
   9  20  -2    3.89    2.94
  -9  20   2    3.86    1.50
  -8  20   2   -1.96    1.99
  -8  20   2    8.88    1.75
   8  20  -2    4.51    2.91
   7  20  -2    4.55    2.69
  -7  20   2    7.62    2.49
  -7  20   2    4.58    1.70
  -7  20   2    5.68    1.66
  -6  20   2   -0.49    1.51
  -6  20   2    1.62    1.37
  -6  20   2    1.44    2.46
   6  20  -2   -3.25    2.28
  -5  20   2    6.75    1.76
  -5  20   2    6.67    1.81
  -5  20   2    9.18    2.59
   5  20  -2    2.99    2.45
   4  20  -2   38.13    3.96
  -4  20   2   34.39    3.40
  -4  20   2   33.09    4.25
  -4  20   2   35.41    3.36
   3  20  -2   -2.75    3.31
  -3  20   2    1.92    1.61
  -3  20   2   -3.72    2.09
  -3  20   2   -1.11    1.61
  -2  20   2   20.09    2.91
   2  20  -2   17.86    2.89
  -2  20   2   17.34    2.67
   2  20  -2   19.95    2.74
  -2  20   2   24.10    2.94
  -1  20   2   15.71    2.27
  -1  20   2   15.17    2.11
   1  20  -2   14.30    2.12
  -1  20   2   12.77    2.53
   1  20  -2   15.03    2.67
   0  20  -2    4.50    1.93
   0  20   2    6.20    1.50
   0  20  -2    1.25    2.04
   0  20   2    3.35    1.84
   1  20   2    8.62    2.40
  -1  20  -2   14.11    2.34
  -1  20  -2   15.48    2.64
   2  20   2    1.13    1.84
  -2  20  -2    3.22    1.81
  -2  20  -2   -0.40    1.68
  -3  20  -2   -1.48    1.75
   3  20   2   -0.84    2.14
  -3  20  -2    1.17    1.79
  -4  20  -2    3.98    2.41
  -4  20  -2   -0.94    1.79
  -4  20  -2   -1.07    1.60
   4  20   2   -0.92    2.01
   5  20   2   -0.27    2.17
  -5  20  -2   -0.30    1.90
  -5  20  -2    1.48    1.86
  -6  20  -2   24.19    3.36
   6  20   2   20.28    3.21
  -6  20  -2   22.15    1.82
  -7 -20  -2    1.80    2.96
  -7  20  -2    1.24    1.92
   7  20   2   -1.76    2.34
  -8 -20  -2    0.93    3.02
   8  20   2   -2.62    2.42
  -8  20  -2   -0.14    1.89
   9  20   2   24.45    3.84
  -9  20  -2   29.50    3.62
 -10 -20  -2    0.64    3.38
 -10  20  -2    4.20    1.94
  10  20   2    1.18    2.93
 -11 -20  -2   -2.05    3.42
  11  20   2    4.37    3.44
 -12 -20  -2    2.71    2.92
  12  20   2    2.57    3.01
  12  21  -2    4.44    3.31
  11  21  -2   -1.23    3.36
 -10  21   2   -1.07    1.48
  10  21  -2   -5.98    2.87
   9  21  -2   37.84    4.77
  -9  21   2   46.78    3.61
  -8  21   2   10.63    2.05
   8  21  -2    8.08    3.42
   7  21  -2    1.65    2.80
  -7  21   2    2.70    2.22
  -7  21   2    9.27    2.03
  -6  21   2   -1.13    2.18
  -6  21   2    1.94    1.29
  -6  21   2    1.55    1.75
  -5  21   2   35.07    4.23
   5  21  -2   46.31    4.78
  -5  21   2   37.44    3.69
  -5  21   2   39.05    3.38
   4  21  -2    3.43    2.41
  -4  21   2    1.95    2.12
  -4  21   2    1.26    1.75
  -4  21   2    4.11    1.82
  -3  21   2   11.03    3.85
  -3  21   2    6.21    1.98
  -3  21   2    6.30    1.94
   3  21  -2    4.80    2.48
  -2  21   2    3.18    1.69
  -2  21   2    3.47    1.85
   2  21  -2    1.53    2.10
   1  21  -2   12.96    2.32
   1  21  -2    8.91    3.82
  -1  21   2    6.63    1.64
  -1  21   2    7.57    2.04
   0  21  -2    4.03    1.83
   0  21   2   -0.44    1.69
   0  21  -2    1.09    2.24
  -1  21  -2    9.10    2.10
  -1  21  -2    2.08    2.10
   1  21   2   -1.44    3.04
  -2  21  -2    4.87    2.24
   2  21   2    7.52    2.27
  -2  21  -2    7.40    2.17
  -3  21  -2   -3.52    1.75
   3  21   2   -0.11    1.90
  -3  21  -2    1.23    1.88
   4  21   2   -0.39    2.31
  -4  21  -2   -2.54    1.88
  -4  21  -2    2.61    1.54
   5  21   2   -2.41    2.27
  -5  21  -2   -0.41    1.21
  -5  21  -2   -0.34    1.98
   6  21   2   16.23    3.37
  -6  21  -2   16.98    2.77
   7  21   2   10.10    3.09
  -7  21  -2   13.14    2.64
  -8  21  -2   30.63    4.07
   8  21   2   29.89    4.24
  -9 -21  -2   10.82    3.69
   9  21   2   12.38    3.47
  -9  21  -2   11.45    2.57
 -10 -21  -2   -5.33    3.38
 -10  21  -2   -0.21    1.83
  10  21   2   -1.22    2.94
 -11 -21  -2   -4.13    3.25
  11  21   2   -0.48    3.05
  11  22  -2   13.99    3.60
  10  22  -2    2.57    3.08
   9  22  -2    2.86    3.33
  -9  22   2    2.82    1.57
   8  22  -2   24.05    4.09
  -8  22   2   23.54    3.42
  -7  22   2    1.41    1.94
   7  22  -2    2.22    2.78
   6  22  -2    1.66    2.96
  -6  22   2    0.97    1.95
  -5  22   2    2.32    1.73
   5  22  -2    3.20    2.75
  -5  22   2    1.71    1.98
   4  22  -2   -2.03    2.32
  -4  22   2   -0.41    1.92
  -4  22   2    0.61    1.60
  -3  22   2   -1.21    1.77
  -3  22   2    0.07    1.66
   3  22  -2   -4.77    2.24
   2  22  -2    2.08    2.29
  -2  22   2    1.94    1.96
  -2  22   2   -1.97    1.71
  -1  22   2    3.50    2.17
   1  22  -2    5.40    2.46
   0  22  -2    8.89    3.30
   0  22  -2    7.76    2.52
   0  22   2    5.55    2.72
  -1  22  -2   -2.32    1.97
   1  22   2    2.70    2.06
  -1  22  -2    2.82    1.92
   2  22   2    1.17    2.15
  -2  22  -2    2.91    1.89
  -3  22  -2    4.95    1.74
   3  22   2    0.11    2.34
  -3  22  -2    0.82    2.48
   4  22   2    3.10    2.57
  -4  22  -2    4.80    2.36
  -5  22  -2    0.71    2.20
   5  22   2   -3.27    2.52
  -6  22  -2   -1.08    2.20
   6  22   2    0.35    2.51
   7  22   2    4.12    3.08
  -7  22  -2    5.64    2.61
  -8  22  -2    0.70    2.42
   8  22   2    0.02    2.95
   9  22   2    1.18    2.92
  10  22   2    5.64    2.92
  11  22   2    2.60    3.58
  10  23  -2    4.89    2.78
   9  23  -2    5.76    3.00
  -8  23   2   -0.51    1.83
   8  23  -2    4.33    3.17
  -7  23   2    3.18    2.17
   7  23  -2   -2.26    2.82
  -6  23   2    0.98    2.16
   6  23  -2    2.70    2.85
  -5  23   2   21.58    3.12
   5  23  -2   19.76    3.70
  -4  23   2    3.10    2.33
   4  23  -2    6.73    2.79
  -3  23   2   -1.68    2.65
  -3  23   2    2.38    1.99
   3  23  -2   -2.09    2.69
  -2  23   2   -0.04    2.70
   2  23  -2   -3.33    2.41
   1  23  -2   14.65    3.20
  -1  23   2   14.50    2.86
   0  23  -2   26.94    3.67
   0  23   2   25.89    3.45
  -1  23  -2    2.26    2.47
  -1  23  -2    3.30    3.75
   1  23   2   -1.28    2.23
  -2  23  -2   -1.67    2.28
  -2  23  -2    1.09    2.01
   2  23   2    1.25    2.52
   3  23   2    5.00    2.85
  -3  23  -2    1.66    2.30
  -4  23  -2   -1.33    2.40
   4  23   2    2.76    2.85
  -5  23  -2    2.87    2.53
   5  23   2    1.50    2.70
   6  23   2   -2.97    2.81
  -6  23  -2    2.72    2.64
   7  23   2    5.49    2.99
  -7  23  -2    6.98    2.89
  -8  23  -2    0.88    2.61
   8  23   2    4.04    3.01
   9  23   2   -0.59    2.82
  -9  23  -2    1.85    2.13
  10  23   2   -2.60    3.48
   9  24  -2    8.90    3.02
  -8  24   2    3.08    2.05
   8  24  -2   -3.46    3.03
  -7  24   2    0.71    2.17
   7  24  -2    0.73    3.03
  -6  24   2   -3.50    2.93
   6  24  -2   -5.18    2.72
   5  24  -2    5.64    3.14
  -4  24   2   12.34    2.82
   4  24  -2    7.54    3.19
  -3  24   2    8.35    2.88
   3  24  -2   14.58    3.49
  -2  24   2   -2.58    2.40
   2  24  -2    1.98    3.08
  -1  24   2    6.87    2.71
   1  24  -2    2.12    2.88
   0  24   2   -1.68    2.56
   0  24  -2    0.15    2.66
  -1  24  -2    4.58    2.90
   1  24   2   -1.84    2.60
   2  24   2   -6.14    2.48
  -2  24  -2    5.91    3.01
  -3  24  -2   -1.76    2.74
   3  24   2    0.69    2.59
  -4  24  -2    3.85    2.85
   4  24   2    3.37    2.89
  -5  24  -2   -3.62    2.92
   5  24   2   -3.16    2.96
  -6  24  -2    0.12    2.93
   6  24   2    9.17    3.16
  -7  24  -2   -0.08    3.07
   7  24   2   -2.66    3.10
  -8  24  -2    5.41    2.82
   8  24   2    4.85    2.90
   8  25  -2   -7.09    2.86
   7  25  -2   -2.22    2.90
  -7  25   2    1.08    2.21
   6  25  -2    5.56    3.06
  -6  25   2    1.66    2.72
  -5  25   2    6.14    3.07
   5  25  -2   -1.48    2.88
  -4  25   2   -0.41    2.87
   4  25  -2   -5.54    2.93
   3  25  -2    3.23    3.30
  -3  25   2    8.00    3.23
   2  25  -2    0.99    3.04
  -2  25   2    1.68    2.90
  -1  25   2    3.74    2.85
   1  25  -2    7.62    3.23
   0  25   2    5.66    2.98
   0  25  -2    2.34    2.96
  -1  25  -2    3.27    3.14
   1  25   2    4.60    2.98
  -2  25  -2    2.33    3.22
   2  25   2    2.23    2.99
   3  25   2    6.94    3.37
  -3  25  -2    3.07    3.27
   4  25   2   -4.99    2.87
  -4  25  -2    0.16    3.27
   5  25   2   -1.40    2.98
  -5  25  -2    3.06    3.45
  -6  25  -2    0.76    3.32
   6  25   2   -1.13    2.95
   7  25   2    4.44    2.70
  -7  25  -2    1.49    3.30
  -6  26   2    6.13    2.82
   6  26  -2    4.14    2.79
   5  26  -2    3.11    2.96
  -5  26   2   -7.38    3.01
   4  26  -2    1.95    3.33
  -4  26   2    0.10    3.32
  -3  26   2    2.92    3.33
   3  26  -2   -2.72    3.05
   2  26  -2    6.61    3.36
  -2  26   2    0.94    3.30
  -1  26   2    6.07    3.29
   1  26  -2   12.72    3.33
   0  26   2   -4.36    2.97
   0  26  -2    6.22    3.29
   1  26   2    4.42    3.27
  -1  26  -2    5.77    3.57
   2  26   2   -1.73    3.20
  -2  26  -2    6.60    3.68
  -3  26  -2    5.30    3.66
   3  26   2    4.09    3.27
   4  26   2   -1.36    3.03
  -4  26  -2   -0.28    3.55
  -5  26  -2    7.50    3.75
   5  26   2   -0.84    2.95
   6  26   2   -3.85    2.99
  -6  26  -2    2.10    3.62
  -4  27   2    1.86    3.36
   4  27  -2   -3.48    2.87
  -3  27   2    3.25    3.47
   3  27  -2   -2.61    2.96
  -2  27   2    0.35    3.51
   2  27  -2    7.63    3.24
  -1  27   2    7.16    3.58
   1  27  -2    3.18    3.27
   0  27   2   -3.43    3.42
   0  27  -2    0.22    3.37
   1  27   2    3.69    3.42
  -1  27  -2    5.23    3.75
   2  27   2   -2.45    3.13
  -2  27  -2    4.10    3.67
   3  27   2    0.10    2.86
  -3  27  -2    8.42    3.85
 -19   0   3    0.79    2.86
 -18   0   3    4.15    2.53
 -17   0   3   -3.22    2.11
 -16   0   3   -2.36    1.80
  16   0  -3    3.76    2.06
 -16   0   3   -1.27    1.84
 -15   0   3   -2.57    1.49
 -15   0   3   -0.47    1.61
  15   0  -3   -0.50    2.43
  14   0  -3    1.89    2.24
 -14   0   3   -1.35    1.38
 -14   0   3    0.83    1.64
 -13   0   3   -0.50    1.43
  13   0  -3   -0.63    1.87
 -13   0   3   -2.29    1.08
 -12   0   3   -2.69    1.30
  11   0  -3   -0.07    1.39
 -11   0   3   -1.40    1.18
 -11   0   3   -0.19    0.93
 -10   0   3   -0.83    0.71
 -10   0   3   -0.23    1.01
  10   0  -3   -0.16    1.11
 -10   0   3   -0.42    1.08
   9   0  -3   -1.97    0.92
  -9   0   3    0.49    0.91
  -9   0   3   -0.44    0.69
  -9   0   3   -1.24    0.95
  -8   0   3   -0.27    0.83
   8   0  -3   -2.13    0.79
  -8   0   3   -0.18    0.74
  -7   0   3    1.61    0.87
  -7   0   3   -0.73    0.72
   7   0  -3    1.44    0.86
  -7   0   3   -0.08    0.61
   7   0  -3   -0.72    0.31
  -6   0   3   -0.10    0.59
   6   0  -3    0.14    0.25
   6   0  -3   -0.31    0.78
   6   0  -3   -0.39    0.32
  -6   0   3    0.28    0.62
  -6   0   3    0.53    0.86
   5   0  -3   -0.20    0.26
  -5   0   3    0.24    0.47
   5   0  -3   -0.16    0.30
  -5   0   3    0.38    0.52
   5   0  -3    0.32    0.64
  -5   0   3   -0.55    0.84
   4   0  -3    0.01    0.28
  -4   0   3    0.23    0.40
   4   0  -3   -0.56    0.57
  -4   0   3   -0.21    0.51
   4   0  -3   -0.04    0.28
  -4   0   3   -0.25    0.41
  -3   0   3    1.18    0.43
  -3   0   3    0.73    0.54
  -3   0   3   -0.76    0.38
   3   0  -3   -0.41    0.34
   3   0  -3    0.38    0.56
   2   0  -3   -0.59    0.33
  -2   0   3    0.17    0.57
  -2   0   3   -0.40    0.38
   2   0  -3   -0.02    0.55
   1   0  -3   -0.36    0.38
  -1   0   3   -0.06    0.39
   0   0  -3   -0.01    0.40
   0   0   3   -0.19    0.41
  -1   0  -3    0.50    0.48
   1   0   3   -0.64    0.44
   2   0   3   -0.42    0.49
  -2   0  -3   -0.52    0.44
   3   0   3   -0.28    0.52
  -3   0  -3    0.22    0.46
  -4   0  -3   -0.34    0.49
   4   0   3   -0.69    0.57
   5   0   3    0.86    0.50
  -5   0  -3   -0.52    0.63
   5   0   3   -0.13    0.67
   6   0   3    2.07    0.64
  -6   0  -3    0.53    0.73
   6   0   3    1.41    0.82
   7   0   3    1.02    0.68
   7   0   3   -0.85    0.83
   8   0   3   -0.22    0.90
  -8   0  -3   -1.00    0.70
   8   0   3   -1.38    0.70
   9   0   3   -0.53    0.90
   9   0   3    1.19    0.89
  -9   0  -3   -0.13    0.88
   9   0   3   -0.73    1.05
  10   0   3    1.71    1.11
 -10   0  -3   -0.84    1.15
  10   0   3   -0.03    1.28
  10   0   3   -0.19    1.17
  11   0   3   -1.05    1.45
 -11   0  -3   -0.72    1.42
  11   0   3   -1.33    1.11
  11   0   3   -2.24    1.32
  12   0   3    2.51    1.59
 -12   0  -3    3.20    1.60
  12   0   3    3.51    1.70
  12   0   3    1.47    1.15
  13   0   3    0.99    2.03
 -13   0  -3    1.33    1.58
  13   0   3    2.23    1.19
  13   0   3    2.35    1.61
  14   0   3    3.96    1.28
 -14   0  -3    1.63    1.75
  14   0   3    0.72    0.92
  14   0   3    7.06    2.14
 -15   0  -3   -1.50    1.84
 -16   0  -3   -2.04    2.25
 -17   0  -3   -1.64    2.85
 -18   0  -3   -5.07    3.09
 -19  -1   3    0.94    3.14
 -19   1   3   -5.04    2.38
 -18  -1   3   21.25    3.60
 -17  -1   3    0.43    2.35
 -17   1   3    0.32    2.09
 -16  -1   3   13.91    2.50
 -16  -1   3   16.97    2.52
  16  -1  -3   19.04    2.67
 -16   1   3   16.61    2.27
  16   1  -3   16.36    2.53
 -16   1   3   17.44    2.40
  15  -1  -3    7.08    2.49
 -15  -1   3   -0.79    1.68
 -15  -1   3    3.72    1.81
 -15   1   3    4.04    1.66
 -15   1   3    1.02    1.44
  15   1  -3    4.31    2.61
 -14  -1   3   44.46    3.70
  14  -1  -3   43.24    4.21
 -14  -1   3   41.78    3.51
 -14   1   3   41.44    3.39
  14   1  -3   34.73    4.35
 -14   1   3   43.35    3.21
 -13  -1   3   -1.70    1.17
 -13  -1   3    0.01    1.56
  13  -1  -3   -0.74    1.73
 -13   1   3    0.51    1.36
 -13   1   3    0.87    1.13
  13   1  -3    1.06    1.91
 -12  -1   3    6.17    1.66
  12  -1  -3    9.01    1.85
 -12  -1   3    6.80    1.38
 -12   1   3   10.15    1.38
 -12   1   3    6.40    1.50
  12   1  -3    6.71    1.96
 -11  -1   3    1.67    1.40
 -11  -1   3    4.79    1.21
  11  -1  -3    2.49    1.40
  11   1  -3    4.47    1.56
 -11   1   3    3.48    1.00
 -11   1   3    3.50    1.26
 -10  -1   3    9.54    1.48
 -10  -1   3   10.41    1.51
 -10  -1   3   10.77    1.32
  10   1  -3    9.05    1.59
 -10   1   3   12.04    1.37
 -10   1   3   13.07    1.44
  10   1  -3    9.43    1.09
 -10   1   3   10.11    1.43
  10   1  -3    7.85    0.91
   9  -1  -3    2.11    1.05
  -9  -1   3    0.61    1.10
  -9  -1   3    1.76    0.86
  -9  -1   3    2.73    1.06
   9   1  -3    1.53    1.04
  -9   1   3    2.06    0.99
  -9   1   3    2.56    0.74
   9   1  -3    2.50    0.72
  -9   1   3    2.47    0.92
   9   1  -3    3.38    0.56
  -8  -1   3    1.12    1.02
  -8  -1   3    4.52    0.91
   8  -1  -3    2.62    0.93
  -8  -1   3    4.52    0.98
  -8   1   3    3.08    0.93
   8   1  -3    3.81    0.57
   8   1  -3    4.27    0.75
   8   1  -3    5.34    1.11
  -8   1   3    4.47    0.70
  -8   1   3    4.90    0.85
  -7  -1   3   59.87    3.29
   7  -1  -3   59.63    3.42
  -7  -1   3   60.12    3.35
  -7  -1   3   65.90    3.50
   7   1  -3   59.32    3.17
  -7   1   3   59.28    3.20
   7   1  -3   61.67    3.49
   7   1  -3   60.01    3.05
  -7   1   3   57.65    3.40
  -7   1   3   54.56    3.15
   6  -1  -3  408.82   18.97
  -6  -1   3  396.36   18.89
  -6  -1   3  385.83   18.85
  -6  -1   3  407.61   19.00
  -6   1   3  386.30   18.94
   6   1  -3  413.33   19.03
   6   1  -3  371.43   18.71
   6   1  -3  393.09   18.77
  -6   1   3  371.59   18.72
  -6   1   3  418.13   18.78
   5  -1  -3  209.73   10.25
  -5  -1   3  208.13   10.31
  -5  -1   3  205.83   10.17
  -5  -1   3  211.38   10.19
  -5   1   3  216.74   10.07
   5   1  -3  201.62   10.10
   5   1  -3  208.62   10.05
  -5   1   3  210.26   10.28
   5   1  -3  213.03   10.32
  -5   1   3  219.13   10.04
  -4  -1   3   13.49    1.16
  -4  -1   3   12.95    1.15
  -4   1   3   16.13    1.26
   4   1  -3   13.43    1.03
   4   1  -3   13.91    1.26
   4   1  -3   13.15    1.06
  -4   1   3   14.80    0.94
  -3  -1   3    4.43    0.66
   3   1  -3    3.54    0.70
   3   1  -3    3.94    0.57
  -3   1   3    3.13    0.42
  -3   1   3    3.79    0.64
  -3   1   3    4.30    0.58
  -2  -1   3  892.20   41.12
  -2  -1   3  849.80   41.02
   2   1  -3  859.11   41.09
   2   1  -3  878.43   41.00
  -1  -1   3 1938.12   93.87
   1  -1  -3 1807.38   92.11
   1   1  -3 1887.10   93.49
  -1   1   3 1891.40   92.54
   0  -1  -3   32.56    1.82
   0  -1   3   34.20    1.91
   0   1  -3   32.18    1.86
   0   1   3   33.95    1.83
   1  -1   3  183.85    8.39
  -1  -1  -3  158.02    8.33
  -1   1  -3  177.37    8.37
   1   1   3  173.02    8.34
   2  -1   3 1854.45   95.42
  -2   1  -3 1999.42   95.58
   2   1   3 1823.64   95.58
   3  -1   3  158.03    8.23
  -3  -1  -3  166.05    8.23
   3   1   3  183.13    8.26
  -3   1  -3  169.33    8.23
   4  -1   3   22.81    1.58
  -4  -1  -3   19.49    1.51
  -4   1  -3   24.27    1.52
   4   1   3   19.43    1.55
   5  -1   3   41.28    2.63
   5  -1   3   44.13    2.41
  -5  -1  -3   46.35    2.67
  -5   1  -3   44.28    2.58
   5   1   3   46.70    2.67
   5   1   3   47.95    2.53
   6  -1   3  129.54    6.32
  -6  -1  -3  128.83    6.50
   6  -1   3  131.62    6.49
  -6   1  -3  126.90    6.48
   6   1   3  127.13    6.41
   6   1   3  125.66    6.50
   7  -1   3   46.38    2.60
   7  -1   3   46.91    2.82
  -7  -1  -3   46.83    2.87
  -7   1  -3   47.54    2.78
   7   1   3   41.02    2.82
   7   1   3   44.83    2.71
   8  -1   3   -0.57    0.68
   8  -1   3   -0.48    0.93
  -8  -1  -3   -0.98    0.81
   8   1   3    0.53    0.97
  -8   1  -3   -0.01    0.79
   8   1   3    0.97    0.84
   9  -1   3   -1.23    0.82
   9  -1   3    0.50    0.81
   9  -1   3    0.13    1.09
  -9  -1  -3    0.33    0.99
  -9   1  -3   -0.54    0.82
   9   1   3    0.49    0.94
   9   1   3   -0.67    0.96
  10  -1   3  287.97   14.54
  10  -1   3  311.50   14.57
  10  -1   3  292.92   14.49
 -10  -1  -3  285.37   14.75
  10   1   3  290.79   14.61
 -10   1  -3  294.66   14.68
  10   1   3  327.08   14.89
  10   1   3  294.77   14.67
 -11  -1  -3    0.22    1.51
  11  -1   3    0.86    1.06
  11  -1   3   -0.09    1.36
  11   1   3   -0.23    1.53
 -11   1  -3    2.13    1.33
  11   1   3   -1.31    1.24
  12  -1   3  105.68    5.89
  12  -1   3  119.81    5.75
  12  -1   3  104.07    6.02
 -12  -1  -3  114.36    6.29
  12   1   3  110.77    6.33
 -12   1  -3  101.37    6.13
  12   1   3   98.44    6.27
  12   1   3  106.92    5.93
  13  -1   3   54.80    3.31
  13  -1   3   53.72    3.63
 -13  -1  -3   58.59    4.22
  13  -1   3   53.57    4.25
 -13   1  -3   59.50    4.16
  13   1   3   53.05    3.74
  13   1   3   60.20    4.54
 -14  -1  -3   -1.42    1.75
  14  -1   3    1.14    1.67
  14   1   3    3.52    1.54
  14   1   3    1.65    1.23
 -14   1  -3    4.18    1.83
  14   1   3    3.27    2.29
 -15  -1  -3    3.63    2.21
  15   1   3   -0.84    0.96
 -16  -1  -3   -2.98    2.35
 -16   1  -3   -0.36    2.21
 -17  -1  -3    2.03    2.98
 -17   1  -3   -0.60    2.88
 -19  -2   3   -0.11    3.39
 -19   2   3   -1.59    2.17
 -18  -2   3   -0.33    2.84
 -18   2   3   -0.32    2.15
 -17  -2   3    0.07    4.00
 -17   2   3    1.89    1.97
 -16  -2   3    0.54    1.98
 -16  -2   3    1.31    2.14
  16   2  -3    3.95    2.38
 -16   2   3    0.85    1.68
 -15  -2   3    3.62    1.92
  15  -2  -3    3.37    2.22
 -15  -2   3    0.47    1.80
 -15   2   3    0.22    1.35
 -15   2   3    2.76    1.52
  15   2  -3    2.90    2.46
 -14  -2   3    2.31    1.88
  14  -2  -3   -1.52    1.87
 -14  -2   3    1.08    1.60
 -14   2   3    1.82    1.45
 -14   2   3    1.87    1.19
  14   2  -3    0.83    2.34
 -13  -2   3   -1.16    1.65
 -13  -2   3   -0.45    1.45
  13  -2  -3   -0.90    1.60
 -13   2   3   -1.11    1.03
  13   2  -3    3.17    2.05
 -13   2   3   -1.42    1.22
  12  -2  -3   41.88    3.35
 -12  -2   3   46.26    3.30
 -12  -2   3   37.12    3.49
 -12   2   3   43.47    3.08
  12   2  -3   45.97    2.49
  12   2  -3   50.71    3.97
 -12   2   3   43.11    2.90
 -11  -2   3    2.31    1.17
 -11  -2   3   -0.33    1.41
  11   2  -3    0.28    0.69
  11   2  -3   -2.41    1.44
 -11   2   3    1.24    0.84
  11   2  -3    0.32    0.76
 -11   2   3   -1.91    1.07
 -10  -2   3    0.59    0.98
 -10  -2   3   -1.37    1.18
 -10  -2   3    0.42    1.16
  10  -2  -3    1.35    1.02
  10   2  -3    1.34    0.69
 -10   2   3   -0.14    0.90
  10   2  -3    1.05    0.73
 -10   2   3    2.62    0.71
 -10   2   3   -1.64    0.90
  10   2  -3   -0.24    1.16
  -9  -2   3  108.25    5.87
   9  -2  -3  113.32    5.75
  -9  -2   3  114.17    5.74
  -9   2   3  105.78    5.66
   9   2  -3  105.82    5.43
   9   2  -3  109.55    5.93
   9   2  -3  105.75    5.51
  -9   2   3  107.98    5.53
  -9   2   3  108.46    5.45
  -8  -2   3   -0.01    1.07
   8  -2  -3    2.57    0.87
  -8  -2   3    2.82    1.04
  -8  -2   3    3.12    0.91
  -8   2   3    2.76    0.64
  -8   2   3    2.84    0.69
  -8   2   3   -0.07    0.83
   8   2  -3    1.42    0.64
   8   2  -3    0.69    0.66
  -7  -2   3  783.53   39.47
  -7  -2   3  832.28   39.51
   7  -2  -3  868.80   39.52
  -7  -2   3  839.51   39.59
  -7   2   3  836.53   39.49
  -7   2   3  828.59   39.26
   7   2  -3  888.44   39.67
   7   2  -3  806.84   39.40
   7   2  -3  787.52   39.32
  -7   2   3  859.48   39.31
  -6  -2   3  236.59   11.63
  -6  -2   3  235.78   11.62
  -6  -2   3  246.64   11.74
   6  -2  -3  251.07   11.65
   6   2  -3  236.82   11.56
   6   2  -3  236.62   11.48
  -6   2   3  241.21   11.36
   6   2  -3  236.82   11.74
  -6   2   3  231.98   11.39
  -5  -2   3   54.66    3.19
  -5  -2   3   53.05    3.03
  -5  -2   3   53.86    3.00
   5  -2  -3   58.16    3.01
   5   2  -3   57.40    3.16
  -5   2   3   52.97    2.98
   5   2  -3   53.40    2.90
  -5   2   3   49.63    2.66
  -5   2   3   54.25    2.64
  -4  -2   3 3649.26  175.35
   4  -2  -3 3499.53  170.78
  -4   2   3 3485.83  170.72
   4   2  -3 3691.61  175.73
  -3  -2   3  558.31   26.16
  -3  -2   3  522.08   26.07
   3   2  -3  540.67   26.05
  -3   2   3  558.64   26.09
   3   2  -3  544.31   26.04
   3   2  -3  574.94   26.17
   2  -2  -3 7279.26  337.70
  -2  -2   3 7099.39  340.94
   2   2  -3 7162.86  340.94
  -2   2   3 6973.09  337.80
   1  -2  -3 3520.18  170.57
   1   2  -3 3715.50  172.91
  -1   2   3 3415.57  170.45
   0  -2   3  158.23    7.35
   0  -2  -3  143.68    7.24
   0  -2   3  159.62    7.37
   0   2   3  151.40    7.26
   0   2  -3  139.93    7.32
   1  -2   3    2.36    0.62
  -1   2  -3    3.43    0.64
   2  -2   3    4.14    0.66
  -2  -2  -3    2.68    0.63
   2   2   3    3.56    0.67
  -2   2  -3    3.39    0.68
  -3  -2  -3  117.14    5.65
   3  -2   3  122.00    5.67
   3   2   3  108.33    5.65
  -3   2  -3  105.36    5.61
   4  -2   3   45.52    2.56
  -4  -2  -3   39.02    2.52
  -4   2  -3   44.37    2.51
   4   2   3   49.33    2.60
   5  -2   3   25.47    1.49
   5  -2   3   22.78    1.82
  -5  -2  -3   27.32    1.91
  -5   2  -3   24.51    1.74
   5   2   3   25.73    1.88
   5   2   3   26.41    1.72
  -6  -2  -3  129.92    6.74
   6  -2   3  138.60    6.69
   6  -2   3  124.22    6.47
  -6   2  -3  141.38    6.69
   6   2   3  125.81    6.64
   6   2   3  136.76    6.73
   7  -2   3    0.87    0.84
  -7  -2  -3    0.77    0.90
   7  -2   3    0.84    0.59
  -7   2  -3    1.49    0.73
   7   2   3    1.10    0.76
   7   2   3   -0.40    0.88
   8  -2   3   16.72    1.80
   8  -2   3   19.21    1.51
  -8  -2  -3   14.53    1.87
  -8   2  -3   18.87    1.70
   8   2   3   16.68    2.14
   8   2   3   17.19    1.81
  -9  -2  -3   12.78    1.67
   9  -2   3   12.27    1.49
   9  -2   3   11.21    1.50
   9  -2   3   12.10    1.43
   9   2   3   11.52    1.50
  -9   2  -3   12.56    1.66
   9   2   3   10.14    1.58
   9   2   3   13.01    1.63
  10  -2   3    3.90    1.06
  10  -2   3    2.74    0.97
 -10  -2  -3    3.78    1.47
  10  -2   3    0.95    1.22
 -10   2  -3    2.45    1.17
  10   2   3    2.09    1.29
  10   2   3    2.74    1.52
  10   2   3    0.17    1.47
  11  -2   3   29.59    2.49
  11  -2   3   23.79    2.43
  11  -2   3   28.66    2.16
 -11  -2  -3   22.14    2.85
  11   2   3   25.93    2.71
  11   2   3   27.36    2.95
 -11   2  -3   28.69    2.61
  11   2   3   21.67    2.65
  12  -2   3   33.33    2.48
 -12  -2  -3   38.44    3.40
  12  -2   3   34.94    3.19
  12  -2   3   37.93    2.73
  12   2   3   38.93    3.07
  12   2   3   38.30    3.67
  12   2   3   35.04    3.43
 -12   2  -3   42.10    3.15
  13  -2   3   25.27    3.55
 -13  -2  -3   29.74    3.35
  13  -2   3   31.85    2.20
 -13   2  -3   29.27    3.11
  13   2   3   27.19    3.40
  13   2   3   31.90    2.92
  13   2   3   35.54    3.92
  14  -2   3   16.79    2.32
 -14  -2  -3   14.96    3.57
  14   2   3   16.85    2.61
  14   2   3   11.12    1.80
 -14   2  -3   12.37    2.18
  14   2   3   15.05    2.02
 -15  -2  -3    1.03    2.12
  15   2   3    1.01    1.29
 -15   2  -3    2.83    2.12
 -16  -2  -3   -2.54    2.52
 -16   2  -3    0.14    2.18
 -17  -2  -3   -3.17    2.83
 -17   2  -3   -0.29    2.62
 -19  -3   3   -0.68    3.42
 -18  -3   3   -2.64    2.97
 -18   3   3   -2.84    1.83
 -17  -3   3   -0.10    2.52
 -17   3   3   -1.54    1.69
 -16  -3   3    0.10    2.07
 -16  -3   3    0.28    2.19
 -16   3   3   -2.18    1.50
  15  -3  -3   21.21    2.54
 -15  -3   3   19.77    2.67
 -15  -3   3   19.35    2.63
  15   3  -3   16.25    2.60
 -15   3   3   17.02    2.02
 -15   3   3   19.85    2.43
 -14  -3   3   69.32    4.89
  14  -3  -3   75.23    4.80
 -14  -3   3   67.07    4.76
  14   3  -3   65.10    3.71
  14   3  -3   69.65    5.39
 -14   3   3   70.62    4.15
 -14   3   3   69.63    4.16
  13  -3  -3    5.59    1.66
 -13  -3   3    4.56    1.87
 -13  -3   3    4.41    1.60
  13   3  -3    3.63    1.06
 -13   3   3    3.52    1.28
 -13   3   3    4.54    1.15
  13   3  -3    1.07    2.14
  13   3  -3    4.53    1.07
 -12  -3   3   11.14    1.84
 -12  -3   3   10.00    2.04
  12   3  -3   12.95    1.68
  12   3  -3   12.35    1.75
 -12   3   3   14.15    1.63
 -12   3   3   10.78    1.53
  12   3  -3   13.19    2.29
  11  -3  -3   16.64    1.83
 -11  -3   3   20.65    2.24
 -11  -3   3   17.58    2.15
  11   3  -3   14.98    1.82
 -11   3   3   18.99    1.60
  11   3  -3   17.84    1.75
 -11   3   3   15.45    1.70
  11   3  -3   19.94    2.31
 -10  -3   3   -0.62    1.16
 -10  -3   3   -0.39    0.95
  10  -3  -3   -1.74    0.93
 -10  -3   3    0.96    1.30
 -10   3   3   -0.11    0.92
  10   3  -3   -0.42    0.79
 -10   3   3    0.29    0.57
 -10   3   3   -0.45    0.81
  10   3  -3   -0.51    0.83
  10   3  -3   -1.40    1.23
   9  -3  -3   13.69    1.61
  -9  -3   3   12.96    1.79
  -9  -3   3   13.19    1.64
  -9  -3   3   15.13    1.78
   9   3  -3   14.06    1.64
  -9   3   3   11.54    1.60
  -9   3   3   15.86    1.39
   9   3  -3   15.33    1.50
  -9   3   3   12.68    1.58
   9   3  -3   15.85    1.88
  -8  -3   3   10.83    1.59
   8  -3  -3   15.66    1.51
  -8  -3   3   12.00    1.62
  -8  -3   3   13.89    1.97
  -8   3   3   12.93    1.04
   8   3  -3   11.18    1.29
   8   3  -3   12.33    1.66
  -8   3   3   12.51    1.51
   8   3  -3   12.20    1.42
  -8   3   3   13.72    1.14
  -7  -3   3   40.58    2.56
   7  -3  -3   40.32    2.33
  -7  -3   3   36.48    2.57
  -7  -3   3   37.24    2.51
  -7   3   3   33.71    1.90
   7   3  -3   35.53    2.27
  -7   3   3   34.84    2.46
   7   3  -3   36.19    2.37
   7   3  -3   35.80    2.86
  -7   3   3   34.84    1.98
  -6  -3   3  169.29    9.02
  -6  -3   3  181.92    9.12
  -6  -3   3  191.01    9.08
   6   3  -3  194.50    8.95
   6   3  -3  184.31    9.18
  -6   3   3  185.20    8.65
  -6   3   3  184.39    8.63
   6   3  -3  176.63    8.99
  -6   3   3  177.29    8.94
  -5  -3   3  209.75   10.10
  -5  -3   3  205.31   10.16
   5   3  -3  202.00   10.01
  -5   3   3  211.83   10.03
   5   3  -3  206.25   10.07
   5   3  -3  201.17   10.17
  -4  -3   3 1103.64   52.14
  -4  -3   3 1150.90   52.21
  -4  -3   3 1027.09   52.12
  -4   3   3 1088.99   52.09
   4   3  -3 1151.97   52.10
   4   3  -3 1183.99   52.25
   4   3  -3 1021.29   52.10
  -3  -3   3 1793.64   88.83
  -3  -3   3 1915.10   88.64
   3   3  -3 2021.70   88.71
   3   3  -3 1799.24   88.62
  -2  -3   3 5528.42  268.23
   2   3  -3 5669.13  268.41
  -2   3   3 5477.97  263.96
  -1  -3   3 1363.42   63.49
   1   3  -3 1330.93   63.49
   0  -3   3 3036.99  152.61
   0   3  -3 3234.13  152.65
   0   3   3 3039.29  150.05
   1  -3   3 1338.15   63.72
   1   3   3 1366.28   63.67
   2  -3   3   76.93    4.11
  -2  -3  -3   84.36    4.11
   2  -3   3   72.22    3.98
   2   3   3   90.83    4.14
  -2   3  -3   76.13    4.11
  -3  -3  -3   13.67    1.28
   3  -3   3   15.73    1.34
  -3   3  -3   16.38    1.25
   3   3   3   15.71    1.37
   4  -3   3   82.39    4.00
  -4  -3  -3   69.51    4.00
   4   3   3   75.63    4.02
  -4   3  -3   75.26    3.94
   4   3   3   74.56    3.92
  -5  -3  -3  360.85   16.34
   5  -3   3  337.18   16.20
   5   3   3  359.26   16.24
   5   3   3  317.18   16.24
  -5   3  -3  313.77   16.19
   6  -3   3   73.20    3.85
   6  -3   3   80.41    4.15
  -6  -3  -3   76.92    4.28
   6   3   3   82.11    4.21
  -6   3  -3   77.32    4.11
   6   3   3   74.29    4.11
   7  -3   3   13.67    1.52
   7  -3   3   12.48    1.09
  -7  -3  -3   12.82    1.52
  -7   3  -3   11.50    1.35
   7   3   3   11.27    1.39
   7   3   3   12.35    1.63
  -8  -3  -3   29.30    2.36
   8  -3   3   24.93    1.79
   8  -3   3   29.32    2.14
   8   3   3   28.89    2.34
  -8   3  -3   30.55    2.10
   8   3   3   25.03    2.26
   9  -3   3    3.22    0.83
  -9  -3  -3    3.52    1.32
   9  -3   3    3.91    0.86
   9  -3   3    1.71    1.02
   9   3   3    1.84    1.14
  -9   3  -3    3.24    1.04
   9   3   3    4.56    1.38
   9   3   3    3.10    1.23
  10  -3   3   13.91    1.61
 -10  -3  -3   13.20    1.96
  10  -3   3   13.44    1.59
  10  -3   3   12.31    1.45
  10   3   3   13.03    1.85
  10   3   3   13.04    1.83
  10   3   3   11.85    1.96
 -10   3  -3   12.13    1.59
  11  -3   3    6.38    1.10
 -11  -3  -3    3.60    1.85
  11  -3   3    6.92    1.23
  11  -3   3    7.47    1.58
  11   3   3    3.85    1.56
  11   3   3    6.93    1.97
  11   3   3    2.47    1.77
 -11   3  -3    6.82    1.39
  12  -3   3   65.65    3.98
 -12  -3  -3   66.96    4.67
  12   3   3   70.12    4.81
  12   3   3   65.00    4.59
  12   3   3   67.42    4.43
 -12   3  -3   69.14    4.26
 -13  -3  -3   -0.28    1.77
  13  -3   3    2.04    1.39
  13   3   3    1.44    2.13
  13   3   3   -1.47    1.41
  13   3   3    2.63    1.94
 -13   3  -3   -1.43    1.37
  14  -3   3    2.06    1.19
 -14  -3  -3   -2.80    2.15
 -14   3  -3    0.26    1.61
  14   3   3    3.21    1.74
  14   3   3    4.35    2.09
  14   3   3    2.14    1.66
 -15  -3  -3    1.14    2.39
  15   3   3   -0.95    1.54
 -15   3  -3   -0.52    1.79
 -16  -3  -3   -0.26    2.72
 -16   3  -3    1.13    2.17
 -17  -3  -3   -5.01    2.88
 -17   3  -3    1.12    2.50
 -19  -4   3   -1.82    3.70
 -18  -4   3   -2.50    3.24
 -18   4   3    7.51    1.86
 -17  -4   3    1.99    2.79
 -17  -4   3    1.46    2.91
 -17   4   3    2.56    1.71
 -16  -4   3    7.71    2.54
 -16   4   3    3.80    1.54
 -15  -4   3   49.95    4.42
 -15  -4   3   46.93    4.48
  15   4  -3   49.25    2.79
 -15   4   3   45.93    3.26
  15   4  -3   60.00    4.69
 -15   4   3   42.99    3.29
 -14  -4   3   41.16    4.04
 -14  -4   3   44.28    3.82
 -14   4   3   35.53    2.76
  14   4  -3   42.30    4.00
 -14   4   3   37.32    2.88
  14   4  -3   41.27    2.76
  14   4  -3   40.32    2.85
 -13  -4   3  184.55   10.35
 -13  -4   3  194.03   10.39
 -13   4   3  205.37    9.82
 -13   4   3  187.65    9.80
  13   4  -3  194.63   10.61
  13   4  -3  208.20    9.78
  13   4  -3  200.99    9.86
 -12  -4   3   62.98    4.57
 -12  -4   3   62.59    4.39
 -12   4   3   60.52    3.78
  12   4  -3   69.61    3.84
  12   4  -3   65.18    4.59
  12   4  -3   59.38    3.90
 -12   4   3   67.66    3.65
 -11  -4   3   10.66    1.80
 -11  -4   3   12.29    2.00
 -11   4   3   11.90    1.30
  11   4  -3    9.70    1.37
 -11   4   3    9.84    1.34
  11   4  -3   12.45    2.17
  11   4  -3   11.43    1.52
 -10  -4   3   53.79    3.73
 -10  -4   3   49.29    3.49
 -10  -4   3   54.19    3.62
 -10   4   3   47.58    3.11
  10   4  -3   55.35    3.71
 -10   4   3   52.43    2.94
  10   4  -3   58.48    3.22
  10   4  -3   52.15    3.31
  -9  -4   3   -1.00    1.19
  -9  -4   3    0.74    1.17
  -9  -4   3    1.30    1.03
  -9   4   3   -0.34    0.82
   9   4  -3   -0.98    1.16
  -9   4   3    1.04    0.53
  -9   4   3    1.16    0.66
   9   4  -3    1.02    0.95
   9   4  -3    0.11    0.91
  -8  -4   3  280.88   13.90
  -8  -4   3  279.08   13.93
  -8  -4   3  295.90   13.93
  -8   4   3  272.40   13.46
   8   4  -3  282.81   14.01
   8   4  -3  293.22   13.72
  -8   4   3  270.18   13.42
   8   4  -3  295.26   13.84
  -8   4   3  279.40   13.69
  -7  -4   3   37.91    2.54
  -7  -4   3   30.53    2.42
  -7  -4   3   32.49    2.62
  -7   4   3   30.54    2.57
   7   4  -3   33.50    2.26
   7   4  -3   34.56    2.59
   7   4  -3   33.14    2.32
  -7   4   3   33.63    1.65
  -7   4   3   32.68    1.69
  -6  -4   3  169.95    8.33
  -6  -4   3  168.63    8.33
  -6  -4   3  163.05    8.37
  -6   4   3  159.75    8.13
   6   4  -3  170.87    8.29
   6   4  -3  166.53    8.40
   6   4  -3  160.89    8.21
  -5  -4   3    8.96    1.19
  -5  -4   3    7.55    1.23
  -5  -4   3   10.11    1.21
   5   4  -3    8.65    1.20
   5   4  -3    9.00    1.12
   5   4  -3    9.06    1.15
  -5   4   3    6.41    0.87
  -4  -4   3   10.30    1.35
  -4  -4   3    8.96    1.15
  -4  -4   3   10.10    1.20
   4   4  -3    8.51    1.24
   4   4  -3    8.94    1.26
   4   4  -3    8.46    1.17
  -3  -4   3  135.59    7.20
  -3  -4   3  150.13    7.26
  -3   4   3  137.69    6.84
   3   4  -3  142.60    7.22
   3   4  -3  147.71    7.26
   3   4  -3  157.28    7.24
  -2  -4   3   40.43    2.33
  -2   4   3   36.96    1.93
   2   4  -3   38.07    2.25
   2   4  -3   33.11    2.25
  -1  -4   3  209.43   10.01
   1  -4  -3  211.14    9.83
  -1  -4   3  206.97    9.99
   1   4  -3  216.52   10.00
  -1   4   3  203.29    9.83
   1   4  -3  186.66    9.98
   0  -4   3  206.38   10.08
   0  -4  -3  211.82   10.04
   0  -4   3  194.01   10.11
   0   4  -3  207.29   10.14
   0   4   3  215.06   10.03
   0   4  -3  216.94   10.09
   1  -4   3   23.25    1.60
   1  -4   3   25.91    1.79
  -1  -4  -3   25.37    1.68
  -1   4  -3   28.38    1.60
   1   4   3   23.25    1.64
  -1   4  -3   25.74    1.68
   2  -4   3  430.28   21.08
   2  -4   3  438.90   21.19
  -2  -4  -3  449.43   21.20
   2   4   3  462.18   21.19
  -2   4  -3  444.10   21.21
   3  -4   3  177.09    8.28
  -3  -4  -3  170.07    8.32
   3  -4   3  169.90    8.11
   3   4   3  163.64    8.27
  -3   4  -3  161.88    8.26
   4  -4   3  577.62   27.83
  -4  -4  -3  627.31   27.97
   4   4   3  594.59   27.87
  -4   4  -3  562.43   27.85
   4   4   3  569.59   27.89
  -5  -4  -3  189.01    8.96
   5  -4   3  168.58    8.76
   5   4   3  197.73    8.86
   5   4   3  180.60    8.89
  -5   4  -3  159.65    8.76
   6  -4   3    2.66    0.84
  -6  -4  -3    2.42    0.96
   6  -4   3    2.22    0.43
  -6   4  -3    1.51    0.75
   6   4   3    0.78    1.03
   6   4   3    0.87    0.86
  -7  -4  -3    0.02    1.03
   7  -4   3    0.73    0.47
   7  -4   3    0.96    0.82
   7   4   3   -0.36    0.99
   7   4   3    0.87    0.89
  -7   4  -3    1.46    0.71
  -8  -4  -3   14.05    1.76
   8  -4   3   11.20    1.15
   8  -4   3   15.15    1.54
   8   4   3   13.58    1.85
   8   4   3   14.32    1.98
  -8   4  -3   15.89    1.52
   8   4   3   14.64    1.95
   9  -4   3   10.74    1.20
  -9  -4  -3    9.35    1.65
   9  -4   3    9.79    1.25
   9  -4   3   10.68    1.20
   9   4   3   13.32    1.78
   9   4   3   10.00    1.64
   9   4   3   10.93    1.67
  -9   4  -3   13.13    1.63
  10  -4   3  227.26   10.74
  10  -4   3  223.48   10.79
 -10  -4  -3  227.45   11.43
  10   4   3  216.77   11.29
  10   4   3  239.82   11.28
  10   4   3  215.94   11.32
 -10   4  -3  206.79   11.07
  11  -4   3    4.04    0.97
 -11  -4  -3    2.09    1.72
  11   4   3    3.63    1.65
  11   4   3    1.79    1.84
 -11   4  -3    5.00    1.33
  11   4   3    3.81    1.75
 -12  -4  -3   18.99    2.56
  12  -4   3   17.86    1.82
  12   4   3   26.30    3.30
 -12   4  -3   18.07    2.24
  12   4   3   16.17    2.35
  12   4   3   17.16    2.25
  13  -4   3   12.48    1.43
 -13  -4  -3    9.97    2.28
  13   4   3   13.37    2.28
 -13   4  -3   14.30    1.96
  13   4   3   11.82    2.42
  13   4   3   11.74    2.04
 -14  -4  -3    1.25    1.93
  14  -4   3    0.58    0.85
  14   4   3   -1.82    1.62
 -14   4  -3   -0.66    1.43
  14   4   3    2.14    1.89
  14   4   3   -1.97    1.74
 -15  -4  -3   45.77    4.67
  15   4   3   39.29    3.88
 -15   4  -3   41.78    3.90
 -16  -4  -3   -1.36    2.58
  16   4   3   -1.25    2.02
 -16   4  -3   -3.27    1.98
 -17  -4  -3    1.09    3.06
 -17   4  -3    4.52    2.75
 -19  -5   3   -4.67    3.53
 -18  -5   3    1.12    3.22
 -17  -5   3    1.66    2.78
 -17  -5   3    0.41    2.76
 -17   5   3   -1.12    1.46
 -16  -5   3   20.00    3.17
 -16  -5   3   27.89    3.39
  16   5  -3   23.91    2.58
 -16   5   3   21.84    2.59
 -15  -5   3   18.69    2.79
 -15  -5   3   23.75    3.08
  15   5  -3   17.25    2.12
  15   5  -3   19.93    2.00
 -15   5   3   17.21    2.12
 -14  -5   3    9.53    2.46
 -14  -5   3   11.19    2.30
  14   5  -3   10.55    1.71
  14   5  -3   12.71    2.08
  14   5  -3    8.48    1.56
 -14   5   3    9.21    1.36
 -14   5   3    9.45    1.34
 -13  -5   3    5.53    2.11
 -13  -5   3    4.75    1.81
  13   5  -3    1.57    1.94
  13   5  -3    3.49    1.37
 -13   5   3    4.57    0.97
 -13   5   3    3.97    1.07
 -12  -5   3  220.22   11.22
 -12  -5   3  217.29   11.21
 -12   5   3  210.57   10.51
  12   5  -3  216.13   11.31
 -12   5   3  211.96   10.47
  12   5  -3  207.79   10.81
 -11  -5   3   13.58    1.98
 -11  -5   3   13.92    2.18
 -11   5   3   13.34    1.29
 -11   5   3   11.85    1.66
  11   5  -3   14.05    1.80
  11   5  -3   17.18    2.35
 -10  -5   3   42.91    3.39
 -10  -5   3   45.03    3.29
 -10  -5   3   40.45    3.45
  10   5  -3   43.97    3.45
 -10   5   3   47.28    2.53
 -10   5   3   46.47    2.80
  10   5  -3   45.92    3.12
  -9  -5   3    0.60    1.02
  -9  -5   3    0.33    1.25
  -9  -5   3    0.66    1.26
   9   5  -3    0.33    1.07
  -9   5   3    1.53    0.46
   9   5  -3    0.59    1.07
   9   5  -3   -1.06    1.13
  -9   5   3    1.45    0.58
  -9   5   3   -1.23    0.81
  -8  -5   3  121.23    6.68
  -8  -5   3  116.69    6.62
  -8  -5   3  122.25    6.70
  -8   5   3  122.96    6.04
  -8   5   3  134.70    6.01
   8   5  -3  131.88    6.60
   8   5  -3  128.93    6.48
   8   5  -3  126.26    6.78
  -7  -5   3   97.15    5.24
  -7  -5   3   97.87    5.22
  -7  -5   3   89.87    5.22
   7   5  -3   92.84    5.12
   7   5  -3   89.83    5.24
  -7   5   3   93.24    4.86
   7   5  -3  105.71    5.12
  -6  -5   3  120.54    6.35
  -6  -5   3  130.77    6.38
  -6  -5   3  114.29    6.35
   6   5  -3  112.47    6.39
   6   5  -3  125.35    6.25
  -6   5   3  125.09    6.08
   6   5  -3  119.10    6.29
  -5  -5   3  121.81    6.38
  -5  -5   3  130.06    6.35
  -5  -5   3  119.92    6.36
   5   5  -3  120.52    6.38
   5   5  -3  126.96    6.30
   5   5  -3  118.80    6.32
  -5   5   3  121.75    6.13
  -4  -5   3  322.87   14.69
  -4  -5   3  290.89   14.66
  -4  -5   3  288.90   14.66
   4   5  -3  320.85   14.69
   4   5  -3  296.95   14.70
   4   5  -3  294.27   14.63
  -3  -5   3  615.77   29.14
  -3  -5   3  596.68   29.13
   3   5  -3  592.17   29.11
  -3   5   3  591.31   28.80
   3   5  -3  656.62   29.17
   3   5  -3  620.69   29.17
  -2  -5   3   14.82    1.50
  -2  -5   3   17.38    1.58
   2   5  -3   13.95    1.44
  -2   5   3   16.27    1.08
   2   5  -3   18.27    1.42
  -1  -5   3  106.07    5.73
  -1  -5   3  111.04    5.80
   1  -5  -3  123.39    5.59
  -1   5   3  123.61    5.61
   1   5  -3   99.90    5.74
   1   5  -3  119.64    5.76
   0  -5   3 1736.05   78.90
   0   5  -3 1642.65   78.84
   0   5  -3 1644.00   78.90
  -1  -5  -3 2865.65  148.29
  -1   5  -3 3092.49  150.64
   1   5   3 3128.35  149.29
   2  -5   3    6.09    0.71
   2  -5   3    7.16    0.97
  -2  -5  -3    6.11    0.92
   2   5   3    6.49    0.96
  -2   5  -3    5.01    0.84
   3  -5   3 1186.01   57.62
  -3  -5  -3 1083.94   57.66
  -3   5  -3 1319.56   57.70
   3   5   3 1275.82   57.70
   3   5   3 1241.89   57.67
  -4  -5  -3 2174.63  101.16
   4   5   3 2181.84  101.12
  -4   5  -3 2110.00  101.07
   4   5   3 2119.34  101.09
   5  -5   3   84.70    4.10
  -5  -5  -3   75.35    4.26
   5  -5   3   72.31    3.77
   5   5   3   75.71    4.19
  -5   5  -3   78.32    4.12
   6  -5   3  362.00   16.90
   6  -5   3  337.77   16.64
  -6  -5  -3  359.21   17.16
   6  -5   3  332.66   16.67
   6   5   3  343.90   17.08
   6   5   3  372.84   17.11
  -6   5  -3  362.69   17.00
   7  -5   3   55.04    2.76
   7  -5   3   59.20    3.11
  -7  -5  -3   51.82    3.45
   7   5   3   54.92    3.52
   7   5   3   56.51    3.44
  -7   5  -3   56.48    3.22
   8  -5   3   33.79    1.88
   8  -5   3   37.12    2.21
  -8  -5  -3   36.46    2.83
   8   5   3   32.21    2.72
  -8   5  -3   36.52    2.38
   8   5   3   35.11    2.74
   8   5   3   37.03    2.80
   9  -5   3   92.39    4.74
   9  -5   3   94.06    4.74
  -9  -5  -3  101.91    5.64
   9  -5   3   92.50    4.67
   9   5   3  101.13    5.48
  -9   5  -3   87.38    5.09
   9   5   3   93.12    5.48
   9   5   3  104.69    5.47
  10  -5   3   49.90    2.66
 -10  -5  -3   49.89    3.92
  10   5   3   53.79    3.81
  10   5   3   51.38    3.70
  10   5   3   51.38    3.79
 -10   5  -3   49.41    3.25
 -11  -5  -3   27.38    3.12
  11  -5   3   22.81    1.54
  11   5   3   21.59    3.05
  11   5   3   24.71    3.19
  11   5   3   23.14    2.96
 -11   5  -3   24.99    2.40
 -12  -5  -3   11.15    2.27
  12  -5   3    9.05    0.99
 -12   5  -3    9.42    1.62
  12   5   3   12.75    2.11
  12   5   3   11.11    2.31
  12   5   3    9.70    2.15
 -13  -5  -3    5.03    3.12
  13   5   3   -1.06    1.61
  13   5   3    1.92    1.87
  13   5   3    2.97    2.10
 -13   5  -3    1.39    1.34
 -14  -5  -3   -0.45    2.17
  14   5   3    5.78    1.67
  14   5   3   -1.51    1.94
 -14   5  -3    1.60    1.59
 -15  -5  -3    2.31    2.56
  15   5   3    2.78    2.18
 -15   5  -3   -1.30    1.87
 -16  -5  -3   -2.95    2.61
 -16   5  -3    2.07    2.06
  16   5   3   -1.17    1.71
 -17  -5  -3   -1.94    2.97
 -17   5  -3    5.48    2.64
 -18  -6   3    0.13    3.21
 -17  -6   3   12.97    3.35
 -17  -6   3    9.47    3.15
 -17   6   3    8.08    1.45
 -16  -6   3    1.41    2.51
 -16   6   3    4.08    1.26
  16   6  -3    5.45    1.20
 -15  -6   3    7.35    2.52
  15   6  -3    5.31    1.55
 -15   6   3    6.47    1.26
 -14  -6   3   38.11    4.02
 -14  -6   3   43.24    4.05
 -14   6   3   37.84    2.50
 -14   6   3   35.55    2.43
  14   6  -3   35.08    3.31
  14   6  -3   34.92    3.24
 -13  -6   3    8.75    2.28
 -13  -6   3    9.54    2.20
  13   6  -3    8.22    1.72
 -13   6   3   10.27    1.19
  13   6  -3    7.54    1.79
 -13   6   3    8.26    1.19
 -12  -6   3  181.80    9.15
 -12  -6   3  168.67    9.09
  12   6  -3  171.64    8.56
 -12   6   3  148.85    8.11
  12   6  -3  157.02    8.68
 -12   6   3  159.87    8.16
  12   6  -3  171.16    9.20
 -11  -6   3   71.29    4.83
 -11  -6   3   73.53    4.79
  11   6  -3   78.72    4.47
  11   6  -3   71.94    4.84
 -11   6   3   75.19    3.98
 -11   6   3   65.30    4.12
  11   6  -3   76.95    4.57
 -10  -6   3    4.06    1.64
 -10  -6   3    5.54    1.62
 -10   6   3    3.82    0.65
  10   6  -3    7.36    1.92
 -10   6   3    3.27    1.13
  10   6  -3    1.92    1.35
  10   6  -3    4.05    1.38
  -9  -6   3   76.14    4.52
  -9  -6   3   73.66    4.65
  -9  -6   3   78.98    4.61
  -9   6   3   71.71    3.69
   9   6  -3   72.67    4.39
   9   6  -3   76.96    4.32
  -9   6   3   72.30    3.65
   9   6  -3   74.45    4.60
  -8  -6   3   -2.74    1.15
  -8  -6   3   -2.63    1.23
  -8  -6   3   -0.76    1.09
  -8   6   3   -0.15    0.57
   8   6  -3   -0.92    1.00
   8   6  -3   -0.16    1.19
   8   6  -3   -1.60    1.07
  -7  -6   3  115.19    5.99
  -7  -6   3  106.28    5.91
  -7  -6   3  111.36    5.91
   7   6  -3  102.81    5.79
   7   6  -3  103.81    5.81
   7   6  -3  116.07    6.04
  -7   6   3  107.48    5.49
  -6  -6   3   82.27    4.89
  -6  -6   3   93.07    4.96
  -6  -6   3   87.30    4.86
   6   6  -3   96.92    4.90
   6   6  -3   85.45    4.86
  -6   6   3   88.71    4.54
   6   6  -3   84.55    4.92
  -5  -6   3   14.36    1.73
  -5  -6   3   13.94    1.65
  -5  -6   3   12.41    1.65
   5   6  -3   14.13    1.54
   5   6  -3    9.64    1.35
  -4  -6   3   43.34    2.72
  -4  -6   3   36.54    2.63
  -4  -6   3   42.19    2.69
   4   6  -3   42.56    2.68
   4   6  -3   40.93    2.74
   4   6  -3   40.23    2.65
  -3  -6   3   37.13    2.40
  -3  -6   3   33.04    2.35
   3   6  -3   31.59    2.34
  -3   6   3   35.65    1.85
   3   6  -3   34.55    2.39
   3   6  -3   35.53    2.46
  -2  -6   3  246.81   11.60
  -2  -6   3  236.28   11.56
   2   6  -3  242.83   11.60
   2   6  -3  213.92   11.56
   2   6  -3  245.33   11.62
  -2   6   3  238.01   11.34
  -1  -6   3   29.17    2.01
  -1  -6   3   28.32    2.07
   1  -6  -3   31.26    1.79
   1   6  -3   28.71    1.90
   1   6  -3   25.82    1.97
  -1   6   3   31.57    1.81
   0  -6  -3   60.14    3.09
   0   6   3   52.48    3.08
   0   6  -3   55.31    3.10
   0   6  -3   60.98    3.26
  -1  -6  -3  936.85   45.39
   1  -6   3  946.67   45.41
   1  -6   3  992.54   45.32
   1   6   3  993.74   45.39
  -1   6  -3  969.12   45.45
  -1   6  -3  922.45   45.33
   2  -6   3  195.92   10.50
   2  -6   3  212.68   10.38
  -2  -6  -3  225.18   10.60
  -2   6  -3  226.22   10.41
   2   6   3  228.66   10.58
  -2   6  -3  208.36   10.56
   3  -6   3  727.33   35.04
  -3  -6  -3  755.37   35.34
   3  -6   3  771.27   35.22
  -3   6  -3  747.65   35.29
   3   6   3  700.91   35.27
   3   6   3  757.32   35.27
  -4  -6  -3   38.29    2.66
   4  -6   3   41.23    2.42
   4  -6   3   38.04    2.05
  -4   6  -3   41.67    2.52
   4   6   3   38.58    2.63
  -5  -6  -3   29.68    2.44
   5  -6   3   36.97    2.17
   5   6   3   31.96    2.41
   5   6   3   35.31    2.51
  -5   6  -3   35.50    2.27
   6  -6   3    4.10    0.80
  -6  -6  -3    4.46    1.31
   6   6   3    4.87    1.13
  -6   6  -3    4.32    0.93
   6   6   3    3.79    1.19
   7  -6   3    0.17    0.64
  -7  -6  -3   -2.46    1.16
  -7   6  -3    0.34    0.73
   7   6   3    0.55    0.97
   7   6   3   -1.80    1.15
   8  -6   3   30.32    1.68
   8  -6   3   29.96    1.70
  -8  -6  -3   24.67    2.76
   8   6   3   31.29    2.63
   8   6   3   29.11    2.51
  -8   6  -3   25.15    2.08
   8   6   3   27.75    2.65
  -9  -6  -3    5.66    1.76
   9   6   3    5.66    1.59
  -9   6  -3    7.51    1.20
   9   6   3    9.74    1.75
   9   6   3    6.54    1.61
 -10  -6  -3   -1.88    1.51
  10   6   3   -0.44    1.62
  10   6   3   -1.57    1.32
 -10   6  -3   -0.93    0.98
  10   6   3    1.13    1.64
 -11  -6  -3   17.20    2.48
 -11   6  -3   19.72    2.24
  11   6   3   21.84    3.06
  11   6   3   19.85    2.63
  11   6   3   23.71    3.11
 -12  -6  -3   19.51    2.65
 -12   6  -3   17.05    2.24
  12   6   3   14.72    2.27
  12   6   3   14.90    2.34
  12   6   3   12.47    2.34
 -13  -6  -3    2.97    2.21
  13   6   3    7.82    2.34
  13   6   3    1.87    2.01
  13   6   3    5.26    2.06
 -13   6  -3    3.54    1.44
 -14  -6  -3   53.21    4.91
  14   6   3   53.34    4.01
 -14   6  -3   55.01    3.86
  14   6   3   48.87    4.49
 -15  -6  -3   -2.98    2.58
 -15   6  -3    4.02    1.86
  15   6   3    3.34    2.33
 -16  -6  -3    6.28    3.08
  16   6   3   -0.31    2.21
 -16   6  -3    1.32    2.13
 -17  -6  -3    5.51    3.27
 -17   6  -3   -0.16    2.44
 -18  -7   3    8.96    3.72
 -17  -7   3   13.14    3.62
 -17   7   3   14.91    1.79
 -16  -7   3    2.69    2.70
 -16  -7   3    2.26    2.56
  16   7  -3    3.76    1.52
 -15  -7   3   19.90    3.45
 -15  -7   3   17.10    2.90
 -15   7   3   17.63    1.89
  15   7  -3   26.18    3.10
 -14  -7   3    5.25    2.37
 -14  -7   3    2.76    2.23
 -14   7   3    3.22    0.95
  14   7  -3    1.87    1.80
  14   7  -3   -1.25    1.67
 -13  -7   3   26.28    3.58
 -13  -7   3   25.27    3.38
  13   7  -3   25.71    2.97
 -13   7   3   21.27    1.79
  13   7  -3   21.88    2.97
  13   7  -3   21.68    3.02
 -12  -7   3   36.73    3.71
 -12  -7   3   36.12    3.88
 -12   7   3   30.76    2.03
  12   7  -3   29.97    3.18
  12   7  -3   30.15    3.42
  12   7  -3   33.16    3.21
 -11  -7   3  289.80   15.02
 -11  -7   3  298.76   14.99
  11   7  -3  314.70   15.22
 -11   7   3  266.66   14.52
  11   7  -3  317.39   14.72
 -11   7   3  282.42   14.22
  11   7  -3  313.09   14.89
 -10  -7   3   -0.42    1.44
 -10  -7   3   -2.67    1.66
  10   7  -3   -0.70    1.28
  10   7  -3   -1.15    1.47
  10   7  -3   -0.52    1.40
 -10   7   3   -0.01    0.48
 -10   7   3   -0.56    0.58
  -9  -7   3   29.05    2.90
  -9  -7   3   29.67    2.77
  -9  -7   3   27.12    2.78
  -9   7   3   27.65    1.51
   9   7  -3   28.88    2.80
  -9   7   3   26.64    1.79
   9   7  -3   24.67    2.56
   9   7  -3   29.39    2.62
  -8  -7   3   23.44    2.59
  -8  -7   3   25.49    2.69
  -8  -7   3   25.12    2.57
  -8   7   3   28.45    1.75
   8   7  -3   27.47    2.60
   8   7  -3   24.85    2.49
   8   7  -3   25.61    2.50
  -7  -7   3  480.71   22.98
  -7  -7   3  486.22   22.98
  -7  -7   3  456.86   22.93
   7   7  -3  461.92   23.02
  -7   7   3  486.51   22.60
   7   7  -3  474.80   22.86
   7   7  -3  472.57   22.95
  -6  -7   3   89.09    4.87
  -6  -7   3   84.37    4.86
  -6  -7   3   78.58    4.75
  -6   7   3   83.75    4.37
   6   7  -3   89.66    4.77
   6   7  -3   85.10    4.84
   6   7  -3   79.69    4.84
  -5  -7   3   46.04    3.04
  -5  -7   3   44.74    3.01
  -5  -7   3   46.65    3.03
   5   7  -3   48.03    3.00
   5   7  -3   47.22    3.03
   5   7  -3   39.56    2.94
  -4  -7   3  330.32   15.12
  -4  -7   3  313.59   15.10
   4   7  -3  292.42   15.06
   4   7  -3  301.89   15.09
  -3  -7   3 1313.51   60.83
  -3  -7   3 1315.35   60.83
   3   7  -3 1244.16   60.84
  -3   7   3 1269.63   60.51
   3   7  -3 1261.79   60.81
   3   7  -3 1311.96   60.87
  -2  -7   3    8.24    1.16
  -2  -7   3    6.64    1.20
  -2   7   3    7.80    1.01
   2   7  -3    7.24    1.06
   2   7  -3    8.36    1.33
   2   7  -3    7.26    1.16
  -1  -7   3    9.17    1.14
   1  -7  -3    6.69    0.86
  -1  -7   3    5.26    0.96
  -1   7   3    6.37    0.86
   1   7  -3    4.94    0.91
   1   7  -3    7.48    1.06
   0  -7   3  233.51   11.84
   0  -7   3  245.74   11.79
   0  -7  -3  249.28   11.69
   0   7  -3  246.38   11.72
   0   7  -3  222.10   11.77
   0   7   3  250.53   11.70
  -1  -7  -3  263.57   12.97
   1  -7   3  245.33   12.84
   1  -7   3  250.52   12.96
  -1   7  -3  278.29   13.05
  -1   7  -3  275.47   12.90
   1   7   3  293.65   13.00
   2  -7   3  916.38   42.22
   2  -7   3  845.72   42.07
  -2  -7  -3  887.94   42.29
   2   7   3  920.08   42.25
  -2   7  -3  893.74   42.29
  -2   7  -3  869.24   42.11
   2   7   3  911.10   42.26
  -3  -7  -3   82.64    4.41
   3  -7   3   81.51    3.95
   3  -7   3   73.46    4.19
   3   7   3   87.60    4.44
   3   7   3   71.21    4.38
  -3   7  -3   78.15    4.31
   4  -7   3  662.71   31.46
   4  -7   3  639.18   31.25
  -4  -7  -3  671.24   31.71
   4   7   3  660.67   31.64
  -4   7  -3  666.66   31.59
   4   7   3  681.89   31.63
  -5  -7  -3  245.42   12.10
   5  -7   3  235.43   11.72
  -5   7  -3  252.92   11.92
   5   7   3  244.57   12.03
   5   7   3  237.96   11.98
  -6  -7  -3  119.76    6.32
   6  -7   3  119.04    5.81
   6   7   3  124.16    6.29
  -6   7  -3  109.50    6.02
   6   7   3  113.38    6.23
   7  -7   3   14.20    1.13
  -7  -7  -3   17.54    2.01
   7   7   3   13.42    1.82
   7   7   3   14.44    1.85
   7   7   3   16.14    1.88
  -7   7  -3   13.68    1.57
  -8  -7  -3    1.49    1.47
   8   7   3    3.59    1.34
  -8   7  -3    3.11    0.93
   8   7   3   -0.04    1.29
   8   7   3    1.11    1.33
  -9  -7  -3   -1.97    1.57
   9   7   3    2.21    1.63
   9   7   3   -0.60    1.43
  -9   7  -3    1.69    0.97
   9   7   3    1.27    1.48
 -10  -7  -3   63.22    4.64
  10   7   3   66.68    4.31
  10   7   3   64.22    4.42
 -10   7  -3   61.49    3.80
  10   7   3   63.33    4.51
 -11  -7  -3  219.38   11.31
  11   7   3  216.71   11.21
 -11   7  -3  217.02   10.76
  11   7   3  208.11   11.20
  11   7   3  208.46   11.09
 -12  -7  -3    7.02    2.24
  12   7   3   11.74    2.39
 -12   7  -3    9.08    1.57
  12   7   3   13.86    2.13
  12   7   3   10.20    2.18
 -13  -7  -3    2.36    2.09
  13   7   3    2.94    1.87
  13   7   3    0.46    1.90
 -13   7  -3    3.43    1.38
 -14  -7  -3   49.90    5.02
 -14   7  -3   47.23    3.67
  14   7   3   49.90    4.01
  14   7   3   43.73    4.60
 -15  -7  -3    7.17    2.98
 -15   7  -3   15.09    2.26
  15   7   3    9.81    2.94
 -16  -7  -3   -1.22    3.01
  16   7   3    0.62    2.75
 -16   7  -3    3.19    2.24
 -17  -7  -3   -0.18    3.18
 -17   7  -3    3.43    2.08
 -18  -8   3    3.64    3.54
 -17  -8   3    6.03    3.31
 -16  -8   3    1.91    2.77
 -16  -8   3   -0.56    2.88
  16   8  -3    0.23    2.02
 -16   8   3    1.10    0.91
 -15  -8   3    0.03    3.65
 -15  -8   3   -0.43    2.36
  15   8  -3    0.88    2.00
 -15   8   3    0.15    0.83
 -14  -8   3   12.67    2.82
  14   8  -3   15.34    2.32
 -14   8   3    8.40    1.13
  14   8  -3    6.80    2.19
 -13  -8   3   12.37    2.65
 -13  -8   3   18.00    2.69
  13   8  -3   13.62    2.25
 -13   8   3   13.91    1.40
  13   8  -3   16.46    2.38
 -12  -8   3   24.67    3.06
 -12  -8   3   17.78    2.72
  12   8  -3   25.93    3.24
 -12   8   3   21.00    1.57
  12   8  -3   22.44    2.64
 -12   8   3   21.37    1.43
  12   8  -3   28.96    2.75
 -11  -8   3   15.17    2.66
 -11  -8   3   26.00    3.27
  11   8  -3   18.83    2.41
  11   8  -3   19.57    2.43
 -11   8   3   17.35    1.47
  11   8  -3   21.94    2.79
 -11   8   3   17.98    1.38
 -10  -8   3    3.16    1.83
 -10  -8   3   -0.51    1.85
  10   8  -3    2.16    1.51
 -10   8   3    4.05    0.62
  10   8  -3    4.26    1.80
 -10   8   3    4.46    0.72
  10   8  -3    2.62    1.62
  -9  -8   3    4.48    1.72
  -9  -8   3    3.75    1.59
  -9  -8   3    2.10    1.61
  -9   8   3    3.86    0.75
  -9   8   3    4.80    0.62
   9   8  -3    3.14    1.56
   9   8  -3    4.84    1.55
   9   8  -3    2.24    1.47
  -8  -8   3    3.61    1.41
  -8  -8   3    5.77    1.67
  -8  -8   3    3.89    1.57
   8   8  -3    6.90    1.72
   8   8  -3    3.95    1.42
  -8   8   3    6.12    0.78
   8   8  -3    4.15    1.49
  -7  -8   3  118.45    6.46
  -7  -8   3  119.39    6.43
  -7  -8   3  118.21    6.50
   7   8  -3  123.44    6.51
   7   8  -3  107.24    6.39
  -7   8   3  118.42    5.91
   7   8  -3  118.40    6.39
  -6  -8   3   36.35    2.81
  -6  -8   3   33.86    2.75
  -6  -8   3   37.26    2.84
   6   8  -3   33.63    2.67
   6   8  -3   36.30    2.78
   6   8  -3   32.97    2.80
  -5  -8   3  267.64   12.82
  -5  -8   3  250.97   12.70
  -5  -8   3  263.09   12.76
   5   8  -3  253.14   12.74
   5   8  -3  259.51   12.70
   5   8  -3  244.78   12.73
  -4  -8   3   57.35    3.44
  -4  -8   3   53.41    3.47
   4   8  -3   56.46    3.37
   4   8  -3   49.02    3.40
  -3  -8   3    8.63    1.31
  -3  -8   3    7.82    1.31
   3   8  -3    8.53    1.26
  -3   8   3    8.58    1.05
   3   8  -3    8.40    1.43
   3   8  -3    6.90    1.26
  -2  -8   3   21.49    2.01
  -2  -8   3   19.81    1.96
  -2   8   3   22.36    1.62
   2   8  -3   20.25    1.97
   2   8  -3   23.11    2.09
   2   8  -3   21.12    1.82
  -1  -8   3   94.19    5.33
  -1  -8   3  110.59    5.45
   1   8  -3  103.66    5.43
  -1   8   3  103.01    5.25
   1   8  -3  102.57    5.37
   0  -8   3 1005.52   49.45
   0  -8   3  990.15   49.38
   0  -8  -3 1092.40   49.41
   0   8  -3 1044.08   49.53
   0   8  -3 1047.35   49.44
   0   8   3 1090.97   49.42
  -1  -8  -3    1.01    0.87
   1  -8   3   -0.38    0.83
   1   8   3    0.31    0.88
   1   8   3    0.50    0.66
  -1   8  -3    1.25    0.62
  -1   8  -3   -0.49    0.83
  -2  -8  -3    0.72    0.94
   2  -8   3    1.07    0.58
   2  -8   3    0.25    0.84
  -2   8  -3   -0.51    0.82
  -2   8  -3    1.48    0.61
   2   8   3    1.57    0.86
   2   8   3   -0.04    0.93
   3  -8   3  125.47    6.36
   3  -8   3  134.89    6.58
  -3  -8  -3  136.71    6.82
   3   8   3  130.97    6.67
   3   8   3  136.99    6.79
  -3   8  -3  120.88    6.67
  -3   8  -3  129.93    6.41
  -4  -8  -3   36.48    2.62
   4  -8   3   34.08    1.87
   4  -8   3   35.76    2.27
   4   8   3   36.15    2.48
  -4   8  -3   33.97    2.43
   4   8   3   40.99    2.72
   5  -8   3  280.90   13.20
  -5  -8  -3  284.58   13.62
  -5   8  -3  273.95   13.43
   5   8   3  265.65   13.53
   5   8   3  269.92   13.52
   6  -8   3   31.14    1.83
  -6  -8  -3   26.90    2.52
   6   8   3   32.11    2.69
  -6   8  -3   29.61    2.19
   6   8   3   30.19    2.52
  -7  -8  -3  123.79    7.24
   7   8   3  130.63    7.14
   7   8   3  131.81    7.18
   7   8   3  145.61    7.21
  -7   8  -3  138.06    6.90
  -8  -8  -3    1.10    1.54
   8   8   3    2.02    1.47
  -8   8  -3    0.97    0.90
   8   8   3    3.70    1.33
   8   8   3    3.65    1.50
  -9  -8  -3    8.27    1.99
   9   8   3   13.41    2.04
  -9   8  -3   11.47    1.44
   9   8   3    9.95    2.01
   9   8   3   13.42    1.92
 -10  -8  -3  458.92   22.03
 -10   8  -3  468.72   21.51
  10   8   3  436.25   21.81
  10   8   3  426.91   21.85
  10   8   3  430.83   21.75
 -11  -8  -3   34.57    3.47
  11   8   3   28.55    3.51
 -11   8  -3   29.71    2.49
  11   8   3   32.24    3.49
  11   8   3   30.51    2.95
 -12  -8  -3    2.28    2.53
  12   8   3    4.76    1.85
 -12   8  -3    2.44    1.18
  12   8   3    1.39    1.88
 -13  -8  -3    4.20    2.44
  13   8   3    2.54    1.86
  13   8   3    0.30    2.15
 -13   8  -3    2.61    1.38
 -14  -8  -3   -2.43    2.40
  14   8   3   -0.27    2.42
 -14   8  -3    2.84    1.51
 -15  -8  -3    1.20    3.02
 -15   8  -3    0.85    1.69
  15   8   3    4.77    3.48
 -16  -8  -3    1.71    3.15
 -16   8  -3    4.37    2.16
  16   8   3    6.00    3.22
 -17  -8  -3    7.31    3.38
 -17   8  -3    9.79    2.03
 -18  -9   3    2.57    3.26
 -17  -9   3    8.91    3.40
 -16  -9   3   14.78    3.39
 -16  -9   3   10.10    3.16
 -16   9   3   11.42    1.63
  16   9  -3    9.01    2.69
 -15  -9   3   -0.14    2.38
 -15  -9   3    3.19    2.78
 -15   9   3    2.33    0.80
  15   9  -3    5.24    2.37
 -14  -9   3    2.46    2.39
  14   9  -3    0.60    1.90
  14   9  -3   -0.07    2.02
 -14   9   3    1.07    0.75
 -13  -9   3    0.24    2.24
 -13  -9   3    3.00    2.09
  13   9  -3    2.67    2.01
  13   9  -3   -1.23    1.81
 -13   9   3    0.31    0.65
 -12  -9   3   98.73    6.06
 -12  -9   3  101.05    6.33
 -12   9   3   82.78    5.15
  12   9  -3  103.96    5.92
  12   9  -3   90.99    5.90
 -11  -9   3   42.68    4.23
 -11  -9   3   43.51    3.96
  11   9  -3   35.85    3.65
 -11   9   3   39.80    2.12
  11   9  -3   39.79    3.67
 -11   9   3   36.39    2.28
  11   9  -3   50.65    3.77
 -10  -9   3   14.83    2.55
 -10  -9   3   10.15    2.36
  10   9  -3   15.89    2.24
  10   9  -3   16.26    2.36
  10   9  -3   12.05    2.17
 -10   9   3   13.20    1.18
 -10   9   3   13.37    1.12
  -9  -9   3   43.42    3.86
  -9  -9   3   49.15    4.02
  -9   9   3   49.51    2.43
   9   9  -3   44.89    3.65
  -9   9   3   49.07    2.64
   9   9  -3   46.68    3.61
   9   9  -3   46.49    3.71
  -8  -9   3   -0.57    1.45
  -8  -9   3    0.87    1.54
  -8  -9   3    0.51    1.65
   8   9  -3    0.21    1.42
   8   9  -3    0.00    1.54
  -8   9   3    0.31    0.61
   8   9  -3    1.87    1.39
  -7  -9   3  196.03    9.53
  -7  -9   3  187.36    9.49
  -7  -9   3  183.70    9.53
   7   9  -3  173.95    9.49
  -7   9   3  181.05    8.93
   7   9  -3  179.27    9.49
   7   9  -3  175.70    9.42
  -6  -9   3    2.18    1.36
  -6  -9   3    0.27    1.23
  -6  -9   3    1.87    1.36
   6   9  -3    3.33    1.31
   6   9  -3    1.68    1.19
   6   9  -3   -0.20    1.30
  -5  -9   3  206.58    9.99
  -5  -9   3  187.00   10.00
  -5  -9   3  221.13   10.01
   5   9  -3  190.45    9.96
   5   9  -3  181.10    9.94
   5   9  -3  188.20    9.94
  -4  -9   3   99.47    5.52
  -4  -9   3  103.84    5.45
   4   9  -3  101.15    5.56
   4   9  -3   96.47    5.50
  -4   9   3   97.22    4.97
  -3  -9   3   95.89    4.83
  -3  -9   3   89.17    4.91
  -3   9   3   80.91    4.44
   3   9  -3   83.17    4.87
   3   9  -3   85.58    4.87
   3   9  -3   88.69    4.83
  -2  -9   3  240.22   11.59
  -2  -9   3  238.28   11.63
   2   9  -3  228.37   11.65
   2   9  -3  226.48   11.58
  -2   9   3  240.73   11.40
  -1  -9   3   25.72    2.13
  -1  -9   3   23.51    1.88
   1   9  -3   20.78    2.03
   1   9  -3   21.77    1.83
  -1   9   3   24.56    1.86
   0  -9   3  482.74   22.37
   0  -9   3  478.02   22.44
   0  -9  -3  459.43   22.37
   0   9  -3  457.14   22.40
   0   9   3  457.12   22.38
   0   9  -3  496.13   22.55
   0   9   3  444.81   22.34
  -1  -9  -3   21.57    1.84
   1  -9   3   18.64    1.86
   1  -9   3   20.30    1.69
  -1   9  -3   15.88    1.89
  -1   9  -3   20.29    1.62
   1   9   3   21.22    1.61
   1   9   3   21.25    1.94
   2  -9   3    4.19    0.75
  -2  -9  -3    5.05    1.23
   2  -9   3    5.91    1.08
   2   9   3    3.89    1.24
  -2   9  -3    5.84    0.82
  -2   9  -3    1.72    1.01
   2   9   3    5.41    1.01
   3  -9   3  496.72   24.45
   3  -9   3  506.39   24.60
  -3  -9  -3  503.60   24.84
  -3   9  -3  501.87   24.51
  -3   9  -3  517.24   24.77
   3   9   3  556.84   24.82
   3   9   3  533.70   24.78
   4  -9   3  122.04    6.35
  -4  -9  -3  130.92    6.79
   4  -9   3  121.82    6.12
   4   9   3  121.48    6.62
   4   9   3  141.64    6.76
  -4   9  -3  126.54    6.58
  -5  -9  -3    4.43    1.38
   5  -9   3    4.33    0.81
   5   9   3    5.68    1.41
  -5   9  -3    3.31    1.00
   5   9   3    4.27    1.28
  -6  -9  -3   11.13    1.76
   6  -9   3   13.68    1.04
   6   9   3   13.61    1.82
   6   9   3   12.46    1.83
  -6   9  -3   11.66    1.58
   6   9   3   12.64    1.66
  -7  -9  -3    0.33    1.36
  -7   9  -3    0.65    0.84
   7   9   3   -1.26    1.19
   7   9   3    0.28    1.21
   7   9   3   -1.21    1.30
  -8  -9  -3   12.36    2.34
   8   9   3   17.02    2.08
  -8   9  -3   14.01    1.68
   8   9   3   10.87    2.03
   8   9   3   11.78    2.03
  -9  -9  -3   65.03    4.80
   9   9   3   71.16    4.54
   9   9   3   66.41    4.67
  -9   9  -3   64.03    3.91
   9   9   3   67.11    4.54
 -10  -9  -3    2.79    2.06
 -10   9  -3   -1.71    0.96
  10   9   3    1.20    1.88
  10   9   3    5.56    1.47
  10   9   3    0.14    1.78
 -11  -9  -3    0.18    1.94
  11   9   3    2.67    1.96
  11   9   3   -0.19    1.85
 -11   9  -3    1.27    0.99
 -12  -9  -3    2.44    2.30
  12   9   3    2.25    2.15
 -12   9  -3    2.47    1.19
  12   9   3    1.21    2.07
 -13  -9  -3   11.91    2.94
 -13   9  -3   14.70    1.97
  13   9   3   16.11    2.71
 -14  -9  -3   -0.06    2.80
  14   9   3   -5.17    2.36
 -14   9  -3    2.12    1.53
 -15  -9  -3   91.32    6.69
 -15   9  -3   74.31    4.97
  15   9   3   61.46    6.43
 -16  -9  -3   10.52    3.40
  16   9   3    5.57    3.51
 -16   9  -3    6.54    2.10
 -17 -10   3   12.87    3.70
 -16 -10   3   -4.68    2.84
 -16 -10   3   -2.62    2.93
  16  10  -3    1.92    2.67
 -15 -10   3   -1.77    2.55
 -15 -10   3    0.13    2.81
 -15  10   3   -0.30    0.72
  15  10  -3   -3.10    2.31
 -14 -10   3   -0.84    2.35
 -14 -10   3    0.41    2.48
  14  10  -3    3.41    2.23
 -14  10   3    1.16    0.67
  14  10  -3    3.25    1.75
 -13 -10   3   -0.97    2.10
 -13 -10   3    4.36    2.41
 -13  10   3   -0.08    0.61
  13  10  -3    1.91    2.09
  13  10  -3    1.72    2.15
 -12 -10   3    8.95    2.42
 -12 -10   3    2.83    2.09
  12  10  -3    1.58    2.18
  12  10  -3    1.99    1.99
 -11 -10   3   50.26    4.24
 -11 -10   3   51.48    4.20
 -11  10   3   44.87    2.64
  11  10  -3   48.51    4.00
  11  10  -3   50.03    4.16
  11  10  -3   48.70    4.09
 -10 -10   3    2.67    2.05
 -10 -10   3   -4.57    1.80
  10  10  -3   -1.09    1.64
  10  10  -3   -1.84    1.72
  10  10  -3    1.00    1.63
 -10  10   3   -0.03    0.59
  -9 -10   3   24.85    3.23
  -9 -10   3   22.49    2.95
  -9  10   3   22.35    1.58
  -9  10   3   22.66    1.45
   9  10  -3   25.45    2.71
   9  10  -3   25.31    2.88
   9  10  -3   22.17    2.69
  -8 -10   3   16.92    2.34
  -8 -10   3   19.04    2.45
  -8 -10   3   14.20    2.15
  -8  10   3   16.37    1.07
   8  10  -3   17.99    2.46
   8  10  -3   16.25    2.20
  -8  10   3   12.61    1.35
   8  10  -3   16.67    2.19
  -7 -10   3   67.84    4.63
  -7 -10   3   80.83    4.70
  -7 -10   3   75.76    4.63
   7  10  -3   69.45    4.65
   7  10  -3   77.10    4.62
  -7  10   3   66.39    4.37
   7  10  -3   71.38    4.50
  -6 -10   3   50.38    3.55
  -6 -10   3   42.74    3.34
  -6 -10   3   42.22    3.30
   6  10  -3   47.82    3.54
   6  10  -3   42.08    3.37
   6  10  -3   48.70    3.38
  -5 -10   3   67.49    4.14
  -5 -10   3   64.28    4.11
   5  10  -3   65.08    4.23
   5  10  -3   61.84    4.14
   5  10  -3   72.89    4.17
  -4 -10   3   18.65    2.18
  -4 -10   3   22.78    2.21
  -4  10   3   21.15    1.63
   4  10  -3   22.13    2.43
   4  10  -3   18.09    2.07
   4  10  -3   17.81    2.16
  -3 -10   3    9.13    1.51
  -3 -10   3   12.06    1.53
   3  10  -3   11.44    1.48
  -3  10   3   10.80    1.39
   3  10  -3   12.21    1.68
   3  10  -3    9.78    1.59
  -2 -10   3  191.20    9.67
  -2 -10   3  208.17    9.85
  -2  10   3  200.69    9.54
   2  10  -3  194.61    9.81
   2  10  -3  177.27    9.71
   2  10  -3  189.99    9.85
  -1 -10   3  123.98    6.54
  -1 -10   3  136.02    6.66
  -1  10   3  126.60    6.48
   1  10  -3  127.76    6.70
   1  10  -3  125.90    6.58
  -1  10   3  123.22    6.42
   0 -10   3   32.35    2.32
   0 -10   3   33.43    2.46
   0 -10  -3   30.34    2.33
   0  10  -3   32.00    2.29
   0  10   3   33.32    2.17
   0  10  -3   35.25    2.47
   0  10   3   36.25    2.44
  -1 -10  -3   99.09    5.16
   1 -10   3   91.66    5.11
   1 -10   3   91.63    4.97
   1  10   3   98.35    5.07
  -1  10  -3   98.35    5.03
   1  10   3   96.35    5.22
  -1  10  -3   94.33    5.23
   2 -10   3   43.14    2.52
  -2 -10  -3   37.30    2.81
   2 -10   3   38.01    2.66
  -2  10  -3   37.93    2.82
   2  10   3   38.48    2.92
   2  10   3   44.56    2.73
  -2  10  -3   43.49    2.49
   3 -10   3  438.39   21.55
  -3 -10  -3  466.51   21.88
   3 -10   3  435.98   21.41
   3  10   3  455.26   21.76
  -3  10  -3  453.71   21.76
  -3  10  -3  443.19   21.49
   3  10   3  466.01   21.79
  -4 -10  -3   37.59    2.89
   4 -10   3   33.74    2.22
   4 -10   3   32.90    1.86
   4  10   3   36.48    2.72
  -4  10  -3   34.69    1.94
   4  10   3   32.11    2.53
  -4  10  -3   30.96    2.43
  -5 -10  -3    1.70    1.28
   5 -10   3    3.77    0.72
  -5  10  -3    1.80    0.95
   5  10   3    1.17    1.12
   5  10   3    2.68    1.18
   5  10   3    1.95    1.36
  -6 -10  -3   -0.90    1.38
  -6  10  -3   -0.44    0.80
   6  10   3    0.76    1.19
   6  10   3   -0.83    1.31
   6  10   3   -1.04    1.17
  -7 -10  -3   -2.99    1.53
   7  10   3   -2.49    1.37
  -7  10  -3   -1.89    0.81
   7  10   3   -1.28    1.20
   7  10   3   -2.99    1.43
  -8 -10  -3   -4.22    1.67
   8  10   3   -2.55    1.53
  -8  10  -3    0.11    0.99
   8  10   3    1.75    1.42
   8  10   3   -1.97    1.70
  -9 -10  -3   27.12    3.10
   9  10   3   23.62    2.94
  -9  10  -3   20.83    2.23
   9  10   3   29.17    2.56
   9  10   3   23.31    3.23
 -10 -10  -3    8.25    2.31
  10  10   3    3.99    2.53
  10  10   3    3.16    1.94
 -10  10  -3    3.05    1.11
  10  10   3    3.89    1.94
 -11 -10  -3    5.06    2.76
 -11  10  -3    8.78    1.36
  11  10   3    9.47    2.31
 -12 -10  -3    3.13    2.41
  12  10   3    4.68    2.47
 -12  10  -3    4.10    1.29
 -13 -10  -3    1.94    2.39
  13  10   3    0.37    2.25
 -13  10  -3   -0.88    1.32
 -14 -10  -3    1.63    2.83
 -14  10  -3    0.67    1.58
  14  10   3   -1.03    2.68
 -15 -10  -3    9.78    3.17
 -15  10  -3    6.70    1.95
  15  10   3    1.99    3.30
  16  10   3   59.70    6.78
 -16  10  -3   59.86    4.29
 -17 -11   3   10.49    3.52
 -16 -11   3   -1.16    3.20
 -16 -11   3    4.84    3.21
 -15 -11   3   -1.39    2.79
 -15 -11   3    6.73    3.21
 -15  11   3    3.60    0.78
  15  11  -3    1.03    2.80
 -14 -11   3    2.01    2.63
 -14 -11   3    0.46    2.67
  14  11  -3    1.62    1.96
  14  11  -3    0.22    2.34
 -14  11   3    2.77    0.67
 -13 -11   3   25.23    3.33
 -13 -11   3   20.16    3.20
  13  11  -3   23.59    2.73
 -13  11   3   21.48    1.52
  13  11  -3   21.01    2.95
 -12 -11   3   11.85    2.70
  12  11  -3    6.84    2.33
  12  11  -3    6.78    2.25
 -11 -11   3  103.50    6.25
 -11 -11   3   98.42    6.25
  11  11  -3   99.62    6.13
  11  11  -3   94.86    6.09
 -11  11   3   87.81    4.84
 -10 -11   3   19.20    2.72
 -10 -11   3   21.31    2.68
  10  11  -3   18.97    2.58
  10  11  -3   24.47    3.18
  10  11  -3   21.61    2.42
 -10  11   3   15.25    1.08
 -10  11   3   16.11    1.00
 -10  11   3   17.42    1.38
  -9 -11   3   -2.46    2.06
  -9 -11   3   -0.63    1.88
   9  11  -3    0.90    1.59
   9  11  -3   -0.48    1.84
  -9  11   3    0.33    0.62
  -9  11   3   -0.13    0.58
   9  11  -3    0.44    1.78
  -8 -11   3  392.33   18.69
  -8 -11   3  383.42   18.84
   8  11  -3  373.10   18.71
  -8  11   3  357.24   17.82
  -8  11   3  379.17   17.98
   8  11  -3  396.68   18.76
   8  11  -3  350.88   18.49
  -7 -11   3    7.54    1.87
  -7 -11   3    5.62    1.87
  -7 -11   3    3.97    1.59
  -7  11   3    5.98    0.74
   7  11  -3    6.87    1.68
   7  11  -3    7.50    1.88
   7  11  -3    6.26    1.72
  -6 -11   3   25.81    3.04
  -6 -11   3   30.92    3.13
  -6 -11   3   33.30    2.87
   6  11  -3   30.50    2.76
   6  11  -3   33.47    2.97
   6  11  -3   28.47    2.90
  -5 -11   3   36.36    3.04
  -5 -11   3   32.91    2.94
   5  11  -3   30.47    3.02
   5  11  -3   35.67    2.84
   5  11  -3   31.95    2.79
  -4 -11   3   34.98    2.95
  -4 -11   3   33.00    2.91
   4  11  -3   33.56    2.90
  -4  11   3   34.92    2.28
   4  11  -3   34.66    2.71
   4  11  -3   32.18    2.84
  -3 -11   3  141.43    7.54
  -3 -11   3  134.56    7.55
   3  11  -3  149.89    7.71
   3  11  -3  142.19    7.61
  -3  11   3  151.60    7.31
   3  11  -3  150.30    7.74
  -2 -11   3   25.23    2.42
  -2 -11   3   22.23    2.15
  -2  11   3   26.18    2.08
   2  11  -3   22.86    2.43
   2  11  -3   22.00    2.18
  -2  11   3   24.10    1.79
   2  11  -3   25.76    2.32
  -1 -11   3    2.77    1.44
  -1 -11   3    1.70    1.02
  -1  11   3    1.57    1.03
   1  11  -3    1.13    0.99
  -1  11   3    2.54    0.81
   1  11  -3    1.56    1.08
   1  11  -3    0.62    1.29
   0 -11  -3  135.72    6.83
   0 -11   3  127.65    6.76
   0 -11   3  129.26    6.87
   0  11  -3  130.93    6.98
   0  11   3  132.34    6.92
   0  11  -3  141.99    6.87
   0  11   3  130.08    6.74
  -1 -11  -3  157.41    7.85
   1 -11   3  151.48    7.76
   1 -11   3  151.70    7.64
   1  11   3  159.48    7.76
  -1  11  -3  149.99    7.91
   1  11   3  149.99    7.86
  -1  11  -3  147.97    7.70
   2 -11   3   92.56    4.73
   2 -11   3   83.77    4.85
  -2 -11  -3   83.73    5.03
   2  11   3   96.96    5.01
  -2  11  -3   95.13    4.78
   2  11   3   92.35    5.06
  -2  11  -3   87.22    5.04
  -3 -11  -3  244.01   11.84
   3 -11   3  226.21   11.45
   3  11   3  226.06   11.69
  -3  11  -3  236.66   11.42
  -3  11  -3  234.73   11.70
   3  11   3  242.35   11.78
  -4 -11  -3   74.40    4.61
  -4  11  -3   77.20    4.35
  -4  11  -3   79.76    3.93
   4  11   3   73.63    4.60
   4  11   3   73.73    4.48
  -5 -11  -3    2.16    1.42
   5  11   3    0.80    1.40
   5  11   3    0.22    1.23
  -5  11  -3    1.45    1.00
   5  11   3   -0.22    1.13
  -6 -11  -3   -0.98    1.41
   6  11   3    0.12    1.34
  -6  11  -3   -0.41    0.91
   6  11   3    2.62    1.49
   6  11   3   -0.65    1.26
  -7 -11  -3   45.08    3.88
   7  11   3   42.73    3.49
  -7  11  -3   44.81    2.98
   7  11   3   41.83    3.54
   7  11   3   44.34    3.27
  -8 -11  -3   69.56    4.80
   8  11   3   66.63    4.78
   8  11   3   67.71    4.81
  -8  11  -3   66.03    4.06
   8  11   3   72.06    4.34
  -9 -11  -3   41.62    4.11
   9  11   3   43.87    3.54
  -9  11  -3   41.29    3.06
   9  11   3   52.10    3.50
   9  11   3   39.75    3.89
 -10 -11  -3    1.06    1.99
 -10  11  -3    1.62    1.05
  10  11   3   -0.36    1.88
 -11 -11  -3   -0.25    2.18
 -11  11  -3    2.37    1.09
  11  11   3    1.75    2.07
 -12 -11  -3    1.51    2.36
 -12  11  -3    5.25    1.39
  12  11   3    3.35    2.19
 -13 -11  -3    2.90    2.80
  13  11   3    3.82    2.51
 -13  11  -3    2.38    1.45
 -14 -11  -3   -1.39    2.93
  14  11   3   -2.26    2.83
 -14  11  -3   -1.56    1.51
 -15 -11  -3   24.93    3.99
 -15  11  -3   37.10    3.32
  15  11   3   27.15    4.25
 -16 -11  -3   20.76    3.61
  16  11   3   18.18    4.40
 -17 -12   3   -0.52    3.34
  17  12  -3    5.31    2.85
 -16 -12   3    5.28    3.51
  16  12  -3    8.89    3.62
 -15 -12   3   -1.55    2.88
 -15 -12   3   -1.10    2.83
  15  12  -3   -3.65    2.84
 -14 -12   3   -6.27    2.59
 -14 -12   3   -1.42    2.59
 -14  12   3    1.21    0.63
  14  12  -3   -4.74    2.76
 -13 -12   3    0.48    2.45
 -13 -12   3   -2.91    2.41
 -13  12   3   -0.27    0.55
  13  12  -3   -0.73    2.30
 -12 -12   3   -0.15    2.20
  12  12  -3    3.43    2.32
  12  12  -3   -1.80    1.87
 -11 -12   3   43.20    4.06
 -11 -12   3   41.75    4.57
 -11  12   3   39.15    2.51
  11  12  -3   39.03    3.96
  11  12  -3   40.39    3.72
 -10 -12   3   47.26    4.32
 -10 -12   3   38.73    4.05
  10  12  -3   44.53    3.98
  10  12  -3   40.39    3.83
 -10  12   3   36.17    2.39
  -9 -12   3   -1.06    2.04
  -9 -12   3    1.12    2.00
   9  12  -3   -0.93    1.97
  -9  12   3    0.79    0.48
  -9  12   3    1.30    0.73
   9  12  -3   -2.47    1.45
   9  12  -3    1.04    1.80
  -9  12   3    1.17    0.63
  -8 -12   3  379.45   18.51
  -8 -12   3  356.69   18.65
   8  12  -3  386.59   18.62
   8  12  -3  375.13   18.58
   8  12  -3  392.51   18.48
  -8  12   3  366.34   17.65
  -8  12   3  351.91   17.95
  -8  12   3  361.19   17.68
  -7 -12   3   44.53    3.92
  -7 -12   3   40.88    3.96
   7  12  -3   41.94    3.64
   7  12  -3   42.19    3.56
  -7  12   3   41.02    2.39
   7  12  -3   46.68    3.78
  -7  12   3   38.24    2.49
  -6 -12   3   21.18    2.57
  -6 -12   3   19.98    2.48
  -6  12   3   17.48    1.48
   6  12  -3   20.04    2.53
   6  12  -3   20.44    2.87
   6  12  -3   20.15    2.53
  -5 -12   3    9.24    1.78
  -5 -12   3    6.55    1.78
  -5  12   3    6.76    1.14
  -5  12   3    5.66    0.86
   5  12  -3    8.44    1.72
   5  12  -3    6.31    1.85
   5  12  -3    4.18    1.49
  -4 -12   3    0.83    1.42
  -4 -12   3   -0.45    1.37
  -4  12   3    1.43    0.73
   4  12  -3   -0.29    1.17
  -4  12   3    1.80    1.00
   4  12  -3   -0.30    1.50
   4  12  -3    0.74    1.36
  -3 -12   3   63.28    3.90
  -3 -12   3   61.73    3.85
   3  12  -3   60.78    3.73
  -3  12   3   58.13    3.47
  -3  12   3   47.85    3.39
   3  12  -3   57.62    3.79
   3  12  -3   55.06    3.98
  -2 -12   3    5.62    1.48
  -2 -12   3    1.93    1.29
   2  12  -3    2.99    1.58
  -2  12   3    3.00    1.17
   2  12  -3    2.40    1.18
   2  12  -3    5.52    1.37
  -2  12   3    2.21    0.81
  -1 -12   3   -0.21    1.18
  -1 -12   3    1.31    1.12
   1  12  -3    1.08    1.02
   1  12  -3    1.39    1.15
  -1  12   3    0.71    1.14
   1  12  -3   -0.35    1.42
  -1  12   3    1.23    0.88
   0 -12   3  185.88    9.42
   0  12   3  188.72    9.51
   0  12  -3  184.86    9.64
   0  12   3  193.98    9.45
   1 -12   3   -0.60    0.94
   1 -12   3   -1.66    1.10
  -1 -12  -3   -0.75    1.10
  -1  12  -3   -1.42    1.07
  -1  12  -3   -0.25    0.86
   1  12   3    0.19    0.96
   1  12   3   -1.98    1.21
  -2 -12  -3  334.18   16.06
   2 -12   3  324.86   15.71
   2 -12   3  337.18   15.82
  -2  12  -3  309.97   16.00
   2  12   3  317.27   16.00
   2  12   3  325.87   15.97
  -2  12  -3  333.03   15.81
   3 -12   3   30.82    2.18
   3 -12   3   32.70    2.35
  -3 -12  -3   29.09    2.77
  -3  12  -3   34.60    2.19
   3  12   3   34.83    2.81
   3  12   3   34.26    2.60
  -3  12  -3   35.57    2.62
   3  12   3   30.24    2.56
   4 -12   3   15.36    1.54
  -4 -12  -3   15.88    2.03
  -4  12  -3   12.46    1.82
   4  12   3   14.42    1.81
   4  12   3   10.14    1.86
  -4  12  -3   15.18    1.33
   4  12   3   16.94    2.26
  -5 -12  -3  226.96   11.51
   5  12   3  222.99   11.33
   5  12   3  221.93   11.41
  -5  12  -3  220.79   11.17
   5  12   3  221.66   11.33
  -6 -12  -3   18.27    2.43
   6  12   3   21.66    2.71
   6  12   3   14.59    2.22
  -6  12  -3   18.11    2.00
   6  12   3   19.65    2.31
  -7 -12  -3  219.62   11.89
  -7  12  -3  235.15   11.49
   7  12   3  237.79   11.91
   7  12   3  230.72   11.82
   7  12   3  218.91   11.67
  -8 -12  -3   55.23    4.30
   8  12   3   55.52    4.18
  -8  12  -3   58.25    3.60
   8  12   3   46.37    4.26
   8  12   3   57.93    3.78
  -9 -12  -3    1.20    2.05
  -9  12  -3    2.03    1.10
   9  12   3    2.91    1.94
 -10 -12  -3   19.10    2.96
  10  12   3   19.96    2.87
 -10  12  -3   24.92    2.24
 -11 -12  -3   -0.62    2.14
  11  12   3   -1.55    2.03
 -11  12  -3    0.60    1.07
 -12 -12  -3    8.08    2.80
 -12  12  -3    6.62    1.46
  12  12   3    6.99    2.57
 -13 -12  -3   14.31    3.35
  13  12   3    9.82    2.86
 -13  12  -3    9.36    1.72
 -14 -12  -3    1.21    3.10
  14  12   3   -0.49    3.06
 -14  12  -3    3.04    1.57
 -15 -12  -3    0.35    2.96
  15  12   3    2.38    3.68
 -16 -12  -3    9.63    2.85
  16  12   3    3.77    3.97
 -17 -13   3    3.51    3.15
  17  13  -3    5.94    3.17
 -16 -13   3    9.96    3.74
  16  13  -3   16.79    4.16
 -15 -13   3   -0.26    3.19
 -15 -13   3   -2.45    3.15
  15  13  -3   -1.67    3.04
 -14 -13   3    7.78    3.06
 -14 -13   3    2.68    3.05
  14  13  -3    3.86    2.93
 -14  13   3    5.44    0.80
 -13 -13   3   22.50    3.45
 -13 -13   3   26.78    3.80
  13  13  -3   21.92    3.33
 -13  13   3   23.55    1.60
 -12 -13   3    0.15    2.59
 -12 -13   3   -4.66    2.18
 -12  13   3    3.21    0.67
  12  13  -3    2.14    2.71
 -11 -13   3    0.70    2.28
  11  13  -3   -1.69    2.06
 -10 -13   3    8.49    2.54
 -10 -13   3    9.61    2.56
  10  13  -3   10.44    2.07
 -10  13   3    8.38    1.22
  10  13  -3    8.68    2.38
  -9 -13   3   42.33    4.24
  -9 -13   3   41.71    4.09
   9  13  -3   44.46    4.10
  -9  13   3   42.64    2.39
  -9  13   3   39.76    2.66
   9  13  -3   49.39    4.04
  -9  13   3   43.00    2.31
  -8 -13   3  125.48    7.71
  -8 -13   3  129.06    7.79
   8  13  -3  144.97    7.54
   8  13  -3  130.62    7.65
  -8  13   3  129.09    6.52
   8  13  -3  136.08    7.72
  -7 -13   3   86.44    5.51
  -7  13   3   82.70    4.36
   7  13  -3   88.35    5.50
   7  13  -3   85.88    5.50
   7  13  -3   88.05    5.57
  -7  13   3   79.26    4.40
  -6 -13   3   14.84    2.34
  -6  13   3   13.06    1.33
  -6  13   3    9.00    1.31
   6  13  -3   11.73    2.06
   6  13  -3   10.79    2.09
   6  13  -3   12.34    2.10
  -5 -13   3   32.02    3.08
  -5 -13   3   31.45    3.19
   5  13  -3   32.83    2.89
  -5  13   3   31.22    2.13
  -5  13   3   35.14    2.15
   5  13  -3   28.10    2.96
  -5  13   3   31.63    2.51
   5  13  -3   28.38    3.34
  -4 -13   3    3.94    1.52
  -4 -13   3    3.97    1.67
   4  13  -3    4.81    1.69
   4  13  -3    7.35    1.64
   4  13  -3    3.11    1.58
  -4  13   3    3.86    0.90
  -4  13   3    5.62    1.11
  -4  13   3    3.76    1.21
  -3 -13   3    6.07    1.56
  -3 -13   3    4.79    1.55
   3  13  -3    4.07    1.48
  -3  13   3    3.34    0.96
   3  13  -3    6.77    1.52
  -3  13   3    5.66    1.27
   3  13  -3    5.77    1.76
  -2 -13   3  128.03    7.17
  -2 -13   3  136.66    7.22
   2  13  -3  136.82    7.24
  -2  13   3  134.78    7.09
   2  13  -3  131.16    7.32
  -2  13   3  136.03    6.92
   2  13  -3  141.60    7.38
  -1 -13   3   60.38    3.73
  -1 -13   3   63.47    3.84
   1  13  -3   58.77    4.04
  -1  13   3   61.37    3.76
   1  13  -3   58.29    3.75
  -1  13   3   57.62    3.53
   1  13  -3   54.97    3.77
   0 -13   3   11.84    1.59
   0 -13   3   13.63    1.74
   0  13   3   11.65    1.49
   0  13  -3   12.16    1.63
   0  13  -3   12.54    1.79
   0  13   3   13.26    1.78
   1 -13   3   21.34    1.96
   1 -13   3   19.33    2.19
  -1 -13  -3   15.55    2.25
   1  13   3   17.29    2.26
   1  13   3   18.66    1.95
  -1  13  -3   19.43    2.13
  -2 -13  -3   -1.09    1.21
   2 -13   3   -1.38    1.03
   2 -13   3   -0.52    0.91
   2  13   3   -0.95    1.12
   2  13   3    1.23    1.16
  -2  13  -3    0.47    0.87
  -2  13  -3   -0.06    1.15
   2  13   3   -0.22    1.39
   3 -13   3   18.27    1.74
  -3 -13  -3   17.44    2.20
  -3  13  -3   15.46    1.66
   3  13   3   21.29    2.32
   3  13   3   18.35    2.17
   3  13   3   18.32    2.19
  -3  13  -3   18.84    2.18
  -4 -13  -3   12.90    2.11
   4  13   3   13.83    2.04
  -4  13  -3   10.33    1.41
  -4  13  -3   13.56    1.71
   4  13   3   10.71    1.84
   4  13   3   15.69    2.07
  -5 -13  -3    0.96    1.92
  -5  13  -3    4.12    1.29
   5  13   3    2.32    1.72
   5  13   3    3.08    1.42
  -5  13  -3    1.26    0.67
   5  13   3    2.57    1.58
  -6 -13  -3    5.60    2.22
   6  13   3    8.13    1.85
   6  13   3    7.89    1.69
  -6  13  -3    9.67    1.54
   6  13   3    4.84    2.00
  -7 -13  -3   47.24    3.94
   7  13   3   44.22    3.67
   7  13   3   50.25    3.31
   7  13   3   46.31    3.87
  -7  13  -3   44.20    3.24
  -8 -13  -3   -1.20    1.81
   8  13   3   -0.14    1.84
  -8  13  -3   -0.70    1.05
  -9 -13  -3   -0.48    2.22
  -9  13  -3    0.92    1.13
   9  13   3   -1.61    1.73
 -10 -13  -3   -2.34    2.04
  10  13   3   -2.24    1.86
 -10  13  -3   -2.46    0.95
 -11 -13  -3    2.24    2.56
  11  13   3    3.21    2.38
 -11  13  -3    5.80    1.42
 -12 -13  -3    3.73    2.81
 -12  13  -3    0.93    1.27
  12  13   3   -4.75    2.17
 -13 -13  -3   -3.19    2.69
  13  13   3   -5.22    2.52
 -13  13  -3   -0.21    1.36
 -14 -13  -3    5.83    3.14
 -14  13  -3    2.37    1.52
  14  13   3    3.63    3.35
 -15 -13  -3    3.86    3.12
 -15  13  -3    5.34    1.82
  15  13   3    3.06    3.90
 -16 -14   3   -6.33    3.13
  16  14  -3    4.24    4.21
 -15 -14   3   -4.32    3.09
 -15 -14   3   -4.84    3.09
  15  14  -3    0.93    3.38
 -14 -14   3    1.76    3.19
 -14 -14   3    9.08    3.31
  14  14  -3    5.73    3.25
 -13 -14   3    3.16    2.82
 -13 -14   3   -1.59    3.01
  13  14  -3    1.35    2.57
 -13  14   3    1.50    0.67
 -12 -14   3   17.20    3.30
 -12 -14   3   10.61    2.93
 -12  14   3   13.03    1.25
  12  14  -3   13.28    2.89
 -11 -14   3   -0.20    2.42
 -11 -14   3   -1.58    2.17
 -11  14   3    1.02    0.65
 -10 -14   3   13.68    2.89
 -10 -14   3   17.63    4.56
 -10  14   3    8.98    1.22
  10  14  -3   12.40    2.62
  -9 -14   3   26.12    3.35
  -9 -14   3   32.02    3.76
   9  14  -3   28.19    3.64
  -9  14   3   25.26    1.91
   9  14  -3   26.74    3.63
  -9  14   3   27.49    1.66
  -9  14   3   27.95    1.76
  -8 -14   3    5.79    2.28
  -8 -14   3    7.96    2.25
   8  14  -3    7.52    2.24
   8  14  -3    5.28    2.14
  -8  14   3    8.88    1.24
  -8  14   3    6.62    0.91
  -7 -14   3   86.37    5.57
   7  14  -3   83.70    5.62
   7  14  -3   82.58    5.63
  -7  14   3   89.67    4.49
   7  14  -3   84.92    5.42
  -7  14   3   83.60    4.53
  -6 -14   3    0.72    1.81
   6  14  -3   -2.71    1.53
  -6  14   3    0.55    0.77
   6  14  -3    0.41    1.80
   6  14  -3   -2.77    1.44
  -6  14   3   -1.11    0.77
  -6  14   3   -0.86    1.19
  -5 -14   3   51.33    3.80
  -5  14   3   45.12    3.04
   5  14  -3   50.05    3.65
   5  14  -3   42.62    3.82
  -5  14   3   46.33    2.91
  -5  14   3   50.44    3.26
   5  14  -3   46.47    3.90
  -4 -14   3  140.28    7.63
   4  14  -3  143.53    7.60
   4  14  -3  136.58    7.73
   4  14  -3  131.50    7.64
  -4  14   3  140.25    7.06
  -4  14   3  136.71    7.03
  -3 -14   3   11.45    1.98
  -3 -14   3   13.29    2.02
  -3  14   3    9.70    1.34
   3  14  -3   14.27    2.09
   3  14  -3    9.87    2.03
  -3  14   3   14.57    1.79
   3  14  -3   10.04    1.74
  -3  14   3   11.06    1.73
  -2 -14   3    2.61    1.47
  -2 -14   3    0.55    1.33
   2  14  -3    0.31    1.69
   2  14  -3    0.33    1.40
   2  14  -3   -0.65    1.23
  -2  14   3    0.48    0.92
  -2  14   3   -0.75    1.34
  -2  14   3   -0.67    0.88
  -1 -14   3    2.50    1.46
  -1 -14   3    2.69    1.30
  -1  14   3    1.18    1.01
   1  14  -3    4.06    1.31
   1  14  -3    1.97    1.31
  -1  14   3    1.46    1.03
   1  14  -3    0.06    1.61
  -1  14   3    1.29    1.38
   0 -14   3   33.54    2.82
   0 -14   3   34.50    2.73
   0  14   3   32.28    2.66
   0  14  -3   33.69    2.88
   0  14  -3   34.68    3.40
   0  14   3   35.03    2.62
   0  14  -3   30.19    2.66
   0  14   3   34.94    3.02
   1 -14   3  100.58    5.38
   1 -14   3  101.90    5.76
  -1  14  -3   98.13    5.71
   1  14   3   96.03    5.51
  -1  14  -3  100.92    5.50
   1  14   3  109.44    5.67
   1  14   3   92.51    5.72
   2 -14   3   55.06    3.32
  -2 -14  -3   43.71    3.85
   2  14   3   57.28    3.72
   2  14   3   57.00    3.72
   2  14   3   56.04    3.90
  -2  14  -3   51.13    3.66
  -2  14  -3   57.08    3.45
  -3 -14  -3   55.94    4.08
   3  14   3   51.47    3.72
  -3  14  -3   59.06    3.43
   3  14   3   62.76    3.98
   3  14   3   56.22    4.12
  -3  14  -3   56.43    3.81
  -4 -14  -3   36.98    3.68
  -4  14  -3   42.45    3.15
  -4  14  -3   35.70    2.59
   4  14   3   41.44    3.56
   4  14   3   46.43    3.57
  -5 -14  -3   11.10    2.43
  -5  14  -3   10.45    1.15
   5  14   3   12.27    2.14
   5  14   3    9.93    2.16
   5  14   3    9.23    1.95
  -5  14  -3   16.72    2.19
  -6 -14  -3   14.41    2.57
   6  14   3   16.95    2.43
  -6  14  -3   15.77    1.95
   6  14   3   13.35    2.30
   6  14   3   10.89    1.76
  -7 -14  -3    1.15    1.95
  -7  14  -3    0.89    1.20
   7  14   3    0.43    1.76
  -8 -14  -3    0.80    1.98
  -8  14  -3    0.17    1.13
   8  14   3    0.62    1.82
  -9 -14  -3    0.50    2.01
   9  14   3    1.17    2.04
  -9  14  -3    2.20    1.13
 -10 -14  -3    6.99    2.67
 -10  14  -3    7.04    1.46
  10  14   3   10.23    2.52
 -11 -14  -3   -2.28    2.50
  11  14   3    5.77    2.58
 -11  14  -3    5.03    1.42
 -12 -14  -3   -2.74    2.66
  12  14   3    0.61    2.51
 -12  14  -3    2.88    1.50
 -13 -14  -3    1.19    3.07
 -13  14  -3    3.07    1.50
  13  14   3   -2.88    2.85
 -14 -14  -3   -4.89    2.82
  14  14   3   -3.95    3.20
 -14  14  -3    0.97    1.30
 -15 -14  -3   -0.36    2.77
  15  14   3   -1.22    3.73
 -16 -15   3    4.31    3.12
  16  15  -3    0.88    4.16
 -15 -15   3   -4.37    3.19
  15  15  -3   -4.50    3.56
 -14 -15   3   -0.41    3.07
 -14 -15   3   -2.46    3.01
  14  15  -3   -1.43    3.17
 -13 -15   3    4.32    3.15
 -13 -15   3    5.31    3.26
 -13  15   3   10.24    1.42
  13  15  -3    8.72    3.00
 -12 -15   3    7.84    3.04
 -12 -15   3    7.68    3.01
 -12  15   3    6.72    0.90
  12  15  -3   10.69    2.97
 -11 -15   3    2.27    2.59
 -11 -15   3    6.97    2.67
 -11  15   3    1.45    0.75
  11  15  -3   -0.42    2.20
 -10 -15   3   47.06    4.48
 -10 -15   3   40.71    4.38
 -10  15   3   34.77    2.43
  10  15  -3   38.65    4.90
  -9 -15   3    5.80    2.47
   9  15  -3    9.70    2.51
  -9  15   3    7.78    0.82
  -9  15   3    6.76    1.09
  -9  15   3    7.65    0.88
  -8 -15   3   26.93    3.68
   8  15  -3   33.75    3.85
  -8  15   3   28.46    2.09
  -8  15   3   26.64    1.94
  -7 -15   3   49.46    4.23
   7  15  -3   45.36    4.05
   7  15  -3   43.73    4.03
  -7  15   3   51.09    3.00
  -7  15   3   50.49    2.90
   7  15  -3   47.27    4.05
  -6 -15   3   52.42    4.02
  -6  15   3   46.63    2.96
  -6  15   3   48.50    4.73
   6  15  -3   50.81    4.12
  -6  15   3   51.03    2.93
   6  15  -3   35.47    3.55
   6  15  -3   48.48    3.96
  -5 -15   3   56.15    4.04
  -5  15   3   51.09    3.20
  -5  15   3   50.05    3.54
  -5  15   3   51.51    3.15
   5  15  -3   48.62    3.84
   5  15  -3   44.41    4.10
   5  15  -3   60.99    4.47
  -4 -15   3   15.24    2.28
   4  15  -3   15.17    2.45
  -4  15   3   13.37    1.70
   4  15  -3   11.38    2.15
  -4  15   3   13.45    1.76
   4  15  -3   11.70    1.98
  -4  15   3   14.41    1.89
  -3 -15   3   28.03    2.89
  -3  15   3   27.24    2.33
  -3  15   3   30.20    2.89
   3  15  -3   28.66    2.97
   3  15  -3   28.03    3.36
   3  15  -3   24.52    3.08
  -3  15   3   29.81    2.31
  -2 -15   3    0.86    1.50
   2  15  -3    0.28    1.38
   2  15  -3   -1.89    1.41
   2  15  -3    3.02    1.89
  -2  15   3    0.81    1.02
  -2  15   3    0.81    1.47
  -2  15   3    0.42    1.07
  -1 -15   3    6.59    1.62
   1  15  -3    4.28    1.53
  -1  15   3    6.33    1.71
  -1  15   3    5.77    1.38
  -1  15   3    5.92    1.30
   1  15  -3    4.52    1.65
   1  15  -3    6.19    1.94
   0 -15   3  173.29    8.61
   0  15   3  167.35    8.81
   0  15   3  168.75    8.67
   0  15  -3  163.03    8.90
   0  15   3  165.15    8.69
   0  15  -3  159.02    8.69
   0  15  -3  170.36    9.09
   1 -15   3   99.44    5.52
  -1  15  -3  101.01    5.96
  -1  15  -3  100.40    5.66
   1  15   3  104.03    5.70
   1  15   3   99.34    5.95
   1  15   3  105.40    5.82
   2 -15   3   22.05    2.42
  -2 -15  -3   26.15    2.90
  -2  15  -3   32.30    2.49
   2  15   3   33.83    2.98
  -2  15  -3   29.48    2.83
   2  15   3   29.73    2.77
   2  15   3   29.08    3.19
  -3 -15  -3   33.03    3.39
   3  15   3   32.85    3.10
  -3  15  -3   36.72    3.24
  -3  15  -3   42.72    2.77
   3  15   3   43.36    3.44
   3  15   3   42.22    3.46
  -4 -15  -3  287.56   14.33
   4  15   3  282.10   14.17
   4  15   3  280.58   14.14
   4  15   3  289.28   14.23
  -4  15  -3  267.60   13.58
  -4  15  -3  266.87   14.00
  -5 -15  -3    7.53    2.27
  -5  15  -3    7.59    1.59
  -5  15  -3   10.40    1.34
   5  15   3    4.43    1.84
   5  15   3   13.33    2.24
  -6 -15  -3  103.05    6.29
  -6  15  -3   92.31    5.56
   6  15   3   93.39    5.95
  -7 -15  -3    7.65    2.26
   7  15   3    6.22    2.17
  -7  15  -3    5.39    1.49
  -8 -15  -3    8.57    3.85
  -8  15  -3    6.68    1.55
   8  15   3    7.67    2.62
  -9 -15  -3    5.40    2.55
  -9  15  -3    5.05    1.50
   9  15   3    2.32    2.17
 -10 -15  -3    2.48    2.45
 -10  15  -3    1.13    1.37
  10  15   3    5.84    2.53
 -11 -15  -3   22.36    3.60
  11  15   3   21.37    3.54
 -11  15  -3   20.50    2.68
 -12 -15  -3    6.45    3.24
 -12  15  -3   12.64    1.87
  12  15   3    7.86    3.06
 -13 -15  -3    1.59    2.81
  13  15   3   -2.06    2.97
 -14 -15  -3   -4.93    2.95
  14  15   3   -1.74    3.29
 -14  15  -3    2.99    1.55
 -15 -15  -3   -2.06    4.16
  15  15   3   -2.89    3.77
 -15 -16   3    7.24    3.59
  15  16  -3   -3.10    3.77
 -14 -16   3    4.10    3.27
 -14 -16   3   -0.14    3.32
  14  16  -3    1.57    3.36
 -13 -16   3   17.48    3.81
 -13 -16   3   17.26    3.62
  13  16  -3   13.09    3.53
 -12 -16   3   -0.01    2.89
 -12 -16   3    5.23    2.91
  12  16  -3    2.31    2.92
 -11 -16   3   -0.94    2.77
 -11 -16   3    0.56    2.66
  11  16  -3   -2.48    2.30
 -11  16   3    0.30    0.77
 -10 -16   3   58.00    5.30
  10  16  -3   47.51    4.87
 -10  16   3   46.55    2.98
  -9 -16   3    0.01    2.51
  -9  16   3   -0.45    0.62
   9  16  -3   -0.30    2.22
  -9  16   3    0.38    0.87
  -9  16   3    0.26    0.61
  -8 -16   3   -0.38    2.36
  -8  16   3    2.26    0.94
  -8  16   3    3.18    0.86
   8  16  -3    2.13    2.10
  -7 -16   3    7.69    2.43
  -7  16   3    5.35    1.12
   7  16  -3    4.67    2.24
  -7  16   3    7.57    1.13
  -7  16   3    6.14    1.75
  -6 -16   3   -1.81    1.89
   6  16  -3   -2.12    1.69
   6  16  -3    0.61    2.87
  -6  16   3   -0.49    0.86
   6  16  -3   -0.18    1.57
  -6  16   3   -0.59    1.52
  -6  16   3    1.65    1.06
  -5 -16   3    8.74    2.13
   5  16  -3    8.07    2.07
  -5  16   3   10.78    1.83
   5  16  -3    7.20    1.75
  -5  16   3    8.84    1.37
   5  16  -3    6.06    2.04
  -5  16   3    8.94    1.34
  -4 -16   3    0.63    1.64
  -4  16   3    2.95    1.61
  -4  16   3    0.42    1.03
  -4  16   3    2.69    1.12
   4  16  -3    0.50    1.56
   4  16  -3   -1.32    1.82
   4  16  -3    1.36    2.09
  -3 -16   3    8.27    1.88
   3  16  -3    6.37    1.93
  -3  16   3    9.01    1.49
  -3  16   3    9.70    1.44
   3  16  -3    6.53    2.11
   3  16  -3    5.31    1.76
  -3  16   3    6.26    1.77
  -2 -16   3    0.57    1.54
  -2  16   3    1.28    1.24
   2  16  -3   -0.33    1.82
  -2  16   3    0.19    1.05
   2  16  -3   -1.85    1.41
  -2  16   3   -1.37    1.58
   2  16  -3   -3.23    1.44
  -1 -16   3    3.30    1.55
  -1  16   3    2.93    1.30
   1  16  -3    0.33    1.72
  -1  16   3    3.48    1.63
  -1  16   3    4.37    1.36
   1  16  -3    4.92    2.07
   1  16  -3    3.95    1.57
   0 -16   3    1.88    1.49
   0  16  -3   -0.83    1.67
   0  16   3    2.14    1.32
   0  16   3    0.93    1.59
   0  16   3    1.43    1.35
   0  16  -3    3.43    2.06
   0  16  -3    3.46    1.56
   1 -16   3   28.09    2.64
  -1  16  -3   25.84    2.77
  -1  16  -3   23.49    3.34
   1  16   3   26.47    2.53
  -1  16  -3   29.25    2.68
   1  16   3   21.05    2.68
   1  16   3   23.32    2.72
   2  16   3   75.78    4.85
  -2  16  -3   83.43    4.76
   2  16   3   82.50    5.29
   2  16   3   85.97    5.21
  -2  16  -3   74.88    5.11
  -3  16  -3   15.70    2.24
   3  16   3   15.64    2.24
   3  16   3   16.20    2.42
   3  16   3   22.96    2.95
  -4 -16  -3  142.88    8.58
   4  16   3  169.99    8.46
  -4  16  -3  152.41    7.65
   4  16   3  126.04    7.89
   4  16   3  132.96    8.16
  -4  16  -3  169.97    8.27
  -5 -16  -3  183.72   10.16
  -5  16  -3  177.99    9.12
  -5  16  -3  183.11    9.74
   5  16   3  195.95   10.12
  -6 -16  -3    3.22    2.33
  -6  16  -3    4.26    1.58
   6  16   3    3.76    1.99
  -7 -16  -3  155.08    8.70
   7  16   3  119.15    8.69
  -7  16  -3  153.98    7.90
  -8 -16  -3   37.28    4.34
   8  16   3   38.00    4.06
  -8  16  -3   36.79    3.18
  -9 -16  -3    1.21    2.48
   9  16   3    1.46    2.30
  -9  16  -3   -0.20    1.28
 -10 -16  -3    4.03    2.83
 -10  16  -3    5.78    1.61
  10  16   3    7.11    2.82
 -11 -16  -3    1.39    2.76
  11  16   3    2.86    2.85
 -11  16  -3    3.80    1.66
 -12 -16  -3    3.69    2.90
  12  16   3   -5.15    2.78
 -12  16  -3    3.00    1.56
 -13 -16  -3   -0.15    3.00
  13  16   3   -3.26    2.90
 -13  16  -3    1.29    1.36
 -14 -16  -3   -1.55    2.78
  14  16   3   -3.44    3.60
 -15 -17   3   18.01    3.49
  15  17  -3   11.71    4.33
 -14 -17   3    5.60    3.36
  14  17  -3   -3.57    3.56
 -13 -17   3    7.18    3.21
 -13 -17   3    5.72    3.44
  13  17  -3    7.90    3.36
 -12 -17   3    1.85    3.07
 -12 -17   3    6.28    3.17
 -12  17   3    0.84    0.96
  12  17  -3    0.35    2.95
 -11 -17   3    2.25    3.01
 -11  17   3    2.20    0.89
  11  17  -3    2.67    2.91
 -10 -17   3   -3.97    2.47
  10  17  -3   -0.94    2.35
 -10  17   3    2.29    0.98
  -9 -17   3    1.78    2.54
   9  17  -3    1.95    2.40
  -9  17   3   -1.27    1.04
  -9  17   3    0.44    1.00
  -9  17   3    0.74    0.66
  -8 -17   3    0.94    2.82
  -8  17   3   -0.88    1.75
   8  17  -3   -1.59    2.15
  -8  17   3   -0.76    0.88
  -8  17   3    0.80    0.86
  -7 -17   3    1.63    2.40
  -7  17   3    2.98    1.75
  -7  17   3    0.87    1.65
  -7  17   3    1.78    1.01
  -6 -17   3   12.27    2.56
  -6  17   3    9.88    1.42
  -6  17   3   11.59    2.06
   6  17  -3   13.63    2.64
  -6  17   3   10.99    1.43
  -5 -17   3   58.19    4.49
  -5  17   3   56.58    3.64
  -5  17   3   58.69    3.67
   5  17  -3   56.20    4.70
   5  17  -3   62.44    4.09
  -5  17   3   59.13    4.22
  -4 -17   3   63.52    4.43
  -4  17   3   62.67    4.39
  -4  17   3   61.37    3.78
  -4  17   3   60.79    3.79
   4  17  -3   60.27    4.15
   4  17  -3   51.99    4.58
   4  17  -3   56.89    4.48
  -3 -17   3   -0.56    1.73
   3  17  -3   -2.09    1.67
   3  17  -3    0.20    1.83
  -3  17   3    0.08    1.21
  -3  17   3    0.08    1.75
  -3  17   3   -0.18    1.15
   3  17  -3   -1.82    1.56
  -2 -17   3   30.82    3.05
   2  17  -3   33.02    3.04
  -2  17   3   30.24    2.76
  -2  17   3   31.43    2.68
   2  17  -3   30.17    3.65
   2  17  -3   27.12    3.46
  -2  17   3   35.31    3.36
  -1 -17   3   31.47    3.20
   1  17  -3   40.89    3.30
  -1  17   3   37.52    3.40
  -1  17   3   35.88    3.08
   1  17  -3   34.75    3.90
  -1  17   3   39.51    3.03
   1  17  -3   25.98    3.29
   0 -17   3   -1.23    1.46
   0  17  -3   -0.12    1.39
   0  17   3   -0.24    1.81
   0  17   3    1.23    1.30
   0  17  -3    5.23    2.13
   0  17  -3   -3.05    1.63
   0  17   3    2.13    1.51
   1 -17   3   18.50    2.49
   1  17   3   18.64    2.41
  -1  17  -3   28.34    3.15
  -1  17  -3   18.53    2.57
   1  17   3   19.85    2.57
  -1  17  -3   14.63    2.36
   1  17   3   22.66    2.85
   2  17   3   90.64    5.53
   2  17   3   92.13    5.63
   2  17   3   78.84    5.08
  -2  17  -3   90.10    5.18
  -2  17  -3   79.98    5.53
   3  17   3  191.72   10.53
  -3  17  -3  213.33   10.22
  -3  17  -3  186.37   10.55
   3  17   3  221.23   10.76
   3  17   3  187.59   10.30
  -4 -17  -3   -4.22    2.15
  -4  17  -3    1.30    1.62
   4  17   3    0.16    1.70
  -4  17  -3   -0.63    1.15
  -5 -17  -3   86.50    6.02
   5  17   3   82.54    5.62
  -5  17  -3   85.61    4.66
  -5  17  -3   87.50    5.40
  -6 -17  -3   19.88    3.02
   6  17   3   17.21    4.21
  -6  17  -3   20.02    2.73
  -7 -17  -3   29.78    4.24
   7  17   3   33.55    4.00
  -7  17  -3   31.20    3.16
  -8 -17  -3   -3.99    2.29
   8  17   3   -0.07    2.11
  -8  17  -3    0.67    1.48
  -9 -17  -3    3.95    2.67
   9  17   3   11.48    2.83
  -9  17  -3    7.77    1.89
 -10 -17  -3    2.48    2.86
 -10  17  -3    2.27    1.63
  10  17   3    1.85    2.82
 -11 -17  -3    4.63    2.98
  11  17   3   -0.91    2.76
 -11  17  -3   -0.17    1.59
 -12 -17  -3   27.10    4.12
 -12  17  -3   25.14    2.89
  12  17   3   21.73    4.06
 -13 -17  -3    3.14    3.19
  13  17   3    2.07    3.21
 -13  17  -3    0.55    2.01
 -14 -17  -3    1.57    4.64
  14  17   3    9.91    3.64
  14  18  -3    4.86    3.91
  13  18  -3   -0.51    3.28
 -12 -18   3   10.30    3.59
  12  18  -3    8.78    3.26
 -11 -18   3   -2.58    2.91
 -11  18   3    2.04    0.94
  11  18  -3    1.29    2.88
 -10 -18   3   -1.34    2.58
  10  18  -3    4.75    2.88
 -10  18   3    0.54    0.99
  -9 -18   3    3.08    2.90
  -9  18   3    5.94    1.28
  -9  18   3    6.65    1.95
   9  18  -3    5.25    2.77
  -8 -18   3    1.23    2.66
  -8  18   3    1.35    1.08
  -8  18   3    3.47    1.03
   8  18  -3    2.49    2.31
  -8  18   3    0.82    1.97
  -7  18   3   26.19    2.33
  -7  18   3   20.37    2.26
   7  18  -3   25.90    3.42
  -7  18   3   22.34    2.71
  -6 -18   3    5.94    2.43
  -6  18   3    4.02    2.10
  -6  18   3    7.87    1.37
  -6  18   3    8.19    1.47
   6  18  -3   -0.15    2.56
  -5 -18   3    2.93    2.26
  -5  18   3    3.54    2.03
  -5  18   3    2.93    1.23
   5  18  -3    1.33    2.13
  -5  18   3    5.68    1.41
  -4 -18   3    0.30    1.97
  -4  18   3    0.78    1.95
   4  18  -3    1.68    1.64
  -4  18   3    3.08    1.40
  -4  18   3    1.26    1.27
   4  18  -3    3.38    2.16
  -3 -18   3    1.11    1.92
   3  18  -3    2.54    1.60
  -3  18   3    0.11    1.24
   3  18  -3    2.49    1.91
  -3  18   3    1.47    1.90
  -3  18   3   -0.74    1.35
  -2 -18   3   26.38    3.28
   2  18  -3   25.07    3.32
   2  18  -3   21.52    2.83
  -2  18   3   28.44    3.45
   2  18  -3   28.26    3.18
  -2  18   3   27.42    2.77
  -2  18   3   27.71    2.81
  -1 -18   3   37.42    3.63
  -1  18   3   39.58    3.81
  -1  18   3   38.19    3.41
   1  18  -3   37.89    3.86
  -1  18   3   42.65    3.33
   1  18  -3   44.59    3.68
   1  18  -3   37.11    3.80
   0 -18   3    2.23    1.74
   0  18   3    2.39    1.39
   0  18  -3    1.80    1.76
   0  18   3    2.43    1.85
   0  18   3    5.32    1.76
   0  18  -3    6.01    2.20
   0  18  -3    5.65    1.89
  -1  18  -3   20.21    2.95
   1  18   3   21.29    2.96
   1  18   3   15.63    2.13
   1  18   3   14.68    2.43
  -1  18  -3   18.67    2.64
  -1  18  -3   21.66    2.89
  -2  18  -3    3.53    1.65
   2  18   3    1.07    1.89
  -2  18  -3    0.78    1.69
  -2  18  -3    7.30    2.49
   2  18   3    0.67    1.32
   2  18   3    0.89    1.69
   3  18   3   69.55    4.80
  -3  18  -3   70.80    4.45
  -3  18  -3   62.54    4.79
  -4 -18  -3   -1.83    2.16
   4  18   3    1.50    1.90
  -4  18  -3    0.06    1.69
  -5 -18  -3   21.47    3.22
  -5  18  -3   14.31    2.00
   5  18   3   18.48    3.70
  -5  18  -3   20.61    2.51
   6  18   3    2.59    2.11
  -6  18  -3    2.00    1.65
  -7 -18  -3   20.14    3.33
  -7  18  -3   30.68    3.24
   7  18   3   25.69    3.34
  -8 -18  -3   27.26    3.90
   8  18   3   28.63    3.76
  -8  18  -3   28.96    3.26
  -9 -18  -3   -3.79    2.78
   9  18   3    0.26    2.56
  -9  18  -3    1.18    1.73
 -10 -18  -3    2.17    3.20
 -10  18  -3    1.08    1.79
  10  18   3    2.85    2.86
 -11 -18  -3   16.62    3.75
  11  18   3   18.37    3.77
 -11  18  -3   22.38    3.10
 -12 -18  -3   -3.60    2.94
  12  18   3   -2.98    3.28
 -13 -18  -3    6.58    2.84
  13  18   3   -0.58    3.26
  14  19  -3   -1.95    3.55
  13  19  -3   -1.58    3.32
  12  19  -3    1.39    3.22
 -11 -19   3   16.51    3.73
  11  19  -3   16.05    3.57
 -10 -19   3   -3.25    3.17
  10  19  -3    3.16    2.90
 -10  19   3    3.71    1.17
  -9 -19   3   -0.78    2.77
   9  19  -3   -0.31    2.72
  -9  19   3    3.19    1.24
  -8 -19   3   -0.58    2.69
  -8  19   3   -0.03    2.09
   8  19  -3    2.33    2.63
  -8  19   3    0.09    1.19
  -8  19   3    0.52    0.85
  -7 -19   3    7.68    2.82
  -7  19   3    9.53    1.51
  -7  19   3    7.88    2.40
  -7  19   3   10.00    1.54
   7  19  -3   11.13    2.78
   6  19  -3   13.13    2.69
  -6  19   3   13.76    1.86
  -6  19   3   12.80    2.50
  -6  19   3   13.51    1.82
  -5 -19   3   -4.95    2.25
  -5  19   3    1.29    1.49
  -5  19   3    0.00    1.20
   5  19  -3    1.02    1.98
  -5  19   3    0.78    2.20
  -4 -19   3   23.70    3.02
  -4  19   3   24.89    2.75
  -4  19   3   17.48    2.54
  -4  19   3   19.03    2.84
  -3 -19   3   37.59    4.01
  -3  19   3   41.76    4.02
  -3  19   3   34.49    3.20
   3  19  -3   39.67    3.47
   3  19  -3   38.42    3.83
  -3  19   3   31.63    3.20
  -2 -19   3   42.11    4.00
  -2  19   3   43.16    3.49
   2  19  -3   46.30    3.74
  -2  19   3   38.13    4.15
   2  19  -3   36.55    4.10
  -2  19   3   48.38    3.59
  -1 -19   3  266.07   13.24
  -1  19   3  261.07   13.30
   1  19  -3  256.90   13.37
   1  19  -3  265.25   13.60
  -1  19   3  263.02   13.18
  -1  19   3  241.01   13.29
   0  19   3    1.79    1.34
   0  19   3    1.28    1.70
   0  19  -3   -0.09    1.80
   0  19   3   -1.29    1.73
   0  19  -3    2.54    1.84
   1  19   3   39.39    3.43
  -1  19  -3   56.54    3.99
  -1  19  -3   46.88    4.72
  -1  19  -3   46.56    4.12
   1  19   3   49.27    4.11
  -2  19  -3  104.44    6.09
  -2  19  -3   92.70    6.37
  -2  19  -3  100.89    6.36
   2  19   3  102.88    6.38
  -3  19  -3   11.60    2.36
   3  19   3   24.13    3.09
  -3  19  -3   14.71    2.71
  -3  19  -3   20.22    2.34
  -4  19  -3    3.90    1.99
  -4  19  -3    0.98    1.42
   4  19   3    4.18    2.27
  -5 -19  -3    4.16    2.59
  -5  19  -3    1.91    1.15
  -5  19  -3    2.85    1.86
   5  19   3    2.98    2.16
  -6 -19  -3    4.93    2.85
   6  19   3   10.09    2.63
  -6  19  -3   11.61    2.25
  -7 -19  -3    2.09    2.79
   7  19   3   -0.15    2.49
  -7  19  -3    4.95    1.95
  -8 -19  -3    6.36    2.94
   8  19   3   -3.79    2.39
  -8  19  -3    2.04    1.93
  -9 -19  -3    0.00    2.95
  -9  19  -3    0.65    1.85
   9  19   3    3.47    2.87
 -10 -19  -3    3.55    3.24
  10  19   3    5.61    2.95
 -10  19  -3    8.43    2.08
 -11 -19  -3   -3.20    3.35
 -11  19  -3    1.66    1.73
  11  19   3    0.93    3.18
 -12 -19  -3   -1.90    2.89
  12  19   3    1.99    3.42
  13  20  -3    1.89    3.47
  12  20  -3    1.78    3.31
  11  20  -3    7.31    3.19
 -10 -20   3   -2.33    3.12
 -10  20   3    0.87    1.17
  10  20  -3    2.96    3.00
  -9 -20   3    6.67    3.36
  -9  20   3   10.47    1.66
   9  20  -3   11.08    3.09
  -8 -20   3  102.16    7.33
   8  20  -3  112.87    7.54
  -8  20   3  102.93    6.03
  -7 -20   3   14.98    3.37
  -7  20   3   11.30    1.91
   7  20  -3   12.33    3.08
  -7  20   3   14.24    1.56
  -7  20   3   12.68    2.63
  -6 -20   3   -1.62    2.68
  -6  20   3   -0.18    1.45
   6  20  -3    2.66    2.60
  -6  20   3   -0.69    1.41
  -6  20   3    2.01    2.35
  -5 -20   3    5.84    4.34
  -5  20   3    6.85    1.72
  -5  20   3    6.64    2.46
   5  20  -3    4.91    2.54
  -5  20   3    5.14    1.69
  -4 -20   3   11.40    2.83
  -4  20   3   12.78    2.07
  -4  20   3   15.35    2.81
  -4  20   3   15.48    2.17
   4  20  -3   14.41    2.64
  -3 -20   3    4.78    2.34
  -3  20   3    7.76    1.85
  -3  20   3    5.55    1.71
  -3  20   3    2.02    2.25
   3  20  -3    3.24    2.31
  -2  20   3   -1.07    1.56
  -2  20   3   -2.10    1.96
  -2  20   3    0.33    1.50
   2  20  -3    2.57    3.24
   1  20  -3    4.88    2.09
   1  20  -3    7.53    1.88
  -1  20   3    6.48    1.88
  -1  20   3    3.81    3.05
  -1  20   3    6.58    1.49
   0  20  -3    2.99    2.20
   0  20  -3    1.67    1.91
   0  20   3    3.82    1.62
   0  20   3    0.66    1.68
  -1  20  -3    2.57    2.05
   1  20   3   -2.27    1.87
  -1  20  -3    2.26    1.90
  -2  20  -3    3.14    2.07
   2  20   3    1.53    2.31
  -2  20  -3    1.30    1.93
   3  20   3    5.44    2.11
  -3  20  -3   -2.38    1.75
  -3  20  -3   -0.20    1.96
   4  20   3    8.17    2.42
  -4  20  -3    4.28    2.23
  -4  20  -3    2.60    1.60
   5  20   3    2.72    2.24
  -5  20  -3    4.51    2.06
  -6 -20  -3    1.65    2.91
  -6  20  -3    2.14    1.94
   6  20   3   -1.29    2.21
  -6  20  -3    0.92    0.87
  -7 -20  -3   16.51    3.62
  -7  20  -3   15.94    2.65
   7  20   3   18.01    3.28
  -8 -20  -3    8.91    3.52
  -8  20  -3   10.96    2.42
   8  20   3    8.49    2.98
  -9 -20  -3    6.65    3.64
  -9  20  -3    9.56    2.43
   9  20   3    6.92    3.21
 -10 -20  -3    5.62    3.74
  10  20   3    6.83    3.09
 -10  20  -3    4.03    2.06
 -11 -20  -3   -2.07    3.30
  11  20   3    7.87    3.09
 -12 -20  -3    2.81    3.06
  12  20   3   -1.53    2.86
  12  21  -3    3.17    3.41
  11  21  -3    5.35    3.57
  10  21  -3   -1.51    2.99
  -9  21   3    0.58    1.36
   9  21  -3    3.60    3.19
  -8  21   3   28.70    3.11
   8  21  -3   22.16    3.69
  -7 -21   3   22.12    3.70
  -7  21   3   23.15    2.97
   7  21  -3   38.56    5.01
  -7  21   3   30.84    3.33
  -6 -21   3    4.66    2.98
  -6  21   3   10.82    2.39
  -6  21   3    8.84    2.02
   6  21  -3    6.10    2.98
  -6  21   3    7.62    1.48
  -5 -21   3    2.15    2.60
  -5  21   3    0.93    1.69
  -5  21   3    3.77    2.28
  -5  21   3    4.38    1.71
   5  21  -3    5.35    2.63
  -4  21   3    0.13    1.59
  -4  21   3    1.61    1.78
  -4  21   3    0.26    1.99
   4  21  -3    0.03    2.37
   3  21  -3    5.13    2.52
  -3  21   3   -0.19    1.61
  -3  21   3    0.58    1.76
  -3  21   3   -1.31    3.35
  -2  21   3    0.27    1.70
   2  21  -3    1.75    2.17
  -2  21   3    1.29    1.44
  -1  21   3   53.68    4.31
   1  21  -3   51.83    4.67
   1  21  -3   49.12    4.79
   0  21   3   15.07    2.55
   0  21  -3   24.08    3.10
  -1  21  -3    1.25    2.18
  -1  21  -3   -0.05    2.02
  -2  21  -3   19.25    2.99
   2  21   3   21.42    3.11
  -2  21  -3   22.52    2.71
   3  21   3    0.94    2.22
  -3  21  -3    2.98    1.85
  -3  21  -3   -0.39    1.99
   4  21   3    1.73    2.26
  -4  21  -3    6.87    1.54
  -4  21  -3    6.69    2.30
   5  21   3    0.64    2.46
  -5  21  -3   -1.80    2.12
  -6  21  -3    1.55    2.26
   6  21   3   -2.52    2.45
  -7 -21  -3    1.75    3.31
   7  21   3    0.44    2.80
  -7  21  -3    2.57    2.28
  -8 -21  -3    4.64    3.44
   8  21   3   -6.27    2.64
  -8  21  -3    3.77    2.34
  -9 -21  -3    1.04    3.51
  -9  21  -3   -1.87    2.96
   9  21   3    0.40    2.88
 -10 -21  -3   -0.70    3.57
 -10  21  -3    3.90    2.78
  10  21   3   -1.47    3.04
 -11 -21  -3   -7.03    3.01
  11  21   3    3.03    2.74
  11  22  -3    2.67    3.16
  10  22  -3    0.43    3.32
   9  22  -3   -4.25    3.11
  -9  22   3    3.09    1.62
  -8  22   3   -1.48    1.83
   8  22  -3   -2.08    2.81
   7  22  -3    5.72    3.09
  -7  22   3    0.16    1.88
   6  22  -3    1.06    2.78
  -6  22   3    7.42    4.32
  -6  22   3    3.72    1.96
  -5  22   3    1.37    1.52
   5  22  -3   -2.71    2.62
  -5  22   3   -1.07    1.83
  -4  22   3    2.08    1.75
   4  22  -3   -1.18    2.63
  -4  22   3   -2.62    1.63
  -3  22   3    2.87    2.00
  -3  22   3    4.13    1.71
   3  22  -3    4.16    2.63
  -2  22   3    2.34    1.97
   2  22  -3    2.71    2.40
  -1  22   3   32.75    4.33
   1  22  -3   34.75    4.47
   0  22  -3    3.93    2.27
   0  22  -3    3.52    2.46
   0  22   3    0.25    1.87
   1  22   3    2.71    2.16
  -1  22  -3    3.38    2.39
  -1  22  -3    8.77    2.00
  -2  22  -3   -2.29    1.77
   2  22   3   -1.38    2.18
  -2  22  -3    0.23    2.14
   3  22   3   -0.75    2.39
  -3  22  -3   -1.70    2.39
  -3  22  -3    3.60    1.75
  -4  22  -3    2.48    3.76
   4  22   3   -0.17    2.47
   5  22   3   -3.31    2.55
   6  22   3    7.47    2.89
  -6  22  -3    9.77    4.73
  -7  22  -3   -0.91    3.63
   7  22   3   -4.69    2.42
  -8  22  -3    1.59    2.55
   8  22   3    0.96    2.77
  -9 -22  -3    6.24    3.90
   9  22   3    1.08    2.93
  -9  22  -3    0.11    2.43
 -10 -22  -3   13.37    3.74
  10  22   3    8.75    2.88
 -10  22  -3    4.46    2.12
  11  23  -3    4.73    3.21
  10  23  -3    8.47    3.01
   9  23  -3   -7.23    2.85
   8  23  -3   -5.92    3.05
  -8  23   3    5.40    1.74
  -7  23   3   10.84    2.42
   7  23  -3    7.83    3.30
  -6  23   3   -0.90    2.20
   6  23  -3   -3.33    2.60
   5  23  -3    5.88    3.03
  -5  23   3    8.31    2.43
   4  23  -3   -1.49    2.76
  -4  23   3   -1.18    2.03
   3  23  -3    0.67    2.65
  -3  23   3    1.76    2.42
   2  23  -3    2.04    2.61
  -2  23   3    5.80    2.62
   1  23  -3    1.43    2.65
  -1  23   3    4.10    2.39
   0  23  -3    1.24    2.55
   0  23   3    2.81    2.27
   1  23   3   -3.44    2.33
  -1  23  -3    6.28    2.53
  -1  23  -3   -6.22    2.37
  -2  23  -3    0.88    2.66
   2  23   3    0.71    2.39
   3  23   3   -0.58    2.43
  -3  23  -3   -1.01    2.53
   4  23   3    2.42    2.78
  -4  23  -3    1.62    2.61
  -5  23  -3    4.10    2.72
   5  23   3   -2.32    2.45
  -6  23  -3    7.10    3.01
   6  23   3    2.84    2.84
  -7  23  -3    4.69    3.05
   7  23   3   -3.20    2.98
   8  23   3    9.54    3.30
  -8  23  -3   10.73    3.12
  -9  23  -3    6.40    2.61
   9  23   3    5.52    2.94
   9  24  -3    2.26    2.69
   8  24  -3    6.01    3.36
  -8  24   3    4.28    1.99
  -7  24   3    3.84    2.19
   7  24  -3    7.37    3.27
   6  24  -3   -1.32    2.95
  -6  24   3    0.66    2.39
   5  24  -3    1.81    3.02
   4  24  -3    1.23    3.20
  -4  24   3    3.77    2.56
  -3  24   3   17.35    3.06
   3  24  -3   12.91    3.38
  -2  24   3    8.43    2.68
   2  24  -3    7.87    2.97
   1  24  -3    9.99    3.16
  -1  24   3    9.16    2.91
   0  24  -3   -2.06    2.85
   0  24   3    0.56    2.53
  -1  24  -3   -3.29    2.82
   1  24   3    1.47    2.54
  -2  24  -3   25.97    3.85
   2  24   3   17.90    3.43
  -3  24  -3    1.23    2.73
   3  24   3    3.46    2.88
[truncated: 1,286,768 more chars]
