# Supplementary material for: 1,3′-Dimethyl-2-oxo-6′-phenyl-7′H-spiro­[indoline-3,4′-isoxazolo[5,4-b]pyridine]-5′-carbo­nitrile
Source: IUCrdata. 2026 Mar 11;11(Pt 3):x260232. doi: 10.1107/S2414314626002324 (PMC13055966; doi:10.1107/S2414314626002324)
Supplement: Supplementary file 2 [file x-11-x260232-Isup2.hkl]

data_I                                                                          
_shelx_title ' KA906_0m_a.res in P2(1)/c'                                       
_shelx_refln_list_code          4                                               
_shelx_F_calc_maximum      270.94                                               
_exptl_crystal_F_000      1744.00                                               
_reflns_d_resolution_high  0.8409                                               
                                                                                
loop_                                                                           
 _space_group_symop_operation_xyz                                               
 'x, y, z'                                                                      
 '-x, y+1/2, -z+1/2'                                                            
 '-x, -y, -z'                                                                   
 'x, -y-1/2, z-1/2'                                                             
                                                                                
_cell_length_a    13.6520                                                       
_cell_length_b    19.5065                                                       
_cell_length_c    15.3599                                                       
_cell_angle_alpha  90.000                                                       
_cell_angle_beta  104.791                                                       
_cell_angle_gamma  90.000                                                       
                                                                                
_shelx_F_squared_multiplier     1.000                                           
                                                                                
loop_                                                                           
 _refln_index_h                                                                 
 _refln_index_k                                                                 
 _refln_index_l                                                                 
 _refln_F_squared_calc                                                          
 _refln_F_squared_meas                                                          
 _refln_F_squared_sigma                                                         
 _refln_observed_status                                                         
   2   0   0       6620.15       5864.76       221.02 o                         
   3   0   0      73409.62      60886.70      2033.61 o                         
   4   0   0       3059.06       2839.70        60.04 o                         
   5   0   0       1499.62       1399.43        29.99 o                         
   6   0   0         64.04         85.85         3.22 o                         
   7   0   0        590.01        627.43        16.19 o                         
   8   0   0       2564.74       2570.82        54.84 o                         
   9   0   0        166.62        316.70        10.61 o                         
  10   0   0         99.62        207.02         9.86 o                         
  11   0   0        146.91        210.72        17.67 o                         
  12   0   0          1.42         14.26         3.23 o                         
  13   0   0        139.11        156.26        11.62 o                         
  14   0   0         12.35          8.95         7.79 o                         
  15   0   0          5.34          0.26        12.75 o                         
   2   1   0        622.48        438.01         7.05 o                         
   3   1   0      10242.73       9174.94       260.98 o                         
   4   1   0       1740.16       1761.29        26.39 o                         
   5   1   0        942.46        998.21        16.06 o                         
   6   1   0        416.35        400.21         6.93 o                         
   7   1   0        534.42        509.31         8.27 o                         
   8   1   0        158.45        175.38         3.70 o                         
   9   1   0        270.79        285.29         5.56 o                         
  10   1   0          8.52         10.31         1.56 o                         
  11   1   0       1667.00       1658.84        33.31 o                         
  12   1   0          8.59         -0.17         4.01 o                         
  13   1   0         31.14         34.03         3.65 o                         
  14   1   0         18.63         12.92         5.49 o                         
  15   1   0          0.44          4.24         5.57 o                         
   1   2   0        244.32        229.19         4.32 o                         
   2   2   0          0.65          2.54         1.11 o                         
   3   2   0       2053.02       1800.75        30.18 o                         
   4   2   0      34319.70      32920.35       786.36 o                         
   5   2   0         47.70         42.28         1.67 o                         
   6   2   0        101.10         56.16         2.22 o                         
   7   2   0       1055.30       1082.47        18.75 o                         
   8   2   0        433.04        452.20         8.60 o                         
   9   2   0          2.56          9.41         1.83 o                         
  10   2   0         47.87         49.52         2.95 o                         
  11   2   0        180.63        179.19         6.56 o                         
  12   2   0        296.90        259.70         8.82 o                         
  13   2   0          2.48         -4.73         3.15 o                         
  14   2   0         28.53         29.52         3.81 o                         
  15   2   0         27.52         38.55         6.07 o                         
   1   3   0       3776.93       3296.54        69.44 o                         
   2   3   0       3132.66       3074.32        65.06 o                         
   3   3   0          4.89         76.73         6.82 o                         
   4   3   0        525.53        546.92         9.62 o                         
   5   3   0         30.19         26.77         1.43 o                         
   6   3   0         69.74         66.41         2.30 o                         
   7   3   0        151.30        149.21         3.99 o                         
   8   3   0       2950.46       3121.43        52.63 o                         
   9   3   0        384.85        436.90         9.27 o                         
  10   3   0        323.16        322.67         7.63 o                         
  11   3   0        327.95        390.65         9.13 o                         
  12   3   0         17.61         23.13         3.54 o                         
  13   3   0          2.16          6.23         3.46 o                         
  14   3   0        401.83        404.57        11.09 o                         
  15   3   0         28.47         21.75         6.30 o                         
   0   4   0       7486.22       6115.43       288.08 o                         
   1   4   0        136.10        123.60         2.97 o                         
   2   4   0       3490.60       3225.27        76.26 o                         
   3   4   0       1149.53       1061.05        32.31 o                         
   4   4   0        142.32        145.84         3.99 o                         
   5   4   0         46.13         45.48         1.82 o                         
   6   4   0         81.88         66.97         2.18 o                         
   7   4   0          0.43          2.04         1.67 o                         
   8   4   0         22.10         28.37         2.22 o                         
   9   4   0         96.53         96.55         3.97 o                         
  10   4   0        123.03        139.24         4.97 o                         
  11   4   0         98.96        106.15         5.26 o                         
  12   4   0       1041.13        970.52        20.79 o                         
  13   4   0        116.86         88.80         5.05 o                         
  14   4   0          0.37         -3.79         3.79 o                         
  15   4   0          2.08         -3.27         5.21 o                         
   1   5   0         76.73         84.80         2.51 o                         
   2   5   0        740.34        664.22        13.42 o                         
   3   5   0         41.43         35.25         1.58 o                         
   4   5   0         38.99         38.08         2.75 o                         
   5   5   0       1236.34       1211.15        24.24 o                         
   6   5   0         59.42         34.78         2.75 o                         
   7   5   0        222.14        214.61         6.03 o                         
   8   5   0       3536.35       3485.23        68.10 o                         
   9   5   0        540.10        521.83        11.92 o                         
  10   5   0       1364.57       1378.43        28.25 o                         
  11   5   0        278.98        264.27         8.17 o                         
  12   5   0       1857.49       1852.18        41.21 o                         
  13   5   0         47.09         53.72         4.87 o                         
  14   5   0         27.35         28.24         6.33 o                         
  15   5   0         23.68         16.92         6.11 o                         
   0   6   0        479.77        440.37        17.09 o                         
   1   6   0        889.38       1007.16        20.03 o                         
   2   6   0        558.83        560.57        11.88 o                         
   3   6   0         60.35         49.92         2.13 o                         
   4   6   0        448.59        326.88         6.83 o                         
   5   6   0        211.54        180.76         5.31 o                         
   6   6   0         33.79         29.92         2.56 o                         
   7   6   0         18.21         18.48         3.04 o                         
   8   6   0        598.20        569.46        12.79 o                         
   9   6   0       1895.20       1909.08        38.23 o                         
  10   6   0        120.05        126.56         5.81 o                         
  11   6   0         60.12         44.29         4.02 o                         
  12   6   0        877.89        873.99        21.36 o                         
  13   6   0         43.08         41.94         5.31 o                         
  14   6   0         62.70         56.89         8.67 o                         
  15   6   0          0.39         -3.81         6.15 o                         
   1   7   0        742.67        770.81        15.69 o                         
   2   7   0         19.27         20.25         1.67 o                         
   3   7   0       1172.89       1138.46        21.08 o                         
   4   7   0        731.68        569.67        11.15 o                         
   5   7   0        534.96        553.32        13.22 o                         
   6   7   0       1095.48        991.23        21.05 o                         
   7   7   0       1548.03       1647.19        33.09 o                         
   8   7   0         18.44         32.80         3.08 o                         
   9   7   0        190.13        183.03         6.39 o                         
  10   7   0        894.52        894.12        19.48 o                         
  11   7   0        120.28         92.25         6.11 o                         
  12   7   0          1.61         11.68         7.52 o                         
  13   7   0         77.48         58.42         5.75 o                         
  14   7   0         72.10         81.52         6.83 o                         
   0   8   0       2509.19       2371.62        56.70 o                         
   1   8   0        224.67        225.91         5.62 o                         
   2   8   0          0.79         -0.16         1.68 o                         
   3   8   0       1057.68       1069.09        20.00 o                         
   4   8   0         66.81        107.61         5.55 o                         
   5   8   0          1.66         -1.40         2.28 o                         
   6   8   0        113.68        118.61         5.62 o                         
   7   8   0        126.79        147.89         6.64 o                         
   8   8   0          2.59         -1.91         3.13 o                         
   9   8   0        164.87        165.51         6.37 o                         
  10   8   0        971.51        994.58        21.50 o                         
  11   8   0        114.33        114.14         5.87 o                         
  12   8   0         13.31         -0.41         5.20 o                         
  13   8   0          8.72         -3.63         4.33 o                         
  14   8   0         28.55         30.15         5.25 o                         
   1   9   0       1043.68       1063.89        23.44 o                         
   2   9   0       1798.79       1906.81        34.85 o                         
   3   9   0        423.29        406.78         8.65 o                         
   4   9   0       1042.15       1234.69        25.04 o                         
   5   9   0          0.04         -2.17         1.81 o                         
   6   9   0        267.39        281.50         8.93 o                         
   7   9   0       2067.83       2112.39        46.99 o                         
   8   9   0        202.10        164.16         6.18 o                         
   9   9   0         13.49         10.11         3.22 o                         
  10   9   0       1314.06       1372.09        28.81 o                         
  11   9   0         26.65         22.16         3.99 o                         
  12   9   0         30.31         17.20         6.03 o                         
  13   9   0        105.45        104.27         8.90 o                         
  14   9   0         55.55         70.00         6.82 o                         
   0  10   0         39.46         34.59         3.79 o                         
   1  10   0       2225.62       2180.32        39.73 o                         
   2  10   0        717.70        816.89        15.80 o                         
   3  10   0        234.75        250.80         6.20 o                         
   4  10   0       2115.05       2308.11        42.18 o                         
   5  10   0          9.83          6.77         2.04 o                         
   6  10   0        604.51        621.11        13.99 o                         
   7  10   0       1092.88       1074.84        22.68 o                         
   8  10   0          1.09         -4.10         2.85 o                         
   9  10   0        256.73        224.12         7.84 o                         
  10  10   0         58.51         71.02         4.67 o                         
  11  10   0         33.52         33.63         4.60 o                         
  12  10   0          6.74          1.89         6.15 o                         
  13  10   0          0.10          1.68         5.97 o                         
  14  10   0        203.62        183.62        16.16 o                         
   1  11   0       2100.02       2077.36        38.04 o                         
   2  11   0       1508.62       1669.40        33.33 o                         
   3  11   0        683.33        714.94        14.24 o                         
   4  11   0        665.64        668.86        13.56 o                         
   5  11   0        280.72        303.68         7.43 o                         
   6  11   0        106.61         86.73         3.76 o                         
   7  11   0          9.71          4.21         3.02 o                         
   8  11   0        194.38        171.63        12.16 o                         
   9  11   0         40.00         43.04         5.55 o                         
  10  11   0         73.48         75.67         5.43 o                         
  11  11   0          0.01         -5.19         4.08 o                         
  12  11   0         46.19         36.78         6.06 o                         
  13  11   0         60.38         59.17        11.63 o                         
   0  12   0        258.73        332.48        14.82 o                         
   1  12   0        395.37        392.06        10.12 o                         
   2  12   0        109.08        121.47         4.88 o                         
   3  12   0        887.72        808.82        16.05 o                         
   4  12   0        177.03        199.77         5.91 o                         
   5  12   0         48.83         45.07         3.16 o                         
   6  12   0         62.02         53.92         3.20 o                         
   7  12   0        139.81        145.61         7.10 o                         
   8  12   0       1541.31       1534.58        32.01 o                         
   9  12   0          0.16         -2.53         4.29 o                         
  10  12   0         42.38         39.25         4.96 o                         
  11  12   0          1.25         -9.67         9.94 o                         
  12  12   0         29.54         40.66        15.40 o                         
  13  12   0          0.72         -6.18        11.38 o                         
   1  13   0         57.26         45.59         3.48 o                         
   2  13   0        995.00        987.38        20.74 o                         
   3  13   0         22.22         21.23         2.86 o                         
   4  13   0          7.09          5.98         2.51 o                         
   5  13   0        625.13        654.04        13.73 o                         
   6  13   0          4.32          8.46         3.49 o                         
   7  13   0        519.03        487.54        20.29 o                         
   8  13   0          7.18         -1.83         4.67 o                         
   9  13   0         14.97          9.25         5.47 o                         
  10  13   0         18.66         29.11         5.25 o                         
  11  13   0          0.16          3.74         4.57 o                         
  12  13   0          6.84          6.12         5.61 o                         
  13  13   0          1.53         10.86         5.80 o                         
   0  14   0         40.54         40.07         4.94 o                         
   1  14   0         73.22         82.36         4.44 o                         
   2  14   0        114.56        121.32         7.89 o                         
   3  14   0        258.40        270.87         8.64 o                         
   4  14   0        246.11        242.43         9.61 o                         
   5  14   0        382.80        358.28         9.37 o                         
   6  14   0        622.58        586.15        13.84 o                         
   7  14   0        210.49        203.32         8.68 o                         
   8  14   0         19.05         18.01         4.70 o                         
   9  14   0       1056.99       1001.44        33.44 o                         
  10  14   0         15.48          8.22         7.22 o                         
  11  14   0         16.98         30.12         5.85 o                         
  12  14   0         11.63          8.88        10.07 o                         
   1  15   0        567.37        551.43        13.16 o                         
   2  15   0         65.16         56.70         4.14 o                         
   3  15   0         78.88         90.31         5.76 o                         
   4  15   0          7.56          1.33         4.75 o                         
   5  15   0          0.20         -4.47         6.17 o                         
   6  15   0        972.21        943.67        20.63 o                         
   7  15   0        193.26        180.11         6.82 o                         
   8  15   0         23.57         16.32         5.25 o                         
   9  15   0          0.41          9.75         7.16 o                         
  10  15   0         29.95         19.25         5.63 o                         
  11  15   0         38.43         35.24         6.23 o                         
   0  16   0        318.95        279.71        12.53 o                         
   1  16   0        233.84        206.47         7.68 o                         
   2  16   0        367.64        353.57         9.98 o                         
   3  16   0         61.28         58.62         4.37 o                         
   4  16   0          6.40         -4.42         3.66 o                         
   5  16   0        552.70        516.31        22.42 o                         
   6  16   0         46.42         55.89         4.83 o                         
   7  16   0          3.26          2.51         2.65 o                         
   8  16   0        114.05        101.86        12.29 o                         
   9  16   0          4.80          4.38         5.47 o                         
  10  16   0          3.64        -15.02        10.01 o                         
   1  17   0         14.12          1.74         3.88 o                         
   2  17   0         41.63         33.29         4.35 o                         
   3  17   0         38.99         36.42         5.23 o                         
   4  17   0         98.73         94.93         5.44 o                         
   5  17   0        291.41        295.18        12.38 o                         
   6  17   0        144.16        152.36         8.69 o                         
   7  17   0          2.03          1.05         3.25 o                         
   8  17   0         24.01          8.75         5.65 o                         
   9  17   0          3.79          4.32         5.81 o                         
  10  17   0          1.95         -4.70         8.10 o                         
   0  18   0          1.11         -6.20         6.17 o                         
   1  18   0         11.37          7.81         4.05 o                         
   2  18   0         16.21          6.64         4.71 o                         
   3  18   0        126.31        134.77         6.69 o                         
   4  18   0          1.76         13.03         4.97 o                         
   5  18   0          8.85         19.12         7.63 o                         
   6  18   0        289.56        307.31        19.59 o                         
   7  18   0         32.52         39.09         4.45 o                         
   8  18   0        114.06        116.55        10.28 o                         
   9  18   0         10.47         15.08         8.52 o                         
   1  19   0         89.50         79.26         5.70 o                         
   2  19   0         44.56         46.36         7.90 o                         
   3  19   0         36.82         31.40         5.84 o                         
   4  19   0        651.23        680.38        20.42 o                         
   5  19   0        453.76        457.98        15.42 o                         
   6  19   0          4.24         10.56         4.86 o                         
   7  19   0        403.18        431.36        18.88 o                         
   8  19   0          0.00         -2.14         7.71 o                         
   9  19   0          3.01         12.17         7.42 o                         
   0  20   0       1423.07       1352.80        73.85 o                         
   1  20   0         80.15         77.38         6.42 o                         
   2  20   0         64.78         52.70         8.06 o                         
   3  20   0         60.07         71.58         7.99 o                         
   4  20   0         30.73         37.28         6.23 o                         
   5  20   0         98.41         83.33         7.26 o                         
   6  20   0         58.19         51.50         8.39 o                         
   7  20   0          9.20          7.08         4.82 o                         
   1  21   0        408.35        466.02        19.36 o                         
   2  21   0          2.93          2.73         6.73 o                         
   3  21   0         36.68         58.26         9.71 o                         
   4  21   0         52.18         43.61         7.58 o                         
   5  21   0         30.73         40.54         6.18 o                         
   6  21   0          0.58          0.26         9.95 o                         
   0  22   0          2.94         15.60        16.71 o                         
   1  22   0         30.84         20.52         7.48 o                         
   2  22   0          4.07          4.00         7.00 o                         
   3  22   0          4.10          0.24        10.86 o                         
   4  22   0          2.28         -0.99         9.29 o                         
   1  23   0         36.12         40.89        13.85 o                         
   2  23   0          3.17         11.60         8.15 o                         
 -15   1   1         66.15         79.27         9.01 o                         
 -14   1   1        130.10        114.44         7.80 o                         
 -13   1   1         19.51         21.46         4.55 o                         
 -12   1   1        235.48        217.19         6.41 o                         
 -11   1   1          2.61          3.92         2.27 o                         
 -10   1   1          1.54          6.11         1.87 o                         
  -9   1   1        853.81        901.00        15.98 o                         
  -8   1   1          0.90          1.04         1.46 o                         
  -7   1   1          1.67         -2.09         1.39 o                         
  -6   1   1       3521.41       3599.06        56.76 o                         
  -5   1   1       2016.68       2098.97        31.56 o                         
  -4   1   1       4411.33       3879.14        61.04 o                         
  -3   1   1        269.65        291.65         4.70 o                         
  -2   1   1       2105.11       1769.75        29.63 o                         
   1   1   1       7092.15       6654.20       696.02 o                         
   2   1   1        420.27        547.75        14.14 o                         
   3   1   1        470.70        479.42        14.37 o                         
   4   1   1         53.23         47.88         2.65 o                         
   5   1   1       1431.55       1362.47        28.38 o                         
   6   1   1        886.50        928.47        16.08 o                         
   7   1   1       2435.49       2440.67        41.18 o                         
   8   1   1        111.04         76.62         2.98 o                         
   9   1   1        137.00        135.05         3.92 o                         
  10   1   1          4.36          8.94         2.02 o                         
  11   1   1        102.24        104.55         4.56 o                         
  12   1   1        817.95        757.24        15.16 o                         
  13   1   1          4.81          1.16         4.12 o                         
  14   1   1        159.74        153.21         6.54 o                         
  15   1   1        153.19        190.31        10.28 o                         
 -15   2   1         13.29         21.45         7.06 o                         
 -14   2   1         10.31          7.86         6.01 o                         
 -13   2   1          7.64          4.50         2.94 o                         
 -12   2   1        294.97        303.97         7.36 o                         
 -11   2   1          2.47          0.12         2.44 o                         
 -10   2   1       1420.23       1477.74        25.68 o                         
  -9   2   1        311.59        365.95         7.42 o                         
  -8   2   1        207.25        200.12         6.40 o                         
  -7   2   1       1392.48       1383.15        23.72 o                         
  -6   2   1        103.16         96.18         2.65 o                         
  -5   2   1        308.71        372.50         6.13 o                         
  -4   2   1        177.38        137.82         2.65 o                         
  -3   2   1       2015.26       2086.36        35.03 o                         
  -2   2   1      12367.39      11917.49       414.46 o                         
  -1   2   1        828.54        808.70        17.40 o                         
   0   2   1      55099.14      46281.20      2191.45 o                         
   1   2   1        509.80        555.76        10.93 o                         
   2   2   1       7179.16       6714.11       317.38 o                         
   3   2   1        173.65        177.89         5.29 o                         
   4   2   1       1342.86       1244.22        22.56 o                         
   5   2   1       3479.07       3319.20        55.60 o                         
   6   2   1        192.39        159.02         3.46 o                         
   7   2   1         17.04         13.17         1.44 o                         
   8   2   1        248.17        248.07         5.34 o                         
   9   2   1        189.29        191.41         4.65 o                         
  10   2   1          4.89          6.03         1.75 o                         
  11   2   1       2261.78       2256.25        44.79 o                         
  12   2   1         11.65          5.73         3.40 o                         
  13   2   1         10.77          8.74         3.89 o                         
  14   2   1         81.48         84.84         5.05 o                         
  15   2   1         23.95         27.84         4.28 o                         
 -15   3   1         21.97         27.17         5.83 o                         
 -14   3   1          9.17         10.23         3.84 o                         
 -13   3   1         12.87         10.52         3.13 o                         
 -12   3   1       1170.96       1160.02        22.41 o                         
 -11   3   1        166.57        172.02         5.16 o                         
 -10   3   1        324.29        346.04         7.36 o                         
  -9   3   1         82.72        147.68         4.59 o                         
  -8   3   1        544.93        595.52        11.81 o                         
  -7   3   1        386.95        460.52         8.59 o                         
  -6   3   1       3547.35       3490.18        58.54 o                         
  -5   3   1       3719.34       3656.51        54.68 o                         
  -4   3   1       4378.37       3770.87        67.50 o                         
  -3   3   1        415.36        449.60        15.25 o                         
  -2   3   1       1926.13       1790.55        34.86 o                         
  -1   3   1      13713.41      13319.57       322.75 o                         
   0   3   1       6844.35       5910.23       278.12 o                         
   1   3   1       4181.03       3751.02        79.07 o                         
   2   3   1       4178.76       3619.97        79.91 o                         
   3   3   1        380.06        385.94         8.04 o                         
   4   3   1       4835.51       4617.74        88.94 o                         
   5   3   1         53.39         58.04         2.49 o                         
   6   3   1          0.09          4.32         1.14 o                         
   7   3   1        478.71        507.79         9.27 o                         
   8   3   1       1417.77       1579.28        31.42 o                         
   9   3   1        238.39        243.15         6.60 o                         
  10   3   1        117.50        110.44         5.80 o                         
  11   3   1       1473.97       1513.40        30.74 o                         
  12   3   1         10.47         13.87         4.15 o                         
  13   3   1         71.25         76.08         4.84 o                         
  14   3   1        372.77        397.56        12.24 o                         
  15   3   1          0.28          5.05         5.59 o                         
 -15   4   1          0.14         -4.52         5.52 o                         
 -14   4   1         46.58         46.14         4.99 o                         
 -13   4   1         67.57         76.79         4.80 o                         
 -12   4   1         49.94         71.86         6.94 o                         
 -11   4   1        346.19        330.42         7.95 o                         
 -10   4   1          3.24          2.56         1.98 o                         
  -9   4   1        374.54        384.71         7.77 o                         
  -8   4   1       4171.36       4300.10        73.17 o                         
  -7   4   1          0.47          0.32         1.46 o                         
  -6   4   1         15.30         20.67         1.97 o                         
  -5   4   1          0.72         -0.84         0.95 o                         
  -4   4   1        307.25        328.26        10.04 o                         
  -3   4   1       4787.68       4534.00        95.88 o                         
  -2   4   1        362.14        367.65        10.06 o                         
  -1   4   1      19120.83      18920.54       526.53 o                         
   0   4   1          4.42          7.87         1.34 o                         
   1   4   1       5304.67       4590.26       111.32 o                         
   2   4   1      31949.88      31540.06       756.00 o                         
   3   4   1        180.62        170.81         4.18 o                         
   4   4   1        127.31        143.41         3.56 o                         
   5   4   1        328.45        439.22        10.33 o                         
   6   4   1        292.42        360.93         8.89 o                         
   7   4   1        327.33        258.58         5.94 o                         
   8   4   1        151.43        136.51         5.13 o                         
   9   4   1          0.95         -0.63         2.08 o                         
  10   4   1       1171.61       1143.21        23.55 o                         
  11   4   1         25.40         37.63         3.52 o                         
  12   4   1       1210.92       1254.78        26.15 o                         
  13   4   1          0.86          6.06         3.48 o                         
  14   4   1         78.01         96.11         5.35 o                         
  15   4   1         98.13        111.53         7.43 o                         
 -15   5   1         10.76          8.49         5.87 o                         
 -14   5   1         67.14         66.28         5.16 o                         
 -13   5   1          0.49         -3.13         3.42 o                         
 -12   5   1         53.07         60.34         4.70 o                         
 -11   5   1         69.14         61.47         4.27 o                         
 -10   5   1          8.29          5.38         2.03 o                         
  -9   5   1         14.69         14.61         1.89 o                         
  -8   5   1       1371.34       1321.40        24.65 o                         
  -7   5   1          0.86          1.38         2.12 o                         
  -6   5   1         22.78         30.93         2.01 o                         
  -5   5   1         90.77        141.28         3.99 o                         
  -4   5   1       5157.07       5045.89       132.60 o                         
  -3   5   1        146.55        146.88         4.33 o                         
  -2   5   1       8390.35       7984.57       168.19 o                         
  -1   5   1         42.32         38.06         2.07 o                         
   0   5   1       1483.75       1418.02        25.66 o                         
   1   5   1         13.57          9.62         2.90 o                         
   2   5   1       4081.53       4023.40       104.60 o                         
   3   5   1         46.67         77.55         2.58 o                         
   4   5   1       1688.41       1776.28        38.29 o                         
   5   5   1       1367.63       1581.39        31.30 o                         
   6   5   1        973.04       1162.63        30.81 o                         
   7   5   1        873.87        846.24        21.59 o                         
   8   5   1        656.04        644.70        15.46 o                         
   9   5   1        335.03        320.75        12.34 o                         
  10   5   1       2705.67       2682.80        52.91 o                         
  11   5   1         49.84         57.15         4.68 o                         
  12   5   1        122.23        158.68         8.00 o                         
  13   5   1        177.73        186.07         8.53 o                         
  14   5   1          1.44          2.35         4.57 o                         
  15   5   1         21.53         16.64         6.80 o                         
 -15   6   1        146.76        131.45         9.91 o                         
 -14   6   1         24.81         19.02         7.71 o                         
 -13   6   1         14.42          4.45         3.44 o                         
 -12   6   1       1563.15       1462.23        30.37 o                         
 -11   6   1          6.11         -0.53         3.09 o                         
 -10   6   1        516.39        516.81        12.20 o                         
  -9   6   1        422.72        443.64        10.49 o                         
  -8   6   1        291.63        352.69         7.86 o                         
  -7   6   1        335.45        306.00         7.37 o                         
  -6   6   1         73.48         72.24         2.66 o                         
  -5   6   1         51.74         36.32         1.87 o                         
  -4   6   1        461.96        554.01        11.94 o                         
  -3   6   1       1110.32       1230.38        33.86 o                         
  -2   6   1        160.07        174.20         4.77 o                         
  -1   6   1         32.60         31.92         1.76 o                         
   0   6   1       6817.48       6054.57       107.63 o                         
   1   6   1       1200.52       1290.87        23.46 o                         
   2   6   1         66.53         49.86         2.01 o                         
   3   6   1        588.89        607.34        10.84 o                         
   4   6   1        503.76        543.93        11.68 o                         
   5   6   1        151.99        176.17         5.65 o                         
   6   6   1        658.57        654.43        18.61 o                         
   7   6   1        460.79        503.30        11.41 o                         
   8   6   1       1359.64       1411.05        28.65 o                         
   9   6   1         54.64         53.65         4.20 o                         
  10   6   1        590.36        593.84        15.16 o                         
  11   6   1        267.81        292.49        12.62 o                         
  12   6   1        117.81        149.58         7.92 o                         
  13   6   1        281.13        256.09         9.68 o                         
  14   6   1          3.35          0.44         4.94 o                         
 -15   7   1         19.36         29.42        14.11 o                         
 -14   7   1         14.60          7.06         7.28 o                         
 -13   7   1          2.80         -3.80         3.46 o                         
 -12   7   1        315.18        260.46         8.83 o                         
 -11   7   1        617.06        609.13        15.68 o                         
 -10   7   1        121.77        118.60         5.28 o                         
  -9   7   1        990.88        953.79        25.47 o                         
  -8   7   1       1526.31       1569.08        31.73 o                         
  -7   7   1        418.87        419.78         8.90 o                         
  -6   7   1         32.87         52.59         2.43 o                         
  -5   7   1        306.91        262.63         6.69 o                         
  -4   7   1        337.47        456.44         9.39 o                         
  -3   7   1         72.29         67.51         3.43 o                         
  -2   7   1        885.12        931.61        17.49 o                         
  -1   7   1       4014.16       3976.11        71.20 o                         
   0   7   1         17.99         14.68         1.78 o                         
   1   7   1       7898.91       7531.48       177.48 o                         
   2   7   1        235.70        231.56         5.11 o                         
   3   7   1          1.18         -1.22         1.92 o                         
   4   7   1       1472.03       1623.36        43.25 o                         
   5   7   1        954.15        934.92        21.97 o                         
   6   7   1       1150.30       1236.60        27.62 o                         
   7   7   1       2195.85       2340.53        46.32 o                         
   8   7   1        441.72        414.36        11.12 o                         
   9   7   1         24.73         37.67         3.80 o                         
  10   7   1         23.55         36.96         7.07 o                         
  11   7   1         99.37         79.02         5.39 o                         
  12   7   1        470.41        433.32        12.82 o                         
  13   7   1         82.59         73.60         6.63 o                         
  14   7   1          0.42         10.48         4.94 o                         
 -14   8   1         57.10         40.81         5.29 o                         
 -13   8   1          0.80         -5.16         3.44 o                         
 -12   8   1          0.00          3.68         3.81 o                         
 -11   8   1        116.65        144.59         6.72 o                         
 -10   8   1        146.48        149.83         6.32 o                         
  -9   8   1        570.06        525.22        16.90 o                         
  -8   8   1        705.29        720.43        15.89 o                         
  -7   8   1        823.50        775.32        16.68 o                         
  -6   8   1         52.54         40.50         2.65 o                         
  -5   8   1        121.53         87.12         3.11 o                         
  -4   8   1       1700.64       1681.25        30.88 o                         
  -3   8   1       1505.58       1691.74        29.03 o                         
  -2   8   1          4.34          5.76         1.60 o                         
  -1   8   1       1172.73       1334.46        22.94 o                         
   0   8   1        134.22        123.52         3.58 o                         
   1   8   1         84.29        111.80         3.52 o                         
   2   8   1          4.94         14.37         1.62 o                         
   3   8   1        539.38        555.58        12.98 o                         
   4   8   1         32.57         26.31         2.20 o                         
   5   8   1        412.04        388.28         9.28 o                         
   6   8   1         27.03         35.54         3.10 o                         
   7   8   1          0.22         -4.40         3.21 o                         
   8   8   1          7.49          2.05         2.96 o                         
   9   8   1        745.89        734.78        20.38 o                         
  10   8   1         12.09         12.60         6.70 o                         
  11   8   1          7.82         -2.89         5.62 o                         
  12   8   1        288.90        263.73        15.82 o                         
  13   8   1          7.91          7.34         4.79 o                         
  14   8   1        142.99        149.90         8.86 o                         
 -14   9   1          0.28         -6.13         4.08 o                         
 -13   9   1         32.45         32.79         5.03 o                         
 -12   9   1          0.32         -7.09         4.73 o                         
 -11   9   1        170.80        142.10         7.15 o                         
 -10   9   1       2372.27       2314.77        46.52 o                         
  -9   9   1        113.78         86.29         8.83 o                         
  -8   9   1         92.09         94.04         4.74 o                         
  -7   9   1        941.01        951.54        20.26 o                         
  -6   9   1        757.32        833.34        15.03 o                         
  -5   9   1        646.74        746.86        14.62 o                         
  -4   9   1        853.42        819.45        15.85 o                         
  -3   9   1         17.56         11.08         2.02 o                         
  -2   9   1       1238.44       1358.17        27.13 o                         
  -1   9   1       4735.52       4872.27        87.25 o                         
   0   9   1       1640.00       1814.88        33.13 o                         
   1   9   1         94.55        103.78         3.59 o                         
   2   9   1         68.37         58.60         2.85 o                         
   3   9   1       3360.63       3622.05        70.53 o                         
   4   9   1        869.48       1032.21        21.11 o                         
   5   9   1         10.20          5.75         2.47 o                         
   6   9   1         68.75         57.12         3.62 o                         
   7   9   1        140.83        139.76         9.25 o                         
   8   9   1         99.38         70.07         6.16 o                         
   9   9   1        220.51        221.95        12.84 o                         
  10   9   1        134.68        133.15         6.64 o                         
  11   9   1          0.01         -5.20         3.46 o                         
  12   9   1         15.56          9.04         9.96 o                         
  13   9   1         46.50         49.35         5.38 o                         
  14   9   1         43.30         46.15         8.05 o                         
 -14  10   1         18.68         29.58         8.01 o                         
 -13  10   1          1.11         -4.06         4.51 o                         
 -12  10   1         66.21         60.96         5.34 o                         
 -11  10   1         19.39         14.58         4.06 o                         
 -10  10   1       1203.65       1247.83        26.48 o                         
  -9  10   1         87.77         70.20         5.24 o                         
  -8  10   1         79.50         71.62         4.61 o                         
  -7  10   1         16.87         10.88         3.07 o                         
  -6  10   1          0.00         -1.96         1.64 o                         
  -5  10   1       2654.03       2885.34        52.48 o                         
  -4  10   1        395.00        428.12        10.13 o                         
  -3  10   1       1322.80       1337.88        25.02 o                         
  -2  10   1       3464.14       3805.35        68.50 o                         
  -1  10   1        349.95        344.89         7.64 o                         
   0  10   1       4469.90       4766.94        85.54 o                         
   1  10   1          8.41          7.74         2.22 o                         
   2  10   1         20.52         22.74         2.43 o                         
   3  10   1        233.82        241.80         6.52 o                         
   4  10   1         54.50         62.22         3.39 o                         
   5  10   1        359.54        353.76         8.55 o                         
   6  10   1        323.61        315.02         9.30 o                         
   7  10   1         13.81         11.70         3.25 o                         
   8  10   1         23.90         13.05         3.81 o                         
   9  10   1          4.56         -5.35         3.57 o                         
  10  10   1         67.23         69.91         5.34 o                         
  11  10   1         19.09          9.37         4.33 o                         
  12  10   1          1.48         -1.20         4.11 o                         
  13  10   1        117.63        121.61         9.03 o                         
 -14  11   1         70.47        102.89        16.16 o                         
 -13  11   1          1.22         -1.98        10.34 o                         
 -12  11   1         41.36         37.06         5.49 o                         
 -11  11   1          0.06         -8.86         5.90 o                         
 -10  11   1         75.33         78.98         5.18 o                         
  -9  11   1         72.52         76.27         4.83 o                         
  -8  11   1        178.40        186.59         9.09 o                         
  -7  11   1        215.00        227.07         5.97 o                         
  -6  11   1        646.63        657.50        13.59 o                         
  -5  11   1         36.49         39.76         2.67 o                         
  -4  11   1        344.53        310.88         7.44 o                         
  -3  11   1        543.59        561.84        12.45 o                         
  -2  11   1       1229.78       1423.17        26.53 o                         
  -1  11   1        263.14        273.51         6.73 o                         
   0  11   1        996.64        981.46        22.21 o                         
   1  11   1        169.00        157.93         5.09 o                         
   2  11   1         68.97         88.65         4.17 o                         
   3  11   1        963.98       1124.31        23.12 o                         
   4  11   1       1574.35       1710.30        34.29 o                         
   5  11   1         55.32         42.33         4.16 o                         
   6  11   1         42.31         52.45         4.38 o                         
   7  11   1        101.96        115.44         6.01 o                         
   8  11   1        865.18        810.42        20.02 o                         
   9  11   1        316.40        304.64        10.28 o                         
  10  11   1        239.32        256.42        10.72 o                         
  11  11   1         13.73          6.47         5.69 o                         
  12  11   1         27.54         32.09         6.50 o                         
  13  11   1          3.60          3.52         5.38 o                         
 -13  12   1         10.14          8.22         4.29 o                         
 -12  12   1         58.79         58.93         9.77 o                         
 -11  12   1       1243.90       1119.78        31.71 o                         
 -10  12   1          4.52          2.54         3.64 o                         
  -9  12   1        599.19        634.59        15.19 o                         
  -8  12   1       1573.39       1685.40        34.87 o                         
  -7  12   1        756.34        723.17        13.80 o                         
  -6  12   1        435.66        461.69        11.03 o                         
  -5  12   1        169.15        161.37         5.38 o                         
  -4  12   1       1520.99       1555.16        29.19 o                         
  -3  12   1       1423.36       1514.79        30.62 o                         
  -2  12   1          0.34          3.44         2.21 o                         
  -1  12   1        191.32        217.45         7.09 o                         
   0  12   1        362.78        395.16         9.54 o                         
   1  12   1       1300.17       1310.00        26.71 o                         
   2  12   1        172.10        191.84         6.58 o                         
   3  12   1         24.60         13.80         3.55 o                         
   4  12   1         66.83         86.91         4.34 o                         
   5  12   1         77.02         79.15         4.02 o                         
   6  12   1          0.69          0.77         3.30 o                         
   7  12   1       2245.88       2150.43        47.60 o                         
   8  12   1         52.65         52.58         7.18 o                         
   9  12   1        749.68        706.70        18.15 o                         
  10  12   1         42.18         46.41         5.36 o                         
  11  12   1          6.17         -1.04        15.85 o                         
  12  12   1         81.14        100.88         8.47 o                         
  13  12   1          3.70          5.91         6.53 o                         
 -13  13   1         15.34          2.71        10.91 o                         
 -12  13   1         13.15         21.49         6.90 o                         
 -11  13   1          1.03          9.58         4.35 o                         
 -10  13   1        113.53         79.53         6.60 o                         
  -9  13   1          2.83         -5.54         3.70 o                         
  -8  13   1       1885.53       1918.59        39.31 o                         
  -7  13   1        147.00        151.24         7.45 o                         
  -6  13   1        107.79         88.13         6.53 o                         
  -5  13   1          0.00         -3.43         2.29 o                         
  -4  13   1          2.45          3.90         2.54 o                         
  -3  13   1        360.97        352.67         8.52 o                         
  -2  13   1       1001.22       1039.61        20.50 o                         
  -1  13   1         83.46         79.39         3.90 o                         
   0  13   1         52.57         54.47         3.42 o                         
   1  13   1       1334.85       1370.22        30.78 o                         
   2  13   1        417.60        433.70        11.50 o                         
   3  13   1          1.32          3.38         2.61 o                         
   4  13   1        240.02        231.02         7.11 o                         
   5  13   1         75.86         79.14         4.51 o                         
   6  13   1        357.74        360.01        14.40 o                         
   7  13   1          0.07         -1.00         5.83 o                         
   8  13   1         63.34         54.29         4.94 o                         
   9  13   1          8.80          9.21         4.46 o                         
  10  13   1         94.86         87.18        18.46 o                         
  11  13   1          2.14         -6.16         4.85 o                         
  12  13   1        223.25        259.19        13.29 o                         
 -12  14   1         13.33         19.96         8.84 o                         
 -11  14   1          0.01         -3.02         5.41 o                         
 -10  14   1         49.65         53.18         5.99 o                         
  -9  14   1        130.38        111.40         7.37 o                         
  -8  14   1        655.75        626.44        16.86 o                         
  -7  14   1        114.13        102.89        10.10 o                         
  -6  14   1        199.56        178.46        12.35 o                         
  -5  14   1        288.19        281.88         9.31 o                         
  -4  14   1         66.59         61.39         3.98 o                         
  -3  14   1        222.04        242.06         7.03 o                         
  -2  14   1       3210.02       3270.84        59.65 o                         
  -1  14   1          4.62          6.68         2.76 o                         
   0  14   1         50.60         38.52         3.59 o                         
   1  14   1        148.16        137.83         6.39 o                         
   2  14   1        391.63        413.11        11.55 o                         
   3  14   1         42.71         35.02         3.50 o                         
   4  14   1         29.48         25.66         3.78 o                         
   5  14   1       1069.92       1119.36        23.85 o                         
   6  14   1       3095.69       3128.21        61.93 o                         
   7  14   1        259.81        226.98        13.13 o                         
   8  14   1         79.07        101.94         8.01 o                         
   9  14   1         42.91         46.25         7.68 o                         
  10  14   1         10.23         11.60         5.35 o                         
  11  14   1         90.39         76.79         8.24 o                         
  12  14   1          4.17          4.18         5.73 o                         
 -12  15   1        101.90        157.56        23.83 o                         
 -11  15   1         12.48          2.85         5.71 o                         
 -10  15   1         12.45         11.50         5.30 o                         
  -9  15   1          0.86         -3.22         4.59 o                         
  -8  15   1         79.28         74.14         6.90 o                         
  -7  15   1        677.69        696.18        16.15 o                         
  -6  15   1         61.08         56.50         6.72 o                         
  -5  15   1         20.47         12.19         4.33 o                         
  -4  15   1        211.29        180.90         6.41 o                         
  -3  15   1         50.87         55.67         3.80 o                         
  -2  15   1         14.65         16.21         3.08 o                         
  -1  15   1         23.84         20.18         3.54 o                         
   0  15   1         56.81         68.20         4.43 o                         
   1  15   1        133.78        147.95         6.50 o                         
   2  15   1         43.56         35.06         3.75 o                         
   3  15   1        269.41        287.53        11.49 o                         
   4  15   1          0.54         -5.21         4.22 o                         
   5  15   1       2797.65       2820.09        56.26 o                         
   6  15   1          1.33          7.02         2.94 o                         
   7  15   1        311.89        276.46        12.83 o                         
   8  15   1        279.15        293.97        13.68 o                         
   9  15   1          5.44          9.51         5.23 o                         
  10  15   1         13.58          0.83         5.49 o                         
  11  15   1          2.01          0.08         5.67 o                         
 -11  16   1         24.90         11.37         5.61 o                         
 -10  16   1         37.36         17.35        10.71 o                         
  -9  16   1          1.22         -4.91         4.99 o                         
  -8  16   1         41.25         34.43         5.74 o                         
  -7  16   1        514.11        510.07        13.98 o                         
  -6  16   1        979.14        946.09        21.11 o                         
  -5  16   1         54.14         43.04         4.46 o                         
  -4  16   1        183.99        161.26         6.44 o                         
  -3  16   1        147.14        153.27         6.27 o                         
  -2  16   1          0.00         -4.91         3.27 o                         
  -1  16   1          0.01         -3.58         3.28 o                         
   0  16   1          0.18         -5.23         3.48 o                         
   1  16   1        322.87        327.84         9.52 o                         
   2  16   1        512.04        518.89        14.18 o                         
   3  16   1          6.12          1.31         4.12 o                         
   4  16   1        135.97        147.23         8.07 o                         
   5  16   1          0.46          3.53         4.16 o                         
   6  16   1          8.90          7.80         5.05 o                         
   7  16   1          7.01          0.56         6.14 o                         
   8  16   1          0.11         -3.48         5.57 o                         
   9  16   1         43.94         41.76         6.76 o                         
  10  16   1          6.19          3.45         5.80 o                         
  11  16   1          3.76          6.40        11.85 o                         
 -10  17   1         43.04         41.56         6.86 o                         
  -9  17   1          0.76         -3.42        10.71 o                         
  -8  17   1          8.93         10.36         7.64 o                         
  -7  17   1        387.83        361.58        15.54 o                         
  -6  17   1          8.88         11.99         4.46 o                         
  -5  17   1         91.20         85.43         6.00 o                         
  -4  17   1        464.07        461.23        12.00 o                         
  -3  17   1        104.82        103.18         5.67 o                         
  -2  17   1        107.32         99.51         5.64 o                         
  -1  17   1         18.88         16.61         4.02 o                         
   0  17   1        529.01        497.82        12.85 o                         
   1  17   1        369.29        365.80        10.70 o                         
   2  17   1        563.90        546.68        13.76 o                         
   3  17   1          7.35          2.95         5.51 o                         
   4  17   1          0.46         -3.77         4.43 o                         
   5  17   1         93.47         96.13         6.90 o                         
   6  17   1          0.15          0.00         3.80 o                         
   7  17   1         34.26         39.56         7.28 o                         
   8  17   1         50.52         45.29         7.19 o                         
   9  17   1         68.75         79.09         8.37 o                         
  10  17   1         25.71         26.24         7.24 o                         
 -10  18   1          0.52          7.63         6.10 o                         
  -9  18   1          8.77          7.97         6.25 o                         
  -8  18   1        100.61        105.33        11.18 o                         
  -7  18   1         91.91        109.94        10.91 o                         
  -6  18   1        131.24        154.65        10.56 o                         
  -5  18   1        462.84        480.98        15.47 o                         
  -4  18   1         35.94         30.56         4.75 o                         
  -3  18   1          2.27         -0.62         3.96 o                         
  -2  18   1         60.07         29.85         4.53 o                         
  -1  18   1          0.13         -6.19         4.13 o                         
   0  18   1        206.11        174.34         8.06 o                         
   1  18   1          1.03         -3.43         4.05 o                         
   2  18   1         77.00         76.15         5.38 o                         
   3  18   1        113.03         91.20         6.08 o                         
   4  18   1         42.45         49.94         7.24 o                         
   5  18   1        367.13        380.39        14.92 o                         
   6  18   1         12.14          4.88         4.38 o                         
   7  18   1         12.07         20.02         6.82 o                         
   8  18   1        400.24        413.97        18.58 o                         
   9  18   1          6.34          6.48        12.81 o                         
  -9  19   1          0.65         -7.07         7.39 o                         
  -8  19   1         93.41        116.47         7.34 o                         
  -7  19   1          9.41         23.19         4.57 o                         
  -6  19   1         34.97         40.28         7.18 o                         
  -5  19   1        526.37        555.24        17.58 o                         
  -4  19   1        108.86        110.08         8.11 o                         
  -3  19   1          0.18         -3.21         4.76 o                         
  -2  19   1          0.34         -2.76         4.44 o                         
  -1  19   1          8.27         -1.25         4.34 o                         
   0  19   1          8.35         18.71         4.48 o                         
   1  19   1        107.52         90.48         5.94 o                         
   2  19   1         10.50          8.79         4.58 o                         
   3  19   1        358.38        371.16        14.02 o                         
   4  19   1         74.45         84.96         7.64 o                         
   5  19   1          5.42         12.28         7.90 o                         
   6  19   1         86.54         96.72         8.88 o                         
   7  19   1         34.34         28.96         5.65 o                         
   8  19   1          0.58         -0.55         8.67 o                         
  -8  20   1          3.02          0.16         6.93 o                         
  -7  20   1         30.65         24.58        12.33 o                         
  -6  20   1        215.99        226.28        10.94 o                         
  -5  20   1         48.50         55.50         6.57 o                         
  -4  20   1         99.11         95.70         7.64 o                         
  -3  20   1          2.43          4.94         6.46 o                         
  -2  20   1          9.65         16.38         5.86 o                         
  -1  20   1          0.04          4.04         4.82 o                         
   0  20   1          4.53          5.93         5.98 o                         
   1  20   1        115.94        116.84         8.13 o                         
   2  20   1          2.79          0.58         6.63 o                         
   3  20   1         14.93         24.13         6.92 o                         
   4  20   1         42.81         54.17         7.29 o                         
   5  20   1         45.59         58.67         6.59 o                         
   6  20   1         63.76         67.84        10.68 o                         
   7  20   1         46.80         56.07         8.83 o                         
  -6  21   1          1.10         -7.98         5.32 o                         
  -5  21   1         96.13         92.92         7.47 o                         
  -4  21   1        415.93        471.05        16.46 o                         
  -3  21   1         83.02         95.03        11.84 o                         
  -2  21   1         15.02         33.61         7.04 o                         
  -1  21   1        101.94        131.88        13.22 o                         
   0  21   1          5.80         24.07         5.73 o                         
   1  21   1        270.52        231.37        14.41 o                         
   2  21   1         66.62         74.49         8.66 o                         
   3  21   1         50.78         40.47         8.05 o                         
   4  21   1         51.24         73.82        10.69 o                         
   5  21   1          3.21         -8.62         9.45 o                         
   6  21   1          3.16         -3.60         9.33 o                         
  -5  22   1          3.76          2.71         9.67 o                         
  -4  22   1          7.45          1.73         6.75 o                         
  -3  22   1         76.85         98.02         9.20 o                         
  -2  22   1         46.54         45.63         7.84 o                         
  -1  22   1          6.18         19.17        10.88 o                         
   0  22   1        344.46        355.10        23.22 o                         
   1  22   1        204.13        157.48        14.93 o                         
   2  22   1          1.13         15.83         7.40 o                         
   3  22   1         77.70         72.49         8.53 o                         
   4  22   1          8.68          4.44         6.82 o                         
  -2  23   1         17.92         17.73        11.81 o                         
  -1  23   1          2.46          5.47        17.54 o                         
   0  23   1        110.63        132.23        19.08 o                         
   1  23   1         20.52         20.10        14.22 o                         
 -16   0   2          1.91         -3.18        28.48 o                         
 -15   0   2          2.76         -1.64        18.25 o                         
 -14   0   2       1105.71       1089.46        33.38 o                         
 -13   0   2          1.24         -2.60         4.86 o                         
 -12   0   2        805.83        781.62        24.30 o                         
 -11   0   2        337.79        333.70        12.39 o                         
 -10   0   2          8.32          0.38         4.82 o                         
  -9   0   2         38.32         30.21         2.43 o                         
  -8   0   2          2.54          2.09         1.33 o                         
  -7   0   2       5272.98       5168.43       109.27 o                         
  -6   0   2       1681.09       1714.70        33.47 o                         
  -5   0   2       4992.91       4417.58        93.12 o                         
  -4   0   2      12172.33      10993.18       383.47 o                         
  -3   0   2       1318.88       1402.07        27.24 o                         
  -2   0   2        469.82        430.37         8.64 o                         
  -1   0   2        522.58        464.16        13.05 o                         
   0   0   2      17973.14      16362.18       688.68 o                         
   1   0   2      37919.99      32947.78      1110.87 o                         
   2   0   2       1519.96       1482.30        50.02 o                         
   3   0   2         33.46         47.31         3.74 o                         
   4   0   2          0.30          7.82         1.66 o                         
   5   0   2        106.33        102.55         4.53 o                         
   6   0   2      14172.69      12662.82       595.88 o                         
   7   0   2         15.12         25.01         2.90 o                         
   8   0   2        337.50        389.82        10.88 o                         
   9   0   2         36.37         37.31         3.35 o                         
  10   0   2       1012.58        952.19        35.63 o                         
  11   0   2          9.07         11.16         3.79 o                         
  12   0   2        175.38        194.97        11.71 o                         
  13   0   2        622.21        648.50        18.09 o                         
  14   0   2          0.02          8.85         4.72 o                         
  15   0   2         12.33         19.66        11.80 o                         
 -16   1   2         43.85         53.87         7.72 o                         
 -15   1   2         21.73         15.93         5.13 o                         
 -14   1   2        112.30        129.86         9.00 o                         
 -13   1   2          0.07         -3.79         5.20 o                         
 -12   1   2        230.01        249.52         7.77 o                         
 -11   1   2        285.78        281.73         6.96 o                         
 -10   1   2         37.43         42.03         2.72 o                         
  -9   1   2         56.03         53.67         2.92 o                         
  -8   1   2        223.37        253.76         5.14 o                         
  -7   1   2         74.48         75.93         3.21 o                         
  -6   1   2       2677.95       2741.36        41.23 o                         
  -5   1   2        125.11        188.99         3.69 o                         
  -4   1   2        213.89        211.63         7.58 o                         
  -3   1   2       3922.57       3599.84        60.10 o                         
  -2   1   2       1030.30        933.52        14.93 o                         
  -1   1   2       6577.97       5441.88       237.95 o                         
   0   1   2      15434.74      14919.75       360.96 o                         
   1   1   2        127.76        160.80         6.95 o                         
   2   1   2      13290.15      12405.19       473.65 o                         
   3   1   2         27.03         37.69         2.82 o                         
   4   1   2         71.26         86.91         2.67 o                         
   5   1   2        858.25        814.41        16.38 o                         
   6   1   2         34.42         58.19         3.90 o                         
   7   1   2        877.95        979.26        18.34 o                         
   8   1   2         75.10         63.16         2.78 o                         
   9   1   2        108.37        112.28         4.11 o                         
  10   1   2       1059.07       1117.09        19.83 o                         
  11   1   2         49.68         48.11         3.40 o                         
  12   1   2       1325.14       1319.18        23.46 o                         
  13   1   2         13.87         14.06         3.32 o                         
  14   1   2         13.99         18.63         3.90 o                         
  15   1   2         35.36         48.88        16.31 o                         
 -15   2   2         14.31         18.63         5.08 o                         
 -14   2   2        217.27        227.30         8.46 o                         
 -13   2   2        124.36        124.62         5.37 o                         
 -12   2   2          4.37          3.74         3.05 o                         
 -11   2   2       1286.26       1298.98        22.88 o                         
 -10   2   2         50.34         50.65         2.62 o                         
  -9   2   2        411.72        418.13         8.23 o                         
  -8   2   2        743.02        769.69        13.00 o                         
  -7   2   2          9.34          5.62         1.45 o                         
  -6   2   2        849.49        790.32        12.39 o                         
  -5   2   2       2098.24       2240.01        35.51 o                         
  -4   2   2        228.38        221.70         5.08 o                         
  -3   2   2       7584.48       6378.63       113.59 o                         
  -2   2   2         68.60         56.61         2.46 o                         
  -1   2   2       1860.02       1654.09        35.11 o                         
   0   2   2         67.47        120.46         2.97 o                         
   1   2   2        682.82        602.93        16.32 o                         
   2   2   2      40053.67      43336.17      5043.69 o                         
   3   2   2        511.89        417.66        10.92 o                         
   4   2   2       2384.20       2334.35        76.63 o                         
   5   2   2       2673.83       2811.32        55.42 o                         
   6   2   2          2.28         14.88         1.76 o                         
   7   2   2          6.18          3.18         1.66 o                         
   8   2   2         19.26         27.05         3.01 o                         
   9   2   2         23.14         17.48         2.05 o                         
  10   2   2       1061.73       1041.62        19.85 o                         
  11   2   2          1.77         -0.47         2.76 o                         
  12   2   2          2.71          4.96         3.64 o                         
  13   2   2         63.29         67.45         5.90 o                         
  14   2   2         12.28         12.79         4.21 o                         
  15   2   2        136.94        165.51         9.21 o                         
 -15   3   2         93.78         76.01         6.45 o                         
 -14   3   2         28.01         26.21         3.30 o                         
 -13   3   2         40.95         40.33         3.34 o                         
 -12   3   2          3.22         -2.93         2.69 o                         
 -11   3   2         50.18         48.41         3.27 o                         
 -10   3   2         24.04         22.31         2.57 o                         
  -9   3   2       1367.24       1503.97        26.01 o                         
  -8   3   2        957.16        956.89        16.84 o                         
  -7   3   2         73.08         46.72         1.98 o                         
  -6   3   2       1258.08       1407.79        21.54 o                         
  -5   3   2       6487.40       6221.17       111.03 o                         
  -4   3   2       1845.62       1976.75        35.76 o                         
  -3   3   2      19778.86      18375.53       639.60 o                         
  -2   3   2       5899.31       5434.52       114.52 o                         
  -1   3   2       8404.94       6938.03       377.16 o                         
   0   3   2       1490.84       1508.91        29.39 o                         
   1   3   2         48.11         37.73         1.88 o                         
   2   3   2      20447.62      19427.41       545.42 o                         
   3   3   2          0.34         10.36         1.49 o                         
   4   3   2       1196.09       1163.53        29.01 o                         
   5   3   2       2301.20       2670.25        63.18 o                         
   6   3   2       1466.76       1496.05        29.55 o                         
   7   3   2        727.58        747.25        14.35 o                         
   8   3   2          0.05         -2.06         1.81 o                         
   9   3   2         49.51         53.31         2.73 o                         
  10   3   2        519.09        482.63         9.50 o                         
  11   3   2         11.09         25.75         3.52 o                         
  12   3   2        572.72        619.49        14.51 o                         
  13   3   2          0.00          2.41         3.77 o                         
  14   3   2         85.16         83.53         6.52 o                         
  15   3   2         11.73         14.36         8.42 o                         
 -15   4   2         47.01         52.36         4.65 o                         
 -14   4   2         48.32         55.08         5.55 o                         
 -13   4   2         25.09         25.92         3.00 o                         
 -12   4   2        376.89        351.83         8.14 o                         
 -11   4   2         58.72         54.17         3.10 o                         
 -10   4   2          4.66          4.99         2.03 o                         
  -9   4   2         16.87         31.17         2.51 o                         
  -8   4   2         25.75         10.81         2.23 o                         
  -7   4   2        209.88        205.17         4.40 o                         
  -6   4   2        901.55        984.64        18.58 o                         
  -5   4   2       1964.76       1973.41        38.74 o                         
  -4   4   2       2048.09       1991.63        38.99 o                         
  -3   4   2        898.60        793.35        16.16 o                         
  -2   4   2      32261.61      30006.14       825.91 o                         
  -1   4   2        478.72        455.27         9.42 o                         
   0   4   2        608.95        594.89        12.06 o                         
   1   4   2      58305.59      57068.71      1899.70 o                         
   2   4   2        118.81         74.49         2.60 o                         
   3   4   2       8142.73       7640.14       179.86 o                         
   4   4   2         11.92         14.38         1.44 o                         
   5   4   2        385.94        507.97        10.67 o                         
   6   4   2         29.08         23.53         1.77 o                         
   7   4   2          9.77         15.30         1.58 o                         
   8   4   2        178.84        193.81         5.97 o                         
   9   4   2          6.53          5.97         2.33 o                         
  10   4   2        169.34        175.35         7.08 o                         
  11   4   2       3751.99       3863.26        75.64 o                         
  12   4   2         15.61         14.37         4.35 o                         
  13   4   2          0.12          4.93         3.53 o                         
  14   4   2        162.61        186.07         8.53 o                         
 -15   5   2         88.01         75.74         5.43 o                         
 -14   5   2        281.12        255.05         9.60 o                         
 -13   5   2         27.08         35.61         3.97 o                         
 -12   5   2        399.66        399.83         9.62 o                         
 -11   5   2        299.80        266.73         7.52 o                         
 -10   5   2         90.60         84.67         4.08 o                         
  -9   5   2          0.70         -1.17         1.85 o                         
  -8   5   2        411.98        412.90         8.32 o                         
  -7   5   2        266.68        223.13         4.67 o                         
  -6   5   2        285.45        311.90         7.59 o                         
  -5   5   2       1329.66       1347.45        24.95 o                         
  -4   5   2        694.90        626.31        13.27 o                         
  -3   5   2       2383.37       2366.12        64.00 o                         
  -2   5   2      18974.60      18687.89       455.60 o                         
  -1   5   2       2504.09       2538.32        49.26 o                         
   0   5   2       2457.81       2350.12        49.99 o                         
   1   5   2      37861.62      37654.38      1276.64 o                         
   2   5   2        478.18        500.90        12.26 o                         
   3   5   2        349.33        403.31        12.45 o                         
   4   5   2       2464.16       2479.80        53.02 o                         
   5   5   2        455.99        449.83        10.78 o                         
   6   5   2       4811.35       4679.69        90.57 o                         
   7   5   2        249.61        238.87         5.61 o                         
   8   5   2        312.41        266.30         9.28 o                         
   9   5   2        876.54        874.42        18.39 o                         
  10   5   2        302.18        293.35         8.09 o                         
  11   5   2          4.71         14.41         2.66 o                         
  12   5   2         73.04         61.34         5.45 o                         
  13   5   2         43.76         45.12         5.08 o                         
  14   5   2         38.10         32.11         6.57 o                         
 -15   6   2         11.74          3.39         5.30 o                         
 -14   6   2         79.14         79.96         5.50 o                         
 -13   6   2        233.23        218.15         7.95 o                         
 -12   6   2         10.28         14.33         4.16 o                         
 -11   6   2         95.69        105.56         4.40 o                         
 -10   6   2        387.34        373.14         9.67 o                         
  -9   6   2          8.10          7.12         1.92 o                         
  -8   6   2        796.45        856.85        16.61 o                         
  -7   6   2        102.42         77.83         3.62 o                         
  -6   6   2       1603.18       1576.08        29.20 o                         
  -5   6   2         25.74         24.51         2.19 o                         
  -4   6   2         54.79         40.74         2.74 o                         
  -3   6   2       7623.70       7274.70       140.01 o                         
  -2   6   2         95.76         98.31         5.11 o                         
  -1   6   2       6173.83       6246.60       147.46 o                         
   0   6   2        240.00        242.95         8.93 o                         
   1   6   2       5917.65       5471.93        97.58 o                         
   2   6   2      10026.62       9727.89       217.78 o                         
   3   6   2        128.79        112.04         3.14 o                         
   4   6   2      12627.05      12155.52       285.93 o                         
   5   6   2       1846.65       1982.19        47.71 o                         
   6   6   2        654.75        760.51        21.12 o                         
   7   6   2       1434.93       1376.74        30.55 o                         
   8   6   2         46.43         34.15         3.40 o                         
   9   6   2         92.42         82.51         4.97 o                         
  10   6   2        269.40        279.25         9.38 o                         
  11   6   2          0.31         -0.26         3.92 o                         
  12   6   2        237.65        226.04         9.35 o                         
  13   6   2         18.78         16.61         4.67 o                         
  14   6   2          0.69          7.61        11.32 o                         
 -15   7   2         15.68          6.65         4.97 o                         
 -14   7   2          0.66         -4.92         3.95 o                         
 -13   7   2          1.71         -0.79         3.32 o                         
 -12   7   2        156.89        165.55         7.22 o                         
 -11   7   2        879.14        856.65        17.22 o                         
 -10   7   2        413.76        376.32         8.87 o                         
  -9   7   2          0.05         -3.44         2.29 o                         
  -8   7   2        229.58        230.54         6.00 o                         
  -7   7   2        958.54        974.19        18.86 o                         
  -6   7   2       3233.61       3328.56        60.27 o                         
  -5   7   2        948.94       1042.58        23.57 o                         
  -4   7   2          6.51          4.05         2.33 o                         
  -3   7   2       7654.83       8112.52       156.46 o                         
  -2   7   2         21.04         34.68         2.40 o                         
  -1   7   2         47.07         61.58         3.15 o                         
   0   7   2       1937.80       2001.87        36.24 o                         
   1   7   2       3183.92       3125.61        56.15 o                         
   2   7   2       7993.68       7504.56       133.71 o                         
   3   7   2       2245.97       2303.07        41.53 o                         
   4   7   2       1355.11       1369.00        33.44 o                         
   5   7   2       1377.31       1494.05        29.82 o                         
   6   7   2       2279.46       2426.49        52.46 o                         
   7   7   2       1350.98       1397.87        31.21 o                         
   8   7   2         40.97         44.18         3.88 o                         
   9   7   2         73.59         65.44         4.74 o                         
  10   7   2        757.88        766.05        19.03 o                         
  11   7   2        166.09        202.92         8.70 o                         
  12   7   2         63.09         77.63         8.05 o                         
  13   7   2        121.06        129.85         8.48 o                         
  14   7   2          0.52          5.15        10.49 o                         
 -15   8   2         39.83         31.74         5.79 o                         
 -14   8   2          8.90          7.30         5.95 o                         
 -13   8   2         18.29          9.73         4.91 o                         
 -12   8   2       1001.14        927.70        20.65 o                         
 -11   8   2        313.86        350.09        10.03 o                         
 -10   8   2         19.71         19.22         2.84 o                         
  -9   8   2        267.33        281.08         7.27 o                         
  -8   8   2          0.02         -2.49         1.66 o                         
  -7   8   2        212.67        228.43         5.89 o                         
  -6   8   2       1212.05       1229.23        23.32 o                         
  -5   8   2       4516.69       4456.14        86.85 o                         
  -4   8   2          2.63         -4.19         2.79 o                         
  -3   8   2        274.30        284.42         8.01 o                         
  -2   8   2       3824.21       3560.43        69.28 o                         
  -1   8   2         42.51         67.10         3.01 o                         
   0   8   2       1830.45       1986.08        36.07 o                         
   1   8   2        389.56        345.56         7.27 o                         
   2   8   2        328.35        339.79         7.19 o                         
   3   8   2       1140.77       1372.02        27.14 o                         
   4   8   2          5.23         -0.38         2.07 o                         
   5   8   2         59.83         80.25         4.47 o                         
   6   8   2        136.15        130.44         6.91 o                         
   7   8   2         11.34          6.20         4.85 o                         
   8   8   2        119.84        113.23         7.28 o                         
   9   8   2        189.59        187.15         7.69 o                         
  10   8   2         66.16         43.43         4.74 o                         
  11   8   2         18.97          5.08         4.09 o                         
  12   8   2          0.71         -6.62         7.58 o                         
  13   8   2         35.67         41.07         7.67 o                         
  14   8   2          0.01          3.40         5.81 o                         
 -14   9   2         14.26          5.24         8.22 o                         
 -13   9   2         50.65         47.01         4.72 o                         
 -12   9   2        201.36        223.99         8.79 o                         
 -11   9   2        394.77        408.17        11.12 o                         
 -10   9   2        769.27        802.76        18.12 o                         
  -9   9   2        154.17        124.53         4.21 o                         
  -8   9   2        845.18        835.66        16.56 o                         
  -7   9   2       3136.32       3273.09        59.43 o                         
  -6   9   2       1761.50       1753.41        32.63 o                         
  -5   9   2        208.50        189.19         6.53 o                         
  -4   9   2       1414.68       1487.23        30.13 o                         
  -3   9   2        127.10        129.94         6.15 o                         
  -2   9   2        155.66        191.55         5.19 o                         
  -1   9   2       2535.83       2801.80        50.68 o                         
   0   9   2          0.99         -2.64         1.76 o                         
   1   9   2        980.32        967.59        18.23 o                         
   2   9   2          7.93          3.75         2.09 o                         
   3   9   2       2173.18       2223.33        40.34 o                         
   4   9   2        356.69        397.52         8.40 o                         
   5   9   2         25.41         15.95         2.98 o                         
   6   9   2        175.86        180.07         6.74 o                         
   7   9   2         48.65         37.79         3.93 o                         
   8   9   2        316.20        269.29        10.30 o                         
   9   9   2        780.17        710.90        17.84 o                         
  10   9   2        111.15        105.29         6.26 o                         
  11   9   2          3.28          3.97         4.48 o                         
  12   9   2         13.99          4.20         4.61 o                         
  13   9   2         25.71         32.08         5.63 o                         
 -14  10   2         58.01         57.18         5.53 o                         
 -13  10   2        105.08        107.13         6.31 o                         
 -12  10   2         30.18         34.13         4.14 o                         
 -11  10   2         28.64         24.36         3.56 o                         
 -10  10   2        816.41        860.55        22.82 o                         
  -9  10   2         12.40          2.62         4.12 o                         
  -8  10   2         12.90         15.01         2.48 o                         
  -7  10   2          0.49          2.86         1.53 o                         
  -6  10   2        356.82        386.23         9.77 o                         
  -5  10   2          3.50         -1.03         2.08 o                         
  -4  10   2        296.42        283.80         7.59 o                         
  -3  10   2        842.43        918.77        17.66 o                         
  -2  10   2        104.76        105.16         4.22 o                         
  -1  10   2       1794.23       2040.64        40.28 o                         
   0  10   2       2007.20       2239.21        44.04 o                         
   1  10   2        409.27        408.55         8.76 o                         
   2  10   2       1287.16       1376.26        27.65 o                         
   3  10   2          7.58          4.62         2.19 o                         
   4  10   2        303.44        294.15         7.57 o                         
   5  10   2         64.75         42.60         3.72 o                         
   6  10   2         10.61          0.43         2.97 o                         
   7  10   2         40.18         43.64         4.14 o                         
   8  10   2        251.92        250.94        15.52 o                         
   9  10   2        348.59        357.28        11.15 o                         
  10  10   2        822.47        742.44        20.72 o                         
  11  10   2          3.96         -6.00         4.00 o                         
  12  10   2          0.34         -4.62         4.82 o                         
  13  10   2         15.84          0.31        14.56 o                         
 -14  11   2         45.18         58.45         7.01 o                         
 -13  11   2         35.86         52.77         5.41 o                         
 -12  11   2         56.86         54.69         5.41 o                         
 -11  11   2         32.33         31.24         4.44 o                         
 -10  11   2         52.96         30.88         4.22 o                         
  -9  11   2         58.93         63.28         5.62 o                         
  -8  11   2       2424.67       2358.73        40.59 o                         
  -7  11   2         18.97         21.07         2.04 o                         
  -6  11   2        790.38        703.98        14.39 o                         
  -5  11   2        230.39        232.08         7.02 o                         
  -4  11   2         41.54         37.58         2.64 o                         
  -3  11   2        196.04        197.72         5.18 o                         
  -2  11   2        260.25        295.70         7.54 o                         
  -1  11   2        610.28        643.23        13.96 o                         
   0  11   2          3.33         -0.74         2.03 o                         
   1  11   2        946.41        934.66        16.74 o                         
   2  11   2          7.85          3.91         2.94 o                         
   3  11   2        105.93        116.08         4.82 o                         
   4  11   2        862.97        928.04        19.52 o                         
   5  11   2          0.12         -2.10         2.39 o                         
   6  11   2          3.74         -4.70         3.13 o                         
   7  11   2         73.77         81.37         5.49 o                         
   8  11   2        448.51        412.79        19.36 o                         
   9  11   2         17.52         25.15         6.34 o                         
  10  11   2        118.54         99.36         6.78 o                         
  11  11   2         60.39         64.50         7.26 o                         
  12  11   2        116.73        123.72        14.07 o                         
  13  11   2         22.60         17.15         6.54 o                         
 -13  12   2        101.33        107.63        12.70 o                         
 -12  12   2          5.47          6.34         3.88 o                         
 -11  12   2          0.74         13.12         5.07 o                         
 -10  12   2        203.92        176.52         8.27 o                         
  -9  12   2        209.30        190.28         9.30 o                         
  -8  12   2       1310.40       1365.33        26.28 o                         
  -7  12   2       3412.28       3324.48        65.78 o                         
  -6  12   2        667.56        667.83        13.94 o                         
  -5  12   2       1565.58       1641.49        33.23 o                         
  -4  12   2         22.96         28.32         2.83 o                         
  -3  12   2        138.14        145.67         5.02 o                         
  -2  12   2         41.75         35.44         2.67 o                         
  -1  12   2         93.19         91.50         4.10 o                         
   0  12   2        564.72        624.89        14.56 o                         
   1  12   2       1687.49       1773.65        35.45 o                         
   2  12   2        162.03        153.35         5.08 o                         
   3  12   2          0.34         -3.58         2.39 o                         
   4  12   2         19.12         25.87         2.85 o                         
   5  12   2         48.89         32.53         2.83 o                         
   6  12   2          3.38         -0.57         3.88 o                         
   7  12   2        532.73        520.13        14.26 o                         
   8  12   2        160.66        146.05         7.50 o                         
   9  12   2        133.59        111.36         7.69 o                         
  10  12   2          0.02          0.72         4.81 o                         
  11  12   2          3.64         13.33         6.08 o                         
  12  12   2         34.64         32.41        11.14 o                         
 -13  13   2          2.29         13.93        10.31 o                         
 -12  13   2         23.58         20.69         7.68 o                         
 -11  13   2         32.94         30.14         4.59 o                         
 -10  13   2        378.44        379.40        14.95 o                         
  -9  13   2         94.51        103.60         6.08 o                         
  -8  13   2       1151.66       1180.18        21.51 o                         
  -7  13   2       1184.66       1165.95        22.89 o                         
  -6  13   2         30.03         29.85         2.98 o                         
  -5  13   2        670.38        737.21        16.34 o                         
  -4  13   2         40.41         48.01         3.24 o                         
  -3  13   2        147.40        156.85         5.45 o                         
  -2  13   2          3.38          4.56         2.61 o                         
  -1  13   2         57.27         68.97         3.65 o                         
   0  13   2       2262.95       2284.69        42.03 o                         
   1  13   2       1113.26       1160.98        24.09 o                         
   2  13   2         46.92         46.84         3.17 o                         
   3  13   2          0.05          0.07         2.62 o                         
   4  13   2         66.81         75.22         4.48 o                         
   5  13   2       1161.31       1171.84        24.59 o                         
   6  13   2         22.25         19.89         4.22 o                         
   7  13   2         64.49         63.19         5.82 o                         
   8  13   2          5.30          2.34         5.98 o                         
   9  13   2        224.91        169.44        10.39 o                         
  10  13   2         34.89         33.04         6.27 o                         
  11  13   2         18.25          8.92         7.66 o                         
  12  13   2         29.87         18.24         7.28 o                         
 -12  14   2         23.63         32.97         4.61 o                         
 -11  14   2        210.78        203.36        11.47 o                         
 -10  14   2         81.09         99.57         8.92 o                         
  -9  14   2        129.28        131.01         8.20 o                         
  -8  14   2         12.63          6.13         3.30 o                         
  -7  14   2         59.54         56.47         3.86 o                         
  -6  14   2        234.72        264.11         8.76 o                         
  -5  14   2        314.05        323.92         8.93 o                         
  -4  14   2         85.10         82.33         4.70 o                         
  -3  14   2       1056.81       1061.86        20.75 o                         
  -2  14   2         67.24         61.87         3.80 o                         
  -1  14   2        183.06        201.86         6.41 o                         
   0  14   2        413.26        445.06        10.17 o                         
   1  14   2        325.69        316.02         8.09 o                         
   2  14   2       1107.90       1132.82        26.01 o                         
   3  14   2        451.84        431.26        10.93 o                         
   4  14   2       1459.20       1461.86        30.16 o                         
   5  14   2       5254.83       5337.76       104.21 o                         
   6  14   2         15.30         20.40         5.64 o                         
   7  14   2        157.27        149.08         7.60 o                         
   8  14   2        194.15        182.24        20.94 o                         
   9  14   2        108.24         81.91        17.39 o                         
  10  14   2        118.11         71.62         8.71 o                         
  11  14   2         12.63         10.72         6.45 o                         
 -12  15   2         97.34        120.79         9.90 o                         
 -11  15   2         60.00         63.44         7.14 o                         
 -10  15   2         18.91         18.82         5.87 o                         
  -9  15   2         10.54          6.29         9.70 o                         
  -8  15   2        851.15        814.81        19.70 o                         
  -7  15   2        190.68        186.34         8.22 o                         
  -6  15   2        412.74        420.37        11.33 o                         
  -5  15   2         18.69          9.81         3.03 o                         
  -4  15   2         58.30         57.43         3.87 o                         
  -3  15   2        175.14        170.73         6.24 o                         
  -2  15   2        169.01        173.29         6.17 o                         
  -1  15   2        570.96        560.76        12.32 o                         
   0  15   2        782.73        823.68        16.81 o                         
   1  15   2        165.92        182.78         8.27 o                         
   2  15   2         31.87         37.39         4.89 o                         
   3  15   2        169.47        170.39         6.77 o                         
   4  15   2        501.39        536.70        24.38 o                         
   5  15   2         19.61         33.32         6.47 o                         
   6  15   2        746.51        751.21        20.25 o                         
   7  15   2        115.97        106.08         8.72 o                         
   8  15   2         26.68         41.74         8.09 o                         
   9  15   2        222.71        223.00        12.37 o                         
  10  15   2          4.42          4.73         9.40 o                         
  11  15   2         29.17         29.12         7.00 o                         
 -11  16   2          3.83         -3.12         4.56 o                         
 -10  16   2         20.44         20.30         5.10 o                         
  -9  16   2         17.96         16.21         4.99 o                         
  -8  16   2         43.64         45.28         4.55 o                         
  -7  16   2         62.31         61.72         4.92 o                         
  -6  16   2        115.86        113.47         6.30 o                         
  -5  16   2         24.62         26.29         3.59 o                         
  -4  16   2        142.87        124.25         5.57 o                         
  -3  16   2          3.40          3.06         3.17 o                         
  -2  16   2         45.80         49.36         3.91 o                         
  -1  16   2         89.52         74.49         4.72 o                         
   0  16   2       1210.46       1206.94        23.67 o                         
   1  16   2         75.44         70.83         4.85 o                         
   2  16   2         16.52         11.58         3.98 o                         
   3  16   2       1233.01       1219.42        28.59 o                         
   4  16   2        437.10        430.27        12.48 o                         
   5  16   2         48.30         44.31         4.39 o                         
   6  16   2          0.03          0.33         3.03 o                         
   7  16   2          2.58          7.21         6.00 o                         
   8  16   2          1.02         -2.21         5.59 o                         
   9  16   2         13.63         16.76         6.53 o                         
  10  16   2          7.21          3.36         6.34 o                         
 -10  17   2          7.73          0.21         8.67 o                         
  -9  17   2         24.57         16.26         7.25 o                         
  -8  17   2         43.52         42.08         6.90 o                         
  -7  17   2        156.14        153.49         8.13 o                         
  -6  17   2         30.64         36.05         5.05 o                         
  -5  17   2         59.69         56.10         5.57 o                         
  -4  17   2          0.21         -5.10         3.40 o                         
  -3  17   2         89.22         90.58         4.90 o                         
  -2  17   2          0.21         -5.60         3.74 o                         
  -1  17   2          0.01         -1.90         4.27 o                         
   0  17   2          9.40         13.89         4.08 o                         
   1  17   2        272.95        256.24         8.86 o                         
   2  17   2        551.00        545.95        13.76 o                         
   3  17   2          2.23         -0.84         3.98 o                         
   4  17   2        269.65        298.79        11.46 o                         
   5  17   2          0.52          5.44         4.58 o                         
   6  17   2         89.44         87.80        10.30 o                         
   7  17   2         92.69        100.05        10.42 o                         
   8  17   2        145.25        189.18        12.38 o                         
   9  17   2         29.39         31.47         8.79 o                         
  10  17   2         53.34         44.27        13.26 o                         
 -10  18   2          5.53         14.05         6.29 o                         
  -9  18   2          4.14          4.40         6.01 o                         
  -8  18   2         41.42         37.74         6.97 o                         
  -7  18   2         18.29         21.17         6.06 o                         
  -6  18   2        211.76        235.85        10.20 o                         
  -5  18   2        107.43        102.45         6.36 o                         
  -4  18   2         48.84         41.78         4.53 o                         
  -3  18   2        108.86         94.12         5.66 o                         
  -2  18   2          3.94          3.64         4.00 o                         
  -1  18   2         85.16         66.00         6.00 o                         
   0  18   2        113.93        101.55         6.13 o                         
   1  18   2        124.66        136.41         6.88 o                         
   2  18   2         36.42         35.96         4.97 o                         
   3  18   2         49.77         51.32         5.49 o                         
   4  18   2        370.98        373.30        15.39 o                         
   5  18   2         10.44          7.41         5.40 o                         
   6  18   2          2.27          2.04         3.91 o                         
   7  18   2        288.08        275.19        15.23 o                         
   8  18   2         66.65         94.48        16.94 o                         
   9  18   2         28.66         29.10         8.18 o                         
  -9  19   2          2.07         22.53         7.40 o                         
  -8  19   2        109.13        121.40         6.85 o                         
  -7  19   2         50.15         54.43         5.77 o                         
  -6  19   2         93.72        102.80         7.26 o                         
  -5  19   2          2.01         -2.16         4.60 o                         
  -4  19   2        358.00        326.38        12.78 o                         
  -3  19   2        293.85        250.16         9.82 o                         
  -2  19   2         33.83         17.89         6.76 o                         
  -1  19   2        149.43        136.45         7.74 o                         
   0  19   2          6.26         12.29         5.21 o                         
   1  19   2         11.71          3.62         4.35 o                         
   2  19   2         91.28        103.37         7.68 o                         
   3  19   2         40.76         39.71         6.22 o                         
   4  19   2        651.07        637.74        26.75 o                         
   5  19   2         18.74         18.77         5.78 o                         
   6  19   2          7.63         10.18         4.98 o                         
   7  19   2        128.77        131.78        11.66 o                         
   8  19   2         16.18          5.59        12.25 o                         
  -8  20   2         26.44         31.00        16.47 o                         
  -7  20   2         16.76         34.08         6.12 o                         
  -6  20   2          0.07          0.05         6.03 o                         
  -5  20   2         37.13         40.17         6.32 o                         
  -4  20   2        194.98        217.15        11.33 o                         
  -3  20   2          0.55         -6.40         6.58 o                         
  -2  20   2        134.00        123.10         7.76 o                         
  -1  20   2         68.27         90.43         6.34 o                         
   0  20   2         24.99         26.01         5.50 o                         
   1  20   2         64.74         81.64        11.12 o                         
   2  20   2          8.02          7.83         6.29 o                         
   3  20   2          1.03         -2.25         6.64 o                         
   4  20   2          0.51          0.00         6.13 o                         
   5  20   2          8.76          2.07         6.96 o                         
   6  20   2        133.41        136.48         8.80 o                         
   7  20   2          2.72          2.40         8.15 o                         
  -6  21   2          2.89          6.37         5.76 o                         
  -5  21   2        223.57        241.42        12.03 o                         
  -4  21   2         20.10         16.28         6.07 o                         
  -3  21   2         24.51         40.73         7.09 o                         
  -2  21   2         10.00         17.13         6.59 o                         
  -1  21   2         69.10         56.13         7.20 o                         
   0  21   2          2.17          9.42         7.11 o                         
   1  21   2         22.40         27.88        18.82 o                         
   2  21   2         42.81         40.95         7.89 o                         
   3  21   2          5.24         -5.33         7.98 o                         
   4  21   2          3.96          0.67         8.18 o                         
   5  21   2          0.46         -5.45         5.77 o                         
  -5  22   2         12.12         14.30         7.23 o                         
  -4  22   2          6.64         -2.76         6.67 o                         
  -3  22   2          1.11        -10.55         7.74 o                         
  -2  22   2          2.93          2.99         7.97 o                         
  -1  22   2         27.32         26.97        10.00 o                         
   0  22   2         26.53         45.00         9.91 o                         
   1  22   2          0.49          6.50         9.82 o                         
   2  22   2          1.00         12.88         8.72 o                         
   3  22   2         13.65         14.09         9.14 o                         
   4  22   2         47.02         24.49        10.68 o                         
  -1  23   2         83.02         89.50        13.10 o                         
   0  23   2        125.92        162.15        15.44 o                         
 -16   1   3        107.69        103.29         6.20 o                         
 -15   1   3         13.40         17.54         6.05 o                         
 -14   1   3        268.65        258.23         9.18 o                         
 -13   1   3          1.49         -0.25         3.50 o                         
 -12   1   3         62.84         48.79         4.10 o                         
 -11   1   3         22.07         21.48         3.18 o                         
 -10   1   3         52.95         62.50         2.64 o                         
  -9   1   3         13.26         14.96         1.64 o                         
  -8   1   3         29.11         25.10         1.89 o                         
  -7   1   3        297.97        367.34         6.40 o                         
  -6   1   3       2339.68       2431.46        36.65 o                         
  -5   1   3       1273.44       1293.72        19.77 o                         
  -4   1   3         60.25         86.14         2.57 o                         
  -3   1   3         27.19         23.40         1.43 o                         
  -2   1   3       5650.24       5346.13       126.12 o                         
  -1   1   3      12105.06      11559.77       285.66 o                         
   0   1   3        254.63        204.16         5.70 o                         
   1   1   3       1230.70       1066.17        26.76 o                         
   2   1   3      12040.95      11645.74       338.84 o                         
   3   1   3       1122.79       1041.93        25.64 o                         
   4   1   3        121.63        133.30         7.24 o                         
   5   1   3        201.92        277.73         6.46 o                         
   6   1   3        794.38        788.34        16.18 o                         
   7   1   3        210.47        280.78         6.93 o                         
   8   1   3          0.83         -0.74         2.06 o                         
   9   1   3          0.42         -1.01         2.10 o                         
  10   1   3       1805.96       1834.46        31.82 o                         
  11   1   3          2.01          1.73         3.28 o                         
  12   1   3        664.86        664.93        13.18 o                         
  13   1   3        321.44        343.84         9.09 o                         
  14   1   3          4.18         12.25         4.40 o                         
 -16   2   3          8.76          9.43         6.13 o                         
 -15   2   3         11.62         12.58         4.42 o                         
 -14   2   3         11.85          7.19         4.03 o                         
 -13   2   3          1.74         -3.32         3.50 o                         
 -12   2   3        294.48        272.27         7.77 o                         
 -11   2   3          3.83          0.50         3.12 o                         
 -10   2   3          0.97          3.72         2.04 o                         
  -9   2   3        651.79        668.29        11.56 o                         
  -8   2   3         16.90         11.79         2.45 o                         
  -7   2   3       4814.56       5125.64        76.65 o                         
  -6   2   3       1311.70       1470.58        23.70 o                         
  -5   2   3        265.76        332.28         6.01 o                         
  -4   2   3      23051.57      22002.68       531.72 o                         
  -3   2   3       3696.90       3380.75        65.45 o                         
  -2   2   3      48375.84      43806.83      1042.38 o                         
  -1   2   3      23915.91      21829.65       607.61 o                         
   0   2   3        894.28        927.12        21.34 o                         
   1   2   3          4.93         18.29         3.29 o                         
   2   2   3         12.77         21.54         2.02 o                         
   3   2   3        760.40        697.66        22.57 o                         
   4   2   3        245.58        275.13        10.16 o                         
   5   2   3        149.30        156.22         4.37 o                         
   6   2   3        740.04        817.04        16.85 o                         
   7   2   3          4.67          4.99         1.90 o                         
   8   2   3        108.12        107.95         4.45 o                         
   9   2   3         86.69         73.60         3.37 o                         
  10   2   3         14.51         15.06         2.67 o                         
  11   2   3        139.02        162.85         6.03 o                         
  12   2   3        212.46        229.27         6.67 o                         
  13   2   3        178.17        187.86         7.11 o                         
  14   2   3         80.09         88.48         5.67 o                         
 -16   3   3          1.99         -4.88         6.53 o                         
 -15   3   3        101.45        116.20         6.14 o                         
 -14   3   3        422.14        425.89        10.35 o                         
 -13   3   3         29.95         25.32         2.93 o                         
 -12   3   3         75.22         75.32         4.13 o                         
 -11   3   3        115.97        108.87         4.08 o                         
 -10   3   3          1.14         -2.50         1.70 o                         
  -9   3   3         75.31         87.25         3.15 o                         
  -8   3   3         80.13         79.07         2.73 o                         
  -7   3   3        232.45        223.86         4.53 o                         
  -6   3   3       1054.37       1124.52        18.32 o                         
  -5   3   3       1370.98       1266.44        25.31 o                         
  -4   3   3       7501.27       6800.97       126.42 o                         
  -3   3   3      13661.90      11593.95       304.98 o                         
  -2   3   3      37665.78      34151.34       946.51 o                         
  -1   3   3       9392.98       8277.83       275.82 o                         
   0   3   3      19444.36      19078.94       538.29 o                         
   1   3   3       8776.42       8308.55       276.71 o                         
   2   3   3        401.55        494.65        18.69 o                         
   3   3   3         22.66         94.84         4.02 o                         
   4   3   3        393.89        464.97        10.92 o                         
   5   3   3       2008.32       2081.12        55.74 o                         
   6   3   3        456.80        475.31        10.31 o                         
   7   3   3         74.46         75.89         3.46 o                         
   8   3   3        165.70        171.89         5.56 o                         
   9   3   3         15.01         19.60         2.29 o                         
  10   3   3         69.29         79.25         3.70 o                         
  11   3   3         28.17         37.17         3.63 o                         
  12   3   3        400.21        413.77        11.11 o                         
  13   3   3          6.53          2.08         4.25 o                         
  14   3   3         15.84          9.96         5.06 o                         
 -15   4   3        342.68        298.84        10.69 o                         
 -14   4   3        260.60        245.21         7.35 o                         
 -13   4   3       1255.13       1210.89        23.39 o                         
 -12   4   3        394.50        395.06         9.41 o                         
 -11   4   3         64.27         67.98         3.62 o                         
 -10   4   3        345.94        325.48         7.29 o                         
  -9   4   3          2.53          2.81         1.72 o                         
  -8   4   3       1799.00       1740.93        28.18 o                         
  -7   4   3        198.87        204.57         4.49 o                         
  -6   4   3        992.42       1018.12        19.26 o                         
  -5   4   3         33.71         52.21         2.59 o                         
  -4   4   3         50.95         56.70         3.07 o                         
  -3   4   3       1025.78        893.14        17.97 o                         
  -2   4   3        229.45        228.83         7.48 o                         
  -1   4   3       1292.56       1266.21        24.93 o                         
   0   4   3       1301.83       1283.32        25.29 o                         
   1   4   3        167.20        156.26         4.17 o                         
   2   4   3       2639.58       2735.19        58.18 o                         
   3   4   3       1007.96       1036.37        22.66 o                         
   4   4   3       3365.70       3607.28        76.61 o                         
   5   4   3       1022.20       1105.77        36.33 o                         
   6   4   3         18.05         11.66         1.90 o                         
   7   4   3          0.58          4.23         1.83 o                         
   8   4   3         90.75         85.82         3.71 o                         
   9   4   3         56.31         67.39         3.14 o                         
  10   4   3       1339.31       1369.51        25.83 o                         
  11   4   3         13.67         22.41         3.57 o                         
  12   4   3        120.43        114.82         6.14 o                         
  13   4   3         86.40         76.94         4.94 o                         
  14   4   3          0.00         -0.38         3.86 o                         
 -15   5   3        134.71        117.50         6.37 o                         
 -14   5   3         61.99         61.33         3.94 o                         
 -13   5   3         18.72         25.07         3.40 o                         
 -12   5   3       1322.42       1313.98        27.35 o                         
 -11   5   3         72.86         84.58         4.43 o                         
 -10   5   3        263.17        277.01         7.17 o                         
  -9   5   3          0.70          3.43         1.64 o                         
  -8   5   3        791.41        774.55        14.05 o                         
  -7   5   3        564.27        586.74        11.94 o                         
  -6   5   3        763.22        746.14        14.62 o                         
  -5   5   3        680.10        755.35        14.67 o                         
  -4   5   3       1756.81       1861.98        36.80 o                         
  -3   5   3       3846.74       3765.78        72.95 o                         
  -2   5   3        114.34        100.06         4.24 o                         
  -1   5   3        666.18        705.35        22.73 o                         
   0   5   3      11061.45      10292.88       279.79 o                         
   1   5   3      18520.75      18629.01       529.92 o                         
   2   5   3         51.14         37.93         2.37 o                         
   3   5   3       7828.39       7537.20       209.19 o                         
   4   5   3      12971.96      13189.96       310.59 o                         
   5   5   3        537.74        475.34        11.20 o                         
   6   5   3       2010.59       2170.69        39.32 o                         
   7   5   3        310.80        343.04         8.06 o                         
   8   5   3        236.90        217.81         5.64 o                         
   9   5   3        567.43        587.85        11.51 o                         
  10   5   3        330.73        311.99         8.58 o                         
  11   5   3        120.79        146.49         6.09 o                         
  12   5   3         59.33         61.77         4.12 o                         
  13   5   3          0.41         10.09         4.92 o                         
  14   5   3          6.35         10.74         8.54 o                         
 -15   6   3         28.13         38.50         5.60 o                         
 -14   6   3        238.58        227.93         7.69 o                         
 -13   6   3         53.85         55.27         3.92 o                         
 -12   6   3       1069.87       1016.31        22.25 o                         
 -11   6   3        464.00        451.15        10.40 o                         
 -10   6   3         21.17         25.13         2.88 o                         
  -9   6   3        482.64        457.02         9.23 o                         
  -8   6   3          0.30         -3.28         2.19 o                         
  -7   6   3        653.67        670.01        13.56 o                         
  -6   6   3        505.79        544.06        11.24 o                         
  -5   6   3         80.71         79.30         4.59 o                         
  -4   6   3        209.93        252.17         6.73 o                         
  -3   6   3        208.03        213.44         5.68 o                         
  -2   6   3       1472.24       1460.25        28.96 o                         
  -1   6   3        160.85        180.75         4.81 o                         
   0   6   3        157.68        352.27        11.82 o                         
   1   6   3       6472.76       5904.03       113.82 o                         
   2   6   3       1246.13       1331.78        28.89 o                         
   3   6   3       4543.75       4570.87        88.38 o                         
   4   6   3        207.26        242.95         6.66 o                         
   5   6   3        158.50        210.53         7.29 o                         
   6   6   3          8.21         26.43         2.81 o                         
   7   6   3          3.46         -2.58         3.53 o                         
   8   6   3        191.22        177.27         5.11 o                         
   9   6   3         50.50         44.96         4.21 o                         
  10   6   3          0.86         -4.97         3.67 o                         
  11   6   3        117.08        124.59         7.26 o                         
  12   6   3        100.34         97.70         6.47 o                         
  13   6   3         25.75         25.95         5.48 o                         
  14   6   3        274.29        325.09        13.09 o                         
 -15   7   3        104.94        122.37        10.10 o                         
 -14   7   3         15.42         14.48         5.07 o                         
 -13   7   3        156.03        142.04         6.81 o                         
 -12   7   3        155.81        198.39         7.54 o                         
 -11   7   3       1785.14       1831.77        38.30 o                         
 -10   7   3          0.95         -2.95         1.97 o                         
  -9   7   3        172.69        170.32         4.93 o                         
  -8   7   3        183.59        161.34         5.53 o                         
  -7   7   3       2924.25       2915.31        53.18 o                         
  -6   7   3        523.48        518.91        11.03 o                         
  -5   7   3        284.65        279.53         7.54 o                         
  -4   7   3       1818.24       1905.54        46.36 o                         
  -3   7   3       7972.74       7904.87       152.45 o                         
  -2   7   3         61.14         46.77         2.86 o                         
  -1   7   3         53.84         41.30         3.13 o                         
   0   7   3       1440.93       1485.20        29.47 o                         
   1   7   3       1565.63       1651.00        40.29 o                         
   2   7   3       5549.18       5484.26        98.02 o                         
   3   7   3        392.94        487.98        13.25 o                         
   4   7   3       4019.61       4078.64        79.12 o                         
   5   7   3       1359.65       1495.11        32.83 o                         
   6   7   3        651.93        720.66        16.83 o                         
   7   7   3         98.42         90.57         4.04 o                         
   8   7   3         14.23         12.17         3.76 o                         
   9   7   3         16.32          3.83         4.37 o                         
  10   7   3        399.71        391.51        11.83 o                         
  11   7   3       1336.08       1315.03        30.52 o                         
  12   7   3         59.67         65.54         6.12 o                         
  13   7   3          2.60         14.73         5.35 o                         
  14   7   3        251.45        293.82        13.00 o                         
 -15   8   3          1.28          1.14         4.39 o                         
 -14   8   3         63.93         63.62        11.36 o                         
 -13   8   3         85.64         90.57         5.71 o                         
 -12   8   3        122.20        138.75         7.01 o                         
 -11   8   3         95.13        115.86         6.11 o                         
 -10   8   3         21.91         22.38         3.22 o                         
  -9   8   3         32.37         25.03         2.36 o                         
  -8   8   3         34.83         32.97         3.07 o                         
  -7   8   3        717.21        723.76        14.77 o                         
  -6   8   3        257.70        215.63         6.96 o                         
  -5   8   3       1571.95       1577.21        31.96 o                         
  -4   8   3        344.25        333.33        10.50 o                         
  -3   8   3         41.58         50.44         3.14 o                         
  -2   8   3        158.86        131.77         4.74 o                         
  -1   8   3        596.23        632.76        14.74 o                         
   0   8   3       6498.49       6429.38       124.00 o                         
   1   8   3          7.59          2.54         1.90 o                         
   2   8   3         21.45          4.40         1.76 o                         
   3   8   3        815.60        804.41        15.34 o                         
   4   8   3        216.95        221.02         5.88 o                         
   5   8   3       1793.22       1690.76        36.98 o                         
   6   8   3        176.30        185.44         6.27 o                         
   7   8   3        873.07        826.03        19.59 o                         
   8   8   3         27.37         13.34         3.47 o                         
   9   8   3         71.10         71.53         5.40 o                         
  10   8   3       2890.10       2734.06        59.86 o                         
  11   8   3        188.70        190.44         8.50 o                         
  12   8   3         22.21         16.67         5.10 o                         
  13   8   3         20.43         14.71         5.61 o                         
 -14   9   3          0.31          6.06         3.91 o                         
 -13   9   3         10.92          4.67         4.37 o                         
 -12   9   3        539.80        585.08        21.34 o                         
 -11   9   3        253.42        248.85         9.14 o                         
 -10   9   3         97.68         83.80         4.25 o                         
  -9   9   3        311.54        292.97         7.53 o                         
  -8   9   3          2.04          2.70         2.65 o                         
  -7   9   3       1114.80       1122.09        21.84 o                         
  -6   9   3          8.59          9.23         3.23 o                         
  -5   9   3       1106.30       1208.17        34.01 o                         
  -4   9   3        602.35        611.95        14.80 o                         
  -3   9   3        475.11        536.50        12.00 o                         
  -2   9   3       1331.76       1443.89        31.79 o                         
  -1   9   3        185.35        143.43         5.32 o                         
   0   9   3       2611.70       2877.90        52.03 o                         
   1   9   3        109.65        123.66         4.10 o                         
   2   9   3         28.97         29.96         2.70 o                         
   3   9   3       3220.17       3177.76        57.31 o                         
   4   9   3        818.44        782.99        16.36 o                         
   5   9   3         19.40         26.80         3.01 o                         
   6   9   3         64.34         78.85         3.80 o                         
   7   9   3          0.51         -1.04         3.10 o                         
   8   9   3         74.32         83.66         5.92 o                         
   9   9   3        438.45        409.77        12.25 o                         
  10   9   3          0.42          8.93         6.25 o                         
  11   9   3          7.87          6.28         4.53 o                         
  12   9   3         15.19         13.17         5.30 o                         
  13   9   3         76.70         89.68         8.61 o                         
 -14  10   3          7.42          9.06         4.55 o                         
 -13  10   3          8.71          5.18         5.04 o                         
 -12  10   3         23.93         24.08         9.21 o                         
 -11  10   3        279.00        296.59         9.31 o                         
 -10  10   3          1.09         -3.26         5.10 o                         
  -9  10   3        142.72        142.49         5.05 o                         
  -8  10   3         85.84         97.98         3.83 o                         
  -7  10   3        429.69        447.67        11.29 o                         
  -6  10   3        254.59        281.12         9.09 o                         
  -5  10   3        379.40        408.64        11.42 o                         
  -4  10   3        130.27        124.69         5.27 o                         
  -3  10   3         68.35         67.51         3.82 o                         
  -2  10   3        958.75       1192.56        24.42 o                         
  -1  10   3        629.07        782.11        16.46 o                         
   0  10   3        159.88        204.57         5.45 o                         
   1  10   3        600.98        588.27        11.87 o                         
   2  10   3        218.52        250.91         7.28 o                         
   3  10   3       2706.25       2773.41        50.30 o                         
   4  10   3        239.14        208.49         5.31 o                         
   5  10   3         17.64         15.61         2.57 o                         
   6  10   3          0.00         -2.89         3.03 o                         
   7  10   3          0.05         -4.81         3.21 o                         
   8  10   3         14.14         -6.93         5.82 o                         
   9  10   3        161.53        153.42         8.29 o                         
  10  10   3         24.27         26.39         4.73 o                         
  11  10   3         59.91         51.67         6.92 o                         
  12  10   3         21.88         24.56         6.35 o                         
  13  10   3          0.95          1.17         6.31 o                         
 -14  11   3          6.82         12.38         3.57 o                         
 -13  11   3        118.13        135.65         6.59 o                         
 -12  11   3         56.51         53.67        10.09 o                         
 -11  11   3        634.86        590.64        16.00 o                         
 -10  11   3        113.16        107.44         6.33 o                         
  -9  11   3          0.00         -0.67         2.31 o                         
  -8  11   3       2341.15       2312.74        42.86 o                         
  -7  11   3         34.32         38.05         3.16 o                         
  -6  11   3        189.28        188.53         7.37 o                         
  -5  11   3        169.22        206.48         8.03 o                         
  -4  11   3        196.26        208.96         6.85 o                         
  -3  11   3        804.99        892.42        18.99 o                         
  -2  11   3        124.10        148.38         5.02 o                         
  -1  11   3         13.49         10.59         2.43 o                         
   0  11   3        830.27        815.25        15.91 o                         
   1  11   3        860.31        937.95        18.07 o                         
   2  11   3        550.57        556.43        11.43 o                         
   3  11   3       1422.31       1444.42        29.20 o                         
   4  11   3        449.26        467.58        12.01 o                         
   5  11   3          8.19          5.26         3.31 o                         
   6  11   3          1.24          0.29         3.36 o                         
   7  11   3        299.23        269.36         9.32 o                         
   8  11   3        419.10        420.53        12.43 o                         
   9  11   3        292.55        272.11        11.33 o                         
  10  11   3          6.77          5.83         5.12 o                         
  11  11   3          4.31          9.60         5.42 o                         
  12  11   3         44.92         23.82         6.46 o                         
 -13  12   3          2.77         -3.63         3.41 o                         
 -12  12   3          8.78          1.94         8.25 o                         
 -11  12   3        252.37        247.76         9.67 o                         
 -10  12   3        228.23        247.56        10.44 o                         
  -9  12   3          4.93          2.94         2.59 o                         
  -8  12   3       2361.99       2281.80        39.64 o                         
  -7  12   3        258.59        255.87         7.40 o                         
  -6  12   3        100.16        118.98         5.60 o                         
  -5  12   3         27.73         40.82         3.14 o                         
  -4  12   3          6.09          4.17         2.59 o                         
  -3  12   3        275.66        355.55         9.14 o                         
  -2  12   3         16.04         20.81         3.14 o                         
  -1  12   3          3.04          4.90         2.55 o                         
   0  12   3       1067.40       1157.82        29.19 o                         
   1  12   3          3.58         -3.54         2.36 o                         
   2  12   3       2064.61       2004.98        36.94 o                         
   3  12   3        214.69        202.14         5.38 o                         
   4  12   3         78.65         89.82         4.20 o                         
   5  12   3       1368.09       1369.13        31.18 o                         
   6  12   3         71.85        113.48         6.32 o                         
   7  12   3       1507.25       1405.23        32.29 o                         
   8  12   3        345.57        340.31        10.97 o                         
   9  12   3         20.22         12.63         5.33 o                         
  10  12   3        182.95        137.24        11.87 o                         
  11  12   3          0.68         -1.60         5.32 o                         
  12  12   3         40.01         42.97         7.10 o                         
 -13  13   3        112.59        145.01         7.72 o                         
 -12  13   3         13.02         10.86         8.74 o                         
 -11  13   3          8.87         -3.41         9.39 o                         
 -10  13   3         41.01         55.17         5.21 o                         
  -9  13   3        255.01        263.70         7.14 o                         
  -8  13   3        841.33        815.45        18.67 o                         
  -7  13   3        586.92        519.60        12.66 o                         
  -6  13   3         77.31         72.94         4.32 o                         
  -5  13   3        182.59        196.00         5.80 o                         
  -4  13   3         32.87         28.70         2.85 o                         
  -3  13   3         39.71         31.81         3.17 o                         
  -2  13   3        844.08        830.02        16.69 o                         
  -1  13   3        360.97        364.53         8.75 o                         
   0  13   3         68.55         76.64         4.16 o                         
   1  13   3        121.38        116.27         5.30 o                         
   2  13   3          0.15         -1.89         2.33 o                         
   3  13   3        117.34        111.44         4.69 o                         
   4  13   3         91.53         78.20         4.53 o                         
   5  13   3         23.73         14.11         2.95 o                         
   6  13   3         49.44         48.55         4.99 o                         
   7  13   3        302.55        286.25         9.81 o                         
   8  13   3          1.31         -4.22         5.00 o                         
   9  13   3          0.54         -1.07         5.35 o                         
  10  13   3          0.05         -7.20         4.80 o                         
  11  13   3         11.04         27.03         6.88 o                         
  12  13   3          0.33         -0.50        13.74 o                         
 -12  14   3         73.21         81.98         6.24 o                         
 -11  14   3          1.50          1.93         4.51 o                         
 -10  14   3         71.83         67.79        11.23 o                         
  -9  14   3        167.52        168.14         5.45 o                         
  -8  14   3         33.55         44.92         3.76 o                         
  -7  14   3        598.26        525.02        12.87 o                         
  -6  14   3          1.99         -4.49         3.00 o                         
  -5  14   3        299.41        292.20         7.94 o                         
  -4  14   3        796.24        849.51        18.64 o                         
  -3  14   3         67.94         72.49         3.95 o                         
  -2  14   3          2.09          1.21         2.60 o                         
  -1  14   3         16.95         11.72         2.73 o                         
   0  14   3        206.72        206.31         6.13 o                         
   1  14   3        610.33        615.39        13.01 o                         
   2  14   3        330.33        334.39         8.72 o                         
   3  14   3        315.93        351.31         9.62 o                         
   4  14   3        216.41        248.14        10.60 o                         
   5  14   3         76.24         71.36         5.27 o                         
   6  14   3         82.34         87.68         5.87 o                         
   7  14   3         12.58          5.06         5.43 o                         
   8  14   3          0.28          2.84         5.31 o                         
   9  14   3          5.61          9.08         5.45 o                         
  10  14   3         48.54         48.42         7.02 o                         
  11  14   3          8.82         20.90        14.02 o                         
 -12  15   3         30.52         44.96         4.91 o                         
 -11  15   3          7.00         12.61         7.28 o                         
 -10  15   3        229.30        238.09        12.73 o                         
  -9  15   3         55.41         46.45         3.09 o                         
  -8  15   3        171.78        173.51         7.70 o                         
  -7  15   3        310.84        299.11         8.97 o                         
  -6  15   3        287.02        295.08         8.98 o                         
  -5  15   3        297.90        318.47         9.66 o                         
  -4  15   3         87.24         83.35         4.61 o                         
  -3  15   3        174.96        173.82         6.41 o                         
  -2  15   3          5.41          3.26         3.05 o                         
  -1  15   3         30.78         35.19         3.61 o                         
   0  15   3        989.82       1024.90        20.38 o                         
   1  15   3        595.45        624.46        14.45 o                         
   2  15   3        197.41        179.42         6.76 o                         
   3  15   3        260.03        240.12        11.77 o                         
   4  15   3       1768.35       1714.23        35.29 o                         
   5  15   3         46.44         57.73         8.34 o                         
   6  15   3        605.18        590.14        20.97 o                         
   7  15   3         43.54         38.36         6.63 o                         
   8  15   3         56.77         44.44         7.74 o                         
   9  15   3         50.66         26.72         6.82 o                         
  10  15   3         19.85         16.61         7.14 o                         
  11  15   3         91.19        130.53        11.29 o                         
 -11  16   3          1.00         -2.03         4.19 o                         
 -10  16   3        342.71        302.86        19.17 o                         
  -9  16   3          1.34          0.01         2.33 o                         
  -8  16   3         18.74         14.13         3.61 o                         
  -7  16   3         39.83         39.86         4.07 o                         
  -6  16   3          4.15         -1.91         3.14 o                         
  -5  16   3         59.54         53.46         3.96 o                         
  -4  16   3          9.72          6.80         3.31 o                         
  -3  16   3         39.91         49.03         4.01 o                         
  -2  16   3          1.41         -3.72         3.21 o                         
  -1  16   3         15.39         20.46         3.61 o                         
   0  16   3         25.16         10.75         3.56 o                         
   1  16   3        156.01        158.40         6.36 o                         
   2  16   3        507.94        495.61        13.82 o                         
   3  16   3         91.64        107.19         9.15 o                         
   4  16   3        882.20        924.77        41.44 o                         
   5  16   3       1128.72       1136.60        29.97 o                         
   6  16   3         20.82         23.43         6.71 o                         
   7  16   3        910.45        892.87        64.55 o                         
   8  16   3        216.78        228.94        13.32 o                         
   9  16   3          3.43          3.67         6.26 o                         
  10  16   3         40.69         34.89         7.70 o                         
 -11  17   3         20.59         14.12         5.03 o                         
 -10  17   3          0.43          1.09        10.68 o                         
  -9  17   3          7.01          2.66         3.00 o                         
  -8  17   3          0.11         -1.40         3.38 o                         
  -7  17   3          9.07         11.11         4.52 o                         
  -6  17   3         69.21         68.89         4.99 o                         
  -5  17   3        374.38        360.19        10.23 o                         
  -4  17   3        404.70        369.03         9.74 o                         
  -3  17   3          1.02         -3.55         3.45 o                         
  -2  17   3        200.68        192.68         7.17 o                         
  -1  17   3        237.48        220.40         9.22 o                         
   0  17   3          0.77          2.58         4.89 o                         
   1  17   3        135.14        124.00         7.67 o                         
   2  17   3        517.38        531.54        16.91 o                         
   3  17   3       1219.31       1234.60        42.90 o                         
   4  17   3          2.48         -3.90         5.61 o                         
   5  17   3        505.58        525.84        16.44 o                         
   6  17   3        118.94        119.80        11.21 o                         
   7  17   3        176.22        193.98        13.15 o                         
   8  17   3          6.76         -5.12         7.85 o                         
   9  17   3         43.03         49.07        11.22 o                         
 -10  18   3          2.41          5.90         9.43 o                         
  -9  18   3         36.31         34.47         5.80 o                         
  -8  18   3          9.99         12.89         3.98 o                         
  -7  18   3        149.53        145.37         8.32 o                         
  -6  18   3         41.68         40.00         7.84 o                         
  -5  18   3         22.33         22.20         4.55 o                         
  -4  18   3          9.88         10.82         4.11 o                         
  -3  18   3          0.08          6.21         3.96 o                         
  -2  18   3        212.70        162.86         7.10 o                         
  -1  18   3        271.16        245.19         8.43 o                         
   0  18   3          7.92         21.89         4.19 o                         
   1  18   3        104.13        113.66         6.65 o                         
   2  18   3          7.93         12.60         5.28 o                         
   3  18   3        390.19        417.64        16.57 o                         
   4  18   3          2.69         -0.09         6.70 o                         
   5  18   3        107.69        112.48         8.54 o                         
   6  18   3         19.45         13.88         7.99 o                         
   7  18   3        133.26        161.76        16.19 o                         
   8  18   3        156.98        174.43        12.79 o                         
  -9  19   3          3.44          8.71         8.25 o                         
  -8  19   3          1.77          2.54         3.81 o                         
  -7  19   3         60.82         58.58         5.41 o                         
  -6  19   3         71.91         82.41         6.52 o                         
  -5  19   3          0.13         -0.98         5.23 o                         
  -4  19   3        142.08        132.18        10.71 o                         
  -3  19   3        256.72        227.73         8.96 o                         
  -2  19   3        267.46        265.76         9.73 o                         
  -1  19   3       1541.53       1592.11        33.43 o                         
   0  19   3          1.06          5.45         4.53 o                         
   1  19   3        290.90        294.44        12.84 o                         
   2  19   3        567.74        617.60        19.34 o                         
   3  19   3         88.51        112.83        16.00 o                         
   4  19   3         12.02         16.75         6.33 o                         
   5  19   3         18.81         16.82         5.18 o                         
   6  19   3         50.92         59.50        10.26 o                         
   7  19   3          8.34         15.58         8.26 o                         
  -8  20   3        561.79        649.08        24.34 o                         
  -7  20   3         75.13         81.31         6.07 o                         
  -6  20   3          3.86          1.57         5.11 o                         
  -5  20   3         41.62         36.69         5.96 o                         
  -4  20   3         69.73         86.54         6.70 o                         
  -3  20   3         44.92         31.30         5.60 o                         
  -2  20   3          0.11         -2.15         5.58 o                         
  -1  20   3         28.28         38.24         5.28 o                         
   0  20   3          9.82         13.98         5.57 o                         
   1  20   3          8.50          4.88         9.13 o                         
   2  20   3         19.43         12.22         7.40 o                         
   3  20   3          0.14          4.41        12.65 o                         
   4  20   3         28.43         29.33         8.78 o                         
   5  20   3         24.85         22.44         9.32 o                         
   6  20   3          7.99          5.35         4.45 o                         
  -6  21   3         52.36         49.51         5.85 o                         
  -5  21   3         16.68         19.69         5.66 o                         
  -4  21   3          0.25          3.28         5.75 o                         
  -3  21   3          3.53          6.05         7.11 o                         
  -2  21   3         12.77          6.56         6.02 o                         
  -1  21   3        262.22        318.05        16.23 o                         
   0  21   3        103.36        121.34        27.68 o                         
   1  21   3          1.60          3.53         9.10 o                         
   2  21   3        111.61        130.52        10.36 o                         
   3  21   3         17.85          7.56         7.11 o                         
   4  21   3         36.36         34.36         9.03 o                         
   5  21   3          4.74         -4.12         9.87 o                         
  -4  22   3          4.20         -3.41         7.71 o                         
  -3  22   3          5.99         22.78         7.16 o                         
  -2  22   3         17.33         15.40         9.36 o                         
  -1  22   3        155.46        207.34        19.11 o                         
   0  22   3          4.32         14.65         7.65 o                         
   1  22   3          5.21         34.59        12.03 o                         
   2  22   3          0.08         -7.50         7.10 o                         
   3  22   3          3.51          4.50         9.82 o                         
 -16   0   4        293.22        312.75        17.19 o                         
 -15   0   4         36.22         47.05         7.42 o                         
 -14   0   4         12.53          5.83         9.86 o                         
 -13   0   4        142.95        159.24        14.75 o                         
 -12   0   4        473.80        429.14        15.65 o                         
 -11   0   4        689.43        738.36        19.85 o                         
 -10   0   4         58.31         68.79         5.39 o                         
  -9   0   4       2107.78       2345.42        56.72 o                         
  -8   0   4        196.41        193.78         6.85 o                         
  -7   0   4       4745.01       5076.41       120.28 o                         
  -6   0   4        362.35        347.47         7.61 o                         
  -5   0   4         43.55         70.50         2.61 o                         
  -4   0   4         76.64         66.68         2.77 o                         
  -3   0   4         96.48         65.99         3.05 o                         
  -2   0   4      10314.20       8812.26       415.62 o                         
  -1   0   4      29409.03      27959.65       954.34 o                         
   0   0   4        294.99        243.04        13.70 o                         
   1   0   4      32023.57      31387.24      1517.37 o                         
   2   0   4        177.82        152.69         7.02 o                         
   3   0   4       1677.96       1616.12        55.15 o                         
   4   0   4        768.69        840.92        34.62 o                         
   5   0   4         28.89         25.92         3.91 o                         
   6   0   4       1332.67       1599.09        44.87 o                         
   7   0   4         58.13         66.68         4.80 o                         
   8   0   4          0.05         -0.17         4.70 o                         
   9   0   4        161.60        163.99        10.87 o                         
  10   0   4       1594.62       1584.56        39.42 o                         
  11   0   4        683.43        646.77        18.44 o                         
  12   0   4        911.44        999.60        26.52 o                         
  13   0   4          3.65         22.22         5.95 o                         
  14   0   4        816.89        792.50        34.68 o                         
 -16   1   4         45.43         58.30         6.01 o                         
 -15   1   4          4.59          9.68         4.61 o                         
 -14   1   4          0.43         -5.32         5.24 o                         
 -13   1   4        670.34        639.96        15.18 o                         
 -12   1   4         20.47         11.81         3.57 o                         
 -11   1   4          2.35         -2.05         2.71 o                         
 -10   1   4        446.29        463.55         9.44 o                         
  -9   1   4         42.06         31.32         2.29 o                         
  -8   1   4         30.89         33.00         1.80 o                         
  -7   1   4       1504.48       1789.19        27.32 o                         
  -6   1   4         43.40         50.00         2.03 o                         
  -5   1   4          1.61          0.90         1.26 o                         
  -4   1   4       2463.34       2412.01        40.64 o                         
  -3   1   4        695.06        726.82        15.05 o                         
  -2   1   4      13014.76      11447.04       539.23 o                         
  -1   1   4       7194.44       6476.86       228.20 o                         
   0   1   4        181.00        132.82         9.25 o                         
   1   1   4       5263.00       4910.69       129.12 o                         
   2   1   4        360.67        338.19        15.87 o                         
   3   1   4       1460.10       1430.85        34.69 o                         
   4   1   4         31.32         25.95         2.69 o                         
   5   1   4        588.53        660.92        17.06 o                         
   6   1   4        185.28        221.66         5.87 o                         
   7   1   4        217.02        235.90         6.87 o                         
   8   1   4         96.71         89.52         4.44 o                         
   9   1   4        222.65        224.60         7.00 o                         
  10   1   4       1888.84       1936.96        44.48 o                         
  11   1   4         71.00         70.81         4.85 o                         
  12   1   4         30.63         31.19         3.63 o                         
  13   1   4        489.29        551.03        11.92 o                         
  14   1   4          2.36         13.34         3.77 o                         
 -16   2   4         21.05         26.89         5.99 o                         
 -15   2   4          0.35          0.48         4.53 o                         
 -14   2   4          7.83          7.67         5.02 o                         
 -13   2   4         81.82         93.26         5.35 o                         
 -12   2   4        108.14        110.09         4.37 o                         
 -11   2   4         21.71         26.60         3.26 o                         
 -10   2   4         37.25         34.99         2.21 o                         
  -9   2   4         17.62         19.83         1.98 o                         
  -8   2   4         13.00         24.32         1.76 o                         
  -7   2   4        133.77        127.02         3.31 o                         
  -6   2   4         45.12         47.66         2.01 o                         
  -5   2   4      30888.37      30551.66       737.13 o                         
  -4   2   4       1113.84       1050.26        21.04 o                         
  -3   2   4        532.83        496.00         8.91 o                         
  -2   2   4      27984.10      26726.06       646.54 o                         
  -1   2   4        875.90        846.72        16.99 o                         
   0   2   4      25369.47      24794.15       603.41 o                         
   1   2   4       4564.18       4260.66       100.70 o                         
   2   2   4        963.24        885.28        21.85 o                         
   3   2   4       4730.18       4768.79       112.83 o                         
   4   2   4          4.54         -1.29         2.15 o                         
   5   2   4        612.04        470.86        11.35 o                         
   6   2   4        584.96        576.12        13.48 o                         
   7   2   4        162.89        156.76         5.14 o                         
   8   2   4        643.97        624.52        13.64 o                         
   9   2   4         25.36         25.80         3.22 o                         
  10   2   4         43.89         46.76         3.41 o                         
  11   2   4         51.68         63.93         4.58 o                         
  12   2   4          7.68          6.32         3.43 o                         
  13   2   4         21.55         19.17         3.34 o                         
  14   2   4         16.33         35.51         5.89 o                         
 -16   3   4          0.00         -2.80         7.42 o                         
 -15   3   4         59.77         60.50         5.62 o                         
 -14   3   4        360.11        339.37        10.30 o                         
 -13   3   4          8.97          5.97         2.91 o                         
 -12   3   4        454.31        416.61         8.99 o                         
 -11   3   4        158.83        151.67         4.52 o                         
 -10   3   4         23.02         17.72         2.00 o                         
  -9   3   4        181.30        171.70         4.18 o                         
  -8   3   4        176.40        139.03         4.16 o                         
  -7   3   4       3455.67       3561.00        56.43 o                         
  -6   3   4        620.87        648.81        11.07 o                         
  -5   3   4         29.33         16.28         1.24 o                         
  -4   3   4          3.25         16.21         1.57 o                         
  -3   3   4      11074.95       9920.45       209.01 o                         
  -2   3   4        837.16        755.08        15.34 o                         
  -1   3   4      41836.60      39240.59      1333.02 o                         
   0   3   4       4971.15       4720.39        91.01 o                         
   1   3   4       9105.14       8238.70       173.62 o                         
   2   3   4        188.73        152.51         5.29 o                         
   3   3   4        701.35        753.41        18.99 o                         
   4   3   4       1921.70       1793.90        43.39 o                         
   5   3   4         31.45         33.33         2.84 o                         
   6   3   4        203.07        211.66         6.95 o                         
   7   3   4          3.21          2.39         2.06 o                         
   8   3   4        111.95         99.81         4.59 o                         
   9   3   4         24.32         14.59         3.09 o                         
  10   3   4        785.15        780.14        14.76 o                         
  11   3   4        164.70        164.38         5.94 o                         
  12   3   4         12.36         13.67         3.16 o                         
  13   3   4         29.46         29.86         4.69 o                         
  14   3   4         15.96         13.12         6.23 o                         
 -15   4   4          0.39          3.40         6.38 o                         
 -14   4   4        150.38        123.70         5.61 o                         
 -13   4   4         52.46         56.84         3.77 o                         
 -12   4   4          0.00         -2.71         3.06 o                         
 -11   4   4         59.15         67.71         3.16 o                         
 -10   4   4        126.55        131.42         4.30 o                         
  -9   4   4         83.38         71.58         2.93 o                         
  -8   4   4          4.71          2.96         2.38 o                         
  -7   4   4        503.87        573.35        10.06 o                         
  -6   4   4       1624.01       1839.07        36.51 o                         
  -5   4   4          5.99          1.01         2.03 o                         
  -4   4   4       3837.31       3718.57        76.87 o                         
  -3   4   4        212.39        216.89         5.56 o                         
  -2   4   4       2490.71       2273.97        44.35 o                         
  -1   4   4      34299.84      35977.88      1664.27 o                         
   0   4   4       1443.91       1457.56        28.78 o                         
   1   4   4         39.35         37.28         4.94 o                         
   2   4   4        261.25        290.76         7.44 o                         
   3   4   4        507.91        576.92        13.38 o                         
   4   4   4       7220.80       7483.27       248.45 o                         
   5   4   4        432.77        383.32         9.89 o                         
   6   4   4         54.67         63.61         4.28 o                         
   7   4   4        277.19        318.44         8.31 o                         
   8   4   4          2.25          6.93         2.30 o                         
   9   4   4       1133.92       1032.19        21.53 o                         
  10   4   4         17.93         18.97         2.74 o                         
  11   4   4         60.61         72.93         4.01 o                         
  12   4   4         14.67         21.23         3.46 o                         
  13   4   4          0.01          1.27         3.74 o                         
  14   4   4         66.72         90.38         7.75 o                         
 -15   5   4         60.38         53.22         4.43 o                         
 -14   5   4        344.19        320.53         9.88 o                         
 -13   5   4         83.69         88.00         4.60 o                         
 -12   5   4        796.72        801.26        16.43 o                         
 -11   5   4          6.19          5.03         2.48 o                         
 -10   5   4         53.38         50.39         2.77 o                         
  -9   5   4         60.16         68.71         2.98 o                         
  -8   5   4         83.80         70.69         3.93 o                         
  -7   5   4        102.84         90.53         4.27 o                         
  -6   5   4       6279.55       6194.35       111.08 o                         
  -5   5   4        357.77        366.00         8.59 o                         
  -4   5   4        143.89        190.57         5.24 o                         
  -3   5   4         21.13         35.43         2.45 o                         
  -2   5   4       1112.26       1050.77        21.08 o                         
  -1   5   4       2055.16       2392.35        46.66 o                         
   0   5   4       4465.83       4341.31        84.01 o                         
   1   5   4       5739.04       5520.47       123.61 o                         
   2   5   4        126.73        166.53         5.22 o                         
   3   5   4       4982.63       4978.95       105.47 o                         
   4   5   4       4588.67       4639.52       125.99 o                         
   5   5   4        123.28         96.43         3.95 o                         
   6   5   4         93.32        102.38         3.97 o                         
   7   5   4       1400.91       1394.32        28.07 o                         
   8   5   4        538.69        514.65        11.63 o                         
   9   5   4        483.03        438.33         9.81 o                         
  10   5   4         34.67         32.44         2.67 o                         
  11   5   4        109.31        114.01         5.87 o                         
  12   5   4         20.68         13.73         3.08 o                         
  13   5   4          4.07         11.51         4.98 o                         
  14   5   4         29.06         43.77         9.66 o                         
 -15   6   4        177.89        147.55        10.89 o                         
 -14   6   4         37.89         43.33         4.22 o                         
 -13   6   4          6.93         11.64         3.03 o                         
 -12   6   4        446.83        464.51        10.87 o                         
 -11   6   4          0.22          3.46         2.65 o                         
 -10   6   4        317.31        325.08         6.92 o                         
  -9   6   4          0.06         -1.97         1.97 o                         
  -8   6   4        439.28        392.78         9.30 o                         
  -7   6   4        120.00        143.91         5.44 o                         
  -6   6   4        115.10        111.32         4.71 o                         
  -5   6   4          5.42         43.02         4.70 o                         
  -4   6   4        138.93        152.80         4.77 o                         
  -3   6   4       1015.86       1131.28        22.93 o                         
  -2   6   4       3915.36       3938.91        76.36 o                         
  -1   6   4        408.39        439.75        14.65 o                         
   0   6   4        228.25        247.63         8.05 o                         
   1   6   4        294.11        303.91         7.20 o                         
   2   6   4         23.40          6.60         2.24 o                         
   3   6   4        231.97        243.08         7.14 o                         
   4   6   4         48.49         55.71         5.14 o                         
   5   6   4        590.46        695.47        14.71 o                         
   6   6   4        264.80        334.26         7.69 o                         
   7   6   4        281.59        260.95         6.16 o                         
   8   6   4        207.07        196.51         7.10 o                         
   9   6   4         26.56         21.51         3.36 o                         
  10   6   4        306.97        290.48         8.42 o                         
  11   6   4        733.43        746.61        19.11 o                         
  12   6   4         17.12         21.99         6.87 o                         
  13   6   4          2.23          2.94         5.45 o                         
 -15   7   4         67.09         80.09         5.73 o                         
 -14   7   4        321.46        332.09         9.68 o                         
 -13   7   4         31.79         30.96         3.40 o                         
 -12   7   4        305.38        304.27         9.44 o                         
 -11   7   4          4.78          1.35         3.59 o                         
 -10   7   4        189.50        184.69         4.93 o                         
  -9   7   4         38.48         40.34         3.58 o                         
  -8   7   4         18.28         13.53         3.14 o                         
  -7   7   4        620.63        656.35        13.66 o                         
  -6   7   4       2258.25       2280.73        41.96 o                         
  -5   7   4       1469.65       1347.33        37.22 o                         
  -4   7   4       4921.16       5241.56       111.33 o                         
  -3   7   4         21.17         26.10         4.59 o                         
  -2   7   4        596.72        732.87        16.91 o                         
  -1   7   4       1575.20       1684.27        33.35 o                         
   0   7   4        813.79        893.42        18.33 o                         
   1   7   4        111.68         95.94         5.62 o                         
   2   7   4       1803.94       2126.04        41.75 o                         
   3   7   4       5601.31       5243.60       101.35 o                         
   4   7   4        789.81        885.43        18.27 o                         
   5   7   4       1551.95       1577.92        31.41 o                         
   6   7   4        434.06        508.31        12.76 o                         
   7   7   4          0.18         -1.95         2.80 o                         
   8   7   4        467.73        522.35        13.34 o                         
   9   7   4          0.01         -3.59         2.39 o                         
  10   7   4        866.20        857.80        21.09 o                         
  11   7   4        204.64        206.19         8.98 o                         
  12   7   4         45.99         44.86         6.35 o                         
  13   7   4         74.73         91.38         8.04 o                         
 -15   8   4         49.59         45.25         5.24 o                         
 -14   8   4        141.46        110.70         8.70 o                         
 -13   8   4         14.56         13.66         3.03 o                         
 -12   8   4        556.45        536.80        12.17 o                         
 -11   8   4        967.18        904.29        19.64 o                         
 -10   8   4         82.65         85.25         4.41 o                         
  -9   8   4        768.22        796.95        16.47 o                         
  -8   8   4        297.14        279.18         7.82 o                         
  -7   8   4          0.02         -4.32         2.88 o                         
  -6   8   4        973.35        918.96        19.69 o                         
  -5   8   4         21.34         25.73         3.33 o                         
  -4   8   4        107.27        112.70         4.68 o                         
  -3   8   4        807.02        868.08        28.19 o                         
  -2   8   4        205.24        189.06         6.18 o                         
  -1   8   4        362.33        376.04         8.75 o                         
   0   8   4        105.73        103.11         4.26 o                         
   1   8   4        295.16        314.26         9.00 o                         
   2   8   4       3961.91       4155.07        80.64 o                         
   3   8   4       2536.44       2521.36        49.50 o                         
   4   8   4        186.61        179.65         5.49 o                         
   5   8   4         29.22         29.76         2.28 o                         
   6   8   4          4.26          0.57         3.11 o                         
   7   8   4         69.33         83.80         4.88 o                         
   8   8   4          7.64          2.24         2.71 o                         
   9   8   4        166.92        148.84         7.54 o                         
  10   8   4        236.70        251.60         9.42 o                         
  11   8   4        490.86        500.91        16.04 o                         
  12   8   4         79.95         71.92         6.72 o                         
  13   8   4          5.80         11.31         6.86 o                         
 -14   9   4          2.79          1.30         6.06 o                         
 -13   9   4         50.65         51.40         3.85 o                         
 -12   9   4         41.72         39.18         4.23 o                         
 -11   9   4        291.75        269.63         9.20 o                         
 -10   9   4         15.27         16.03         3.90 o                         
  -9   9   4        244.17        231.77         7.63 o                         
  -8   9   4        246.10        258.07         7.69 o                         
  -7   9   4        204.96        223.82         7.02 o                         
  -6   9   4       1223.36       1200.48        27.56 o                         
  -5   9   4        235.84        196.48         6.28 o                         
  -4   9   4         50.58         67.54         3.83 o                         
  -3   9   4        302.16        333.66         8.50 o                         
  -2   9   4         14.64         10.47         3.06 o                         
  -1   9   4         74.52         69.77         3.51 o                         
   0   9   4        259.37        287.49         7.35 o                         
   1   9   4          9.13         10.28         2.56 o                         
   2   9   4       4888.02       4758.99        85.55 o                         
   3   9   4       1245.73       1338.21        24.96 o                         
   4   9   4        281.03        303.71         7.73 o                         
   5   9   4         63.49         64.17         4.86 o                         
   6   9   4          8.65          6.76         2.99 o                         
   7   9   4         48.07         52.69         6.64 o                         
   8   9   4          0.08         -4.42         5.05 o                         
   9   9   4        410.99        414.14        14.04 o                         
  10   9   4         49.91         61.93         6.01 o                         
  11   9   4        365.22        296.29        12.53 o                         
  12   9   4          7.35          5.62         6.21 o                         
  13   9   4         20.66         13.42         7.12 o                         
 -14  10   4         30.77         34.31         8.53 o                         
 -13  10   4        414.96        388.49        25.51 o                         
 -12  10   4        137.87        131.97         5.12 o                         
 -11  10   4          0.98         -4.15         2.77 o                         
 -10  10   4         71.02         71.72         6.80 o                         
  -9  10   4        214.99        228.08         8.04 o                         
  -8  10   4         51.50         76.18         4.62 o                         
  -7  10   4         61.80         63.58         4.76 o                         
  -6  10   4        453.29        458.98        12.81 o                         
  -5  10   4         69.54         66.36         4.05 o                         
  -4  10   4         21.38         25.75         3.13 o                         
  -3  10   4          1.23          2.73         2.77 o                         
  -2  10   4       1078.23       1140.20        23.51 o                         
  -1  10   4         25.92         26.12         2.79 o                         
   0  10   4       1818.00       1797.75        39.22 o                         
   1  10   4         21.02         33.50         2.67 o                         
   2  10   4       4134.97       4087.13        73.62 o                         
   3  10   4        329.74        332.47         7.64 o                         
   4  10   4          0.15         -0.01         2.17 o                         
   5  10   4        239.20        227.99         6.51 o                         
   6  10   4         88.85         90.58         5.16 o                         
   7  10   4        331.54        311.72         9.01 o                         
   8  10   4        690.28        634.03        19.54 o                         
   9  10   4          9.04          3.67         5.10 o                         
  10  10   4        144.86        124.63        10.57 o                         
  11  10   4          2.92          8.13         5.65 o                         
  12  10   4          2.17          6.17         6.12 o                         
 -14  11   4         30.16         27.66         3.65 o                         
 -13  11   4         12.76         13.26         5.51 o                         
 -12  11   4         30.09         21.19         2.63 o                         
 -11  11   4         62.41         62.96         3.96 o                         
 -10  11   4         55.93         42.99         3.81 o                         
  -9  11   4       1087.07       1059.01        21.56 o                         
  -8  11   4         53.76         57.76         6.49 o                         
  -7  11   4        168.34        152.53         7.91 o                         
  -6  11   4        180.80        182.18         6.73 o                         
  -5  11   4         48.50         50.99         5.32 o                         
  -4  11   4       1226.65       1264.69        26.19 o                         
  -3  11   4        995.05       1043.03        21.92 o                         
  -2  11   4       3547.07       3701.87        72.54 o                         
  -1  11   4         76.51         85.97         4.85 o                         
   0  11   4        517.32        546.52        11.45 o                         
   1  11   4        192.18        182.15         5.51 o                         
   2  11   4       1237.92       1277.68        24.14 o                         
   3  11   4        286.12        335.78         8.39 o                         
   4  11   4         22.34         24.80         2.74 o                         
   5  11   4         53.68         44.07         3.92 o                         
   6  11   4        119.53        118.99         5.38 o                         
   7  11   4        234.81        217.21        10.35 o                         
   8  11   4        201.68        155.87         7.77 o                         
   9  11   4         16.26          2.30         5.98 o                         
  10  11   4        141.34        152.70        13.17 o                         
  11  11   4         40.02         38.11         6.72 o                         
  12  11   4         24.32         14.84         6.52 o                         
 -13  12   4          0.21          1.05         4.31 o                         
 -12  12   4         17.12         18.20         5.70 o                         
 -11  12   4        116.73        121.13         5.30 o                         
 -10  12   4        132.23        117.54         6.05 o                         
  -9  12   4        654.92        634.69        13.92 o                         
  -8  12   4         70.81         62.20         4.84 o                         
  -7  12   4         53.03         39.81         5.28 o                         
  -6  12   4        530.96        583.88        13.93 o                         
  -5  12   4         68.48         70.93         4.72 o                         
  -4  12   4        142.44        161.92         6.61 o                         
  -3  12   4        506.63        529.30        12.68 o                         
  -2  12   4        634.33        598.68        14.09 o                         
  -1  12   4          0.16         -3.78         2.52 o                         
   0  12   4        140.73        125.83         4.98 o                         
   1  12   4         41.49         44.80         3.39 o                         
   2  12   4         47.16         42.10         3.13 o                         
   3  12   4         38.40         43.61         3.06 o                         
   4  12   4       1368.29       1408.93        26.50 o                         
   5  12   4         14.30         19.83         5.90 o                         
   6  12   4         23.74         20.15         6.77 o                         
   7  12   4         43.47         34.73         5.26 o                         
   8  12   4         43.73         26.14         5.29 o                         
   9  12   4         60.24         61.97         7.41 o                         
  10  12   4         19.02         26.80         6.37 o                         
  11  12   4        143.29        140.24        13.52 o                         
  12  12   4         39.81         26.38         7.27 o                         
 -13  13   4          4.08          3.21         4.60 o                         
 -12  13   4         22.00         14.02         4.44 o                         
 -11  13   4         13.29         11.58         2.74 o                         
 -10  13   4          0.00         -3.51         2.34 o                         
  -9  13   4        468.66        483.38        12.43 o                         
  -8  13   4        179.81        178.21         7.26 o                         
  -7  13   4          5.84         -3.52         4.71 o                         
  -6  13   4        123.00        132.61         6.34 o                         
  -5  13   4        453.70        467.63        12.06 o                         
  -4  13   4         12.48          9.17         3.59 o                         
  -3  13   4        160.46        149.58         6.48 o                         
  -2  13   4          1.44         -4.20         2.80 o                         
  -1  13   4          4.83         -4.16         2.83 o                         
   0  13   4        147.53        132.93         5.81 o                         
   1  13   4         83.86        101.67         4.84 o                         
   2  13   4        471.79        501.45        11.00 o                         
   3  13   4        426.61        412.52         9.52 o                         
   4  13   4        219.66        214.64         6.56 o                         
   5  13   4          2.31         -1.97         5.21 o                         
   6  13   4         12.47         -5.97         3.98 o                         
   7  13   4         15.30          9.78         5.68 o                         
   8  13   4         17.97          5.67         6.75 o                         
   9  13   4         33.04         22.77         7.45 o                         
  10  13   4          5.08         -5.26         6.99 o                         
  11  13   4          2.87         17.71         7.48 o                         
 -12  14   4         42.04         37.17         9.75 o                         
 -11  14   4        118.01        111.73        12.38 o                         
 -10  14   4         30.82         39.54         3.61 o                         
  -9  14   4        214.83        216.31         8.53 o                         
  -8  14   4         15.91         20.60         3.19 o                         
  -7  14   4        224.24        219.57         6.78 o                         
  -6  14   4          0.90         -3.89         3.48 o                         
  -5  14   4         16.33          5.49         3.18 o                         
  -4  14   4         46.31         52.03         4.35 o                         
  -3  14   4        145.69        132.97         5.79 o                         
  -2  14   4         94.37        110.14         5.04 o                         
  -1  14   4         84.49         77.80         4.32 o                         
   0  14   4         27.62         36.58         3.80 o                         
   1  14   4          0.23         -4.74         3.16 o                         
   2  14   4        189.82        188.75         9.54 o                         
   3  14   4         21.43         32.49         4.73 o                         
   4  14   4         23.73         34.67         4.72 o                         
   5  14   4       1685.36       1580.69        36.08 o                         
   6  14   4         88.35         81.51         6.69 o                         
   7  14   4         13.78          2.34         5.71 o                         
   8  14   4         98.30         94.12        12.59 o                         
   9  14   4         14.51         11.62         6.21 o                         
  10  14   4         30.30         18.84         7.19 o                         
  11  14   4         86.94        107.95        10.55 o                         
 -12  15   4         59.12         58.69        11.55 o                         
 -11  15   4         30.91         40.93         5.36 o                         
 -10  15   4          0.85          5.11         2.55 o                         
  -9  15   4         82.09         87.59         4.91 o                         
  -8  15   4         86.27         82.38         6.32 o                         
  -7  15   4        149.68        147.91         7.20 o                         
  -6  15   4          0.27         -3.78         2.79 o                         
  -5  15   4        234.86        228.79         7.29 o                         
  -4  15   4        163.73        172.79         6.86 o                         
  -3  15   4          2.97         -2.50         3.34 o                         
  -2  15   4         92.51         76.61         5.55 o                         
  -1  15   4         61.53         56.91         4.26 o                         
   0  15   4         34.52         35.26         3.88 o                         
   1  15   4        101.08         93.15         8.12 o                         
   2  15   4        169.19        149.40         6.23 o                         
   3  15   4        115.08         92.20        10.47 o                         
   4  15   4        551.01        584.87        19.64 o                         
   5  15   4          0.84         10.80         5.18 o                         
   6  15   4         59.13         60.61         7.56 o                         
   7  15   4          0.11          6.72         6.73 o                         
   8  15   4         77.95         75.34         8.31 o                         
   9  15   4         11.42         11.49         6.89 o                         
  10  15   4        158.43        172.17        13.41 o                         
 -11  16   4          3.91          4.62         4.29 o                         
 -10  16   4          7.43          8.59         3.14 o                         
  -9  16   4         30.20         34.29         3.37 o                         
  -8  16   4          0.38          0.36         3.34 o                         
  -7  16   4        109.06        122.33         6.42 o                         
  -6  16   4        527.42        528.99        13.25 o                         
  -5  16   4          0.07         -4.59         3.06 o                         
  -4  16   4          0.41         -5.79         4.22 o                         
  -3  16   4          5.26         -0.31         4.01 o                         
  -2  16   4         90.84         90.73         4.72 o                         
  -1  16   4        399.65        393.87         9.45 o                         
   0  16   4         72.01         73.83         5.52 o                         
   1  16   4          0.05         -3.28         4.47 o                         
   2  16   4        150.44        158.50         9.74 o                         
   3  16   4        276.84        307.83        18.21 o                         
   4  16   4       3008.77       3132.16        68.56 o                         
   5  16   4        165.25        166.55         8.41 o                         
   6  16   4        675.38        702.82        25.17 o                         
   7  16   4         40.55         45.07         7.80 o                         
   8  16   4          3.93          8.27         6.75 o                         
   9  16   4          8.24          5.38         7.11 o                         
 -11  17   4          0.23         -2.84        10.83 o                         
 -10  17   4         25.95         33.26         3.22 o                         
  -9  17   4         85.69        100.40         5.34 o                         
  -8  17   4         97.82        121.97         7.96 o                         
  -7  17   4         23.72         24.50         5.27 o                         
  -6  17   4          4.36          5.87         3.79 o                         
  -5  17   4         13.35         12.76         3.92 o                         
  -4  17   4        261.83        297.89         9.42 o                         
  -3  17   4        212.15        234.94         8.64 o                         
  -2  17   4         27.00         31.57         4.06 o                         
  -1  17   4        226.67        193.58        10.24 o                         
   0  17   4        224.31        223.74         7.94 o                         
   1  17   4          1.17         -4.74         5.59 o                         
   2  17   4         85.57         87.59         6.50 o                         
   3  17   4       1004.41       1026.44        27.88 o                         
   4  17   4        161.54        172.94         9.43 o                         
   5  17   4          0.01         -0.51         4.43 o                         
   6  17   4          8.92         14.34        10.58 o                         
   7  17   4         36.38         29.70         7.84 o                         
   8  17   4         94.95         85.91         9.52 o                         
   9  17   4          5.47         -3.47        11.97 o                         
 -10  18   4         96.02        121.36         9.15 o                         
  -9  18   4          0.04          3.04         4.36 o                         
  -8  18   4        465.47        463.59        13.68 o                         
  -7  18   4         62.73         98.64         6.64 o                         
  -6  18   4         51.52         55.77         5.30 o                         
  -5  18   4          0.81          4.59         4.38 o                         
  -4  18   4         21.75         20.06         4.21 o                         
  -3  18   4        280.95        246.23         8.96 o                         
  -2  18   4        325.20        312.83        10.08 o                         
  -1  18   4         20.05         34.43         6.16 o                         
   0  18   4        373.51        358.21        10.13 o                         
   1  18   4          0.01          2.15         3.75 o                         
   2  18   4          7.23          0.49         8.15 o                         
   3  18   4         88.68         87.56         9.21 o                         
   4  18   4         18.23         17.60         7.70 o                         
   5  18   4        271.73        321.71        12.58 o                         
   6  18   4          0.77          3.07         7.29 o                         
   7  18   4         20.31         10.89        10.32 o                         
   8  18   4         10.99          5.88         8.14 o                         
  -9  19   4          1.03          3.06         4.88 o                         
  -8  19   4         10.02         12.10         5.66 o                         
  -7  19   4         85.54         77.72         7.88 o                         
  -6  19   4        258.32        272.57        11.04 o                         
  -5  19   4         67.60         87.42         6.31 o                         
  -4  19   4        113.39         97.66         6.94 o                         
  -3  19   4         10.39         16.50         4.52 o                         
  -2  19   4        130.30        121.39         6.57 o                         
  -1  19   4        204.43        224.08         9.09 o                         
   0  19   4        237.99        250.52        11.66 o                         
   1  19   4         18.49         23.81         7.24 o                         
   2  19   4          7.69          8.44         6.58 o                         
   3  19   4         58.68         50.46         8.85 o                         
   4  19   4         51.00         50.90         6.58 o                         
   5  19   4          0.23         -3.16         5.26 o                         
   6  19   4         18.16         19.24         8.44 o                         
   7  19   4          4.97         11.72         8.34 o                         
  -8  20   4          4.71         20.96         7.16 o                         
  -7  20   4         42.51         27.11         5.00 o                         
  -6  20   4        240.82        251.30        10.93 o                         
  -5  20   4         14.15         19.36         6.96 o                         
  -4  20   4         15.82         18.23         5.49 o                         
  -3  20   4          4.98         13.27         5.50 o                         
  -2  20   4         80.86        105.57        12.11 o                         
  -1  20   4          5.11          7.02         5.05 o                         
   0  20   4          1.24          1.76         6.82 o                         
   1  20   4        235.93        195.05        13.51 o                         
   2  20   4         29.67         18.18         9.60 o                         
   3  20   4         17.76         15.48        10.12 o                         
   4  20   4         32.72         11.94         6.34 o                         
   5  20   4         49.73         36.86         9.21 o                         
   6  20   4         12.15          3.34         8.39 o                         
  -6  21   4         73.71        101.34         9.58 o                         
  -5  21   4         25.45         28.43         8.05 o                         
  -4  21   4          5.02         -0.72         5.29 o                         
  -3  21   4         14.94         10.87         5.85 o                         
  -2  21   4         49.02         54.06         8.63 o                         
  -1  21   4         97.95        111.74        10.03 o                         
   0  21   4         12.04          4.21        10.62 o                         
   1  21   4         11.07         12.98        11.11 o                         
   2  21   4          0.76         -0.44         8.53 o                         
   3  21   4         39.56         35.13         8.54 o                         
   4  21   4          2.48          6.70         7.30 o                         
  -4  22   4         13.28         29.38         7.95 o                         
  -3  22   4          6.13         21.44        10.97 o                         
  -2  22   4         53.68         49.87        10.82 o                         
  -1  22   4         16.28         46.38        17.20 o                         
   0  22   4         53.50         63.05        20.49 o                         
   1  22   4         33.56         36.17        10.57 o                         
   2  22   4         60.12         69.89         8.68 o                         
 -16   1   5         52.14         51.43         5.72 o                         
 -15   1   5          0.41          1.67         4.60 o                         
 -14   1   5          3.66         -6.09         4.06 o                         
 -13   1   5        432.36        436.47        10.20 o                         
 -12   1   5        316.23        286.33         7.67 o                         
 -11   1   5        373.29        331.09         8.48 o                         
 -10   1   5        109.14        110.86         4.49 o                         
  -9   1   5        849.67        871.61        14.02 o                         
  -8   1   5        131.40        133.48         3.46 o                         
  -7   1   5        312.64        449.19         8.62 o                         
  -6   1   5        692.86        670.71        10.91 o                         
  -5   1   5         12.29         15.20         2.07 o                         
  -4   1   5         55.94         50.81         2.44 o                         
  -3   1   5       1889.46       1972.57        35.78 o                         
  -2   1   5        938.82        852.84        22.21 o                         
  -1   1   5        201.91        257.32         6.58 o                         
   0   1   5          1.55          0.90         2.45 o                         
   1   1   5          5.14         -0.95         1.82 o                         
   2   1   5        332.42        337.66        10.13 o                         
   3   1   5        364.25        362.89        10.18 o                         
   4   1   5        144.31        160.75         6.11 o                         
   5   1   5       1172.08       1310.93        43.52 o                         
   6   1   5        159.47        161.97         8.34 o                         
   7   1   5        153.58        180.33         5.73 o                         
   8   1   5         26.53         15.11         2.86 o                         
   9   1   5       1290.73       1250.52        28.49 o                         
  10   1   5        849.78        841.88        18.65 o                         
  11   1   5        662.38        659.47        13.43 o                         
  12   1   5         52.96         52.36         4.19 o                         
  13   1   5        138.29        167.42        13.29 o                         
 -16   2   5         66.17         65.56         7.15 o                         
 -15   2   5          0.09         -0.31         4.50 o                         
 -14   2   5         50.91         55.48         4.98 o                         
 -13   2   5        358.82        322.63         8.58 o                         
 -12   2   5        147.76        131.38         5.31 o                         
 -11   2   5          0.08         -3.18         2.12 o                         
 -10   2   5          6.14          5.32         2.01 o                         
  -9   2   5        554.15        567.83         9.74 o                         
  -8   2   5          0.65          1.01         1.61 o                         
  -7   2   5         94.32        119.33         3.48 o                         
  -6   2   5      10611.27      10287.09       183.43 o                         
  -5   2   5        108.00        126.97         4.02 o                         
  -4   2   5          0.81          4.17         1.06 o                         
  -3   2   5        614.77        587.92        12.23 o                         
  -2   2   5         35.13         45.63         2.36 o                         
  -1   2   5        262.74        334.20         9.15 o                         
   0   2   5       1012.51        881.86        19.53 o                         
   1   2   5          4.35          8.44         2.12 o                         
   2   2   5        296.14        300.89         8.78 o                         
   3   2   5         53.86         46.52         3.31 o                         
   4   2   5        317.83        424.19        11.82 o                         
   5   2   5       1835.07       1781.76        43.38 o                         
   6   2   5        185.79        213.97         6.83 o                         
   7   2   5        537.07        537.57        14.61 o                         
   8   2   5         87.45        104.04         5.38 o                         
   9   2   5       1688.50       1642.79        33.37 o                         
  10   2   5       2861.93       2908.28        57.63 o                         
  11   2   5        175.44        185.87         7.73 o                         
  12   2   5          0.97          1.70         3.70 o                         
  13   2   5         26.50         33.15         3.72 o                         
 -16   3   5         59.29         42.45         6.54 o                         
 -15   3   5         28.70         24.45         4.88 o                         
 -14   3   5          2.05         -5.98         4.15 o                         
 -13   3   5          2.39         -5.87         4.44 o                         
 -12   3   5         38.09         44.32         2.84 o                         
 -11   3   5        155.04        167.18         4.91 o                         
 -10   3   5         87.91         74.64         3.32 o                         
  -9   3   5         12.97         14.19         2.03 o                         
  -8   3   5         66.02         76.35         3.03 o                         
  -7   3   5       1183.66       1211.19        19.96 o                         
  -6   3   5        872.23        825.42        14.01 o                         
  -5   3   5       2209.84       2287.15        41.60 o                         
  -4   3   5          8.88          1.07         1.61 o                         
  -3   3   5        103.31        143.78         4.11 o                         
  -2   3   5        249.36        262.59         9.59 o                         
  -1   3   5      10574.56      10152.44       213.97 o                         
   0   3   5          7.36          4.05         1.95 o                         
   1   3   5        133.93        121.05         5.79 o                         
   2   3   5       1804.99       1695.83        41.09 o                         
   3   3   5        790.77        708.11        18.19 o                         
   4   3   5          2.52          4.38         3.36 o                         
   5   3   5       3397.61       3742.01       101.76 o                         
   6   3   5        908.23        956.39        21.76 o                         
   7   3   5        976.07       1102.02        23.97 o                         
   8   3   5        423.42        454.58        10.84 o                         
   9   3   5        166.39        159.73         9.48 o                         
  10   3   5         65.65         77.47         6.62 o                         
  11   3   5         37.36         32.88         3.52 o                         
  12   3   5          0.06         -3.59         3.25 o                         
  13   3   5         12.19         12.16         3.72 o                         
 -15   4   5        241.80        209.21        12.14 o                         
 -14   4   5         47.37         48.29         3.89 o                         
 -13   4   5        111.62        109.97         4.70 o                         
 -12   4   5        906.03        888.90        15.71 o                         
 -11   4   5         59.12         56.78         3.09 o                         
 -10   4   5        229.73        215.80         5.43 o                         
  -9   4   5          1.47         -2.13         1.76 o                         
  -8   4   5         49.52         49.66         2.46 o                         
  -7   4   5       1111.98       1180.68        20.67 o                         
  -6   4   5        152.25        131.11         4.89 o                         
  -5   4   5          6.23         -0.09         1.71 o                         
  -4   4   5       3090.58       3206.42        62.48 o                         
  -3   4   5         75.62         81.66         4.79 o                         
  -2   4   5       3176.54       3196.36        62.02 o                         
  -1   4   5        300.68        353.48         9.93 o                         
   0   4   5       3094.28       3066.86        65.39 o                         
   1   4   5       2491.87       2376.06        56.97 o                         
   2   4   5        995.34       1040.29        31.50 o                         
   3   4   5       6798.04       7064.90       173.47 o                         
   4   4   5        449.51        444.55        21.65 o                         
   5   4   5       1739.74       1888.97        60.81 o                         
   6   4   5        816.49        881.10        22.51 o                         
   7   4   5          0.71          0.51         2.18 o                         
   8   4   5        952.53       1010.92        21.12 o                         
   9   4   5        176.63        164.00        10.15 o                         
  10   4   5        247.74        258.36         7.75 o                         
  11   4   5          1.16         -0.66         2.93 o                         
  12   4   5          0.44         -2.83         3.08 o                         
  13   4   5        474.39        448.82        12.11 o                         
 -15   5   5          9.11         11.90         3.16 o                         
 -14   5   5        201.28        190.52         6.83 o                         
 -13   5   5         37.32         45.85         3.50 o                         
 -12   5   5         31.93         37.53         3.01 o                         
 -11   5   5        611.23        660.22        13.05 o                         
 -10   5   5          0.22         -1.15         2.00 o                         
  -9   5   5         20.05         19.40         1.93 o                         
  -8   5   5        133.27        149.43         3.96 o                         
  -7   5   5        466.07        480.50        10.48 o                         
  -6   5   5         32.67         60.14         2.68 o                         
  -5   5   5       6212.79       6336.72       134.39 o                         
  -4   5   5         85.67        138.27         4.63 o                         
  -3   5   5        172.43        149.30         6.46 o                         
  -2   5   5       1475.55       1545.72        30.68 o                         
  -1   5   5       4260.74       4770.90        92.29 o                         
   0   5   5       8962.46       8913.92       185.35 o                         
   1   5   5       1557.22       1460.90        31.95 o                         
   2   5   5       1162.25       1286.29        28.31 o                         
   3   5   5       7095.48       7154.71       249.90 o                         
   4   5   5         73.38         94.42         4.56 o                         
   5   5   5         20.72         24.89         2.59 o                         
   6   5   5          2.87         -0.65         2.71 o                         
   7   5   5        254.10        269.23         7.30 o                         
   8   5   5        817.35        798.73        17.16 o                         
   9   5   5        207.26        182.40         6.46 o                         
  10   5   5         24.90         22.03         3.22 o                         
  11   5   5        187.95        193.91         6.15 o                         
  12   5   5         58.05         54.13         3.72 o                         
  13   5   5          0.06          3.21         5.77 o                         
 -15   6   5          2.91         -0.18         3.67 o                         
 -14   6   5        227.74        191.53         8.04 o                         
 -13   6   5          1.24          6.72         3.02 o                         
 -12   6   5        364.75        378.35         8.69 o                         
 -11   6   5        973.66        962.32        16.81 o                         
 -10   6   5         13.05         16.11         2.08 o                         
  -9   6   5          1.64         -0.88         1.98 o                         
  -8   6   5        182.49        186.90         6.22 o                         
  -7   6   5          3.95          6.41         3.03 o                         
  -6   6   5        135.24        140.40         5.59 o                         
  -5   6   5        188.16        235.15         6.52 o                         
  -4   6   5        891.64        942.67        19.64 o                         
  -3   6   5         46.68         88.15         4.24 o                         
  -2   6   5         22.89         28.41         2.35 o                         
  -1   6   5       3592.73       3652.93        70.96 o                         
   0   6   5       1268.27       1327.72        26.60 o                         
   1   6   5          9.34         10.60         2.20 o                         
   2   6   5        720.38        834.19        25.04 o                         
   3   6   5         26.00         30.73         3.99 o                         
   4   6   5        772.03        842.12        19.25 o                         
   5   6   5        564.68        558.09        12.37 o                         
   6   6   5        230.90        213.53         6.30 o                         
   7   6   5        181.62        175.09         6.19 o                         
   8   6   5         47.49         62.84         3.15 o                         
   9   6   5         91.05        103.84         3.98 o                         
  10   6   5         34.32         32.93         4.17 o                         
  11   6   5          3.40          2.64         3.38 o                         
  12   6   5        446.00        420.78        13.39 o                         
  13   6   5         44.73         49.84         7.24 o                         
 -15   7   5         24.88         16.51         4.70 o                         
 -14   7   5        133.90        147.40         6.66 o                         
 -13   7   5        146.36        150.56         7.50 o                         
 -12   7   5        645.96        700.04        14.45 o                         
 -11   7   5        125.14        109.69         4.17 o                         
 -10   7   5        609.25        578.71        10.86 o                         
  -9   7   5        108.91        112.70         5.44 o                         
  -8   7   5       1436.07       1492.71        28.43 o                         
  -7   7   5          4.39          1.98         2.96 o                         
  -6   7   5       4214.40       4039.57        78.77 o                         
  -5   7   5       3177.53       3636.06        78.90 o                         
  -4   7   5       4235.84       4342.40        92.54 o                         
  -3   7   5       5563.39       5879.59       139.63 o                         
  -2   7   5        286.86        333.24         8.04 o                         
  -1   7   5        729.30        831.85        17.28 o                         
   0   7   5        311.85        284.86         7.22 o                         
   1   7   5         68.47         76.28         3.79 o                         
   2   7   5        108.67        125.71         9.05 o                         
   3   7   5       1470.69       1430.20        31.53 o                         
   4   7   5         44.79         58.48         3.30 o                         
   5   7   5        870.72        870.97        18.23 o                         
   6   7   5        183.02        165.92         5.54 o                         
   7   7   5          1.05          1.94         1.85 o                         
   8   7   5        204.15        194.11         7.67 o                         
   9   7   5        116.02        140.61         6.97 o                         
  10   7   5         41.06         41.49         5.33 o                         
  11   7   5        111.00        134.19         9.82 o                         
  12   7   5          9.78         11.02         5.84 o                         
  13   7   5          0.00          2.85         7.47 o                         
 -15   8   5         12.95          6.45         3.60 o                         
 -14   8   5         81.18         94.17         6.32 o                         
 -13   8   5          1.35          3.39         4.51 o                         
 -12   8   5         35.32         33.55         3.21 o                         
 -11   8   5         61.00         62.12         3.14 o                         
 -10   8   5        119.56        109.84         5.54 o                         
  -9   8   5         16.55         22.33         3.67 o                         
  -8   8   5        457.33        463.38        10.90 o                         
  -7   8   5       2474.74       2680.64        53.28 o                         
  -6   8   5        167.53        162.66         5.64 o                         
  -5   8   5        790.29        836.91        17.86 o                         
  -4   8   5       4198.64       4633.30        90.14 o                         
  -3   8   5        497.71        577.25        12.96 o                         
  -2   8   5        331.65        424.84         9.98 o                         
  -1   8   5        191.87        206.68         5.96 o                         
   0   8   5          0.07         -2.36         2.16 o                         
   1   8   5       1304.14       1458.51        29.33 o                         
   2   8   5        409.37        361.76         8.84 o                         
   3   8   5       3681.59       3891.90        83.05 o                         
   4   8   5        295.68        325.77         8.24 o                         
   5   8   5        201.63        232.38         6.63 o                         
   6   8   5         62.39         51.09         3.17 o                         
   7   8   5         51.63         44.54         4.11 o                         
   8   8   5        894.74        842.89        20.18 o                         
   9   8   5          0.97         -0.13         3.34 o                         
  10   8   5          0.06         10.34         4.17 o                         
  11   8   5        146.22        143.95        14.08 o                         
  12   8   5          0.61          2.79         6.76 o                         
 -14   9   5          9.93         20.65         4.86 o                         
 -13   9   5         95.79         95.45         7.06 o                         
 -12   9   5        209.05        191.24         7.10 o                         
 -11   9   5        379.48        360.36        10.00 o                         
 -10   9   5       1142.68       1106.09        22.22 o                         
  -9   9   5       1267.41       1296.93        25.47 o                         
  -8   9   5         62.59         72.85         6.95 o                         
  -7   9   5        541.88        573.43        13.67 o                         
  -6   9   5         83.55         98.78         5.05 o                         
  -5   9   5         41.15         33.82         3.15 o                         
  -4   9   5       3816.05       4164.88        81.34 o                         
  -3   9   5          4.30          5.39         2.65 o                         
  -2   9   5          1.06         -3.62         2.41 o                         
  -1   9   5        581.72        633.95        13.76 o                         
   0   9   5         23.33         23.12         3.25 o                         
   1   9   5        573.64        603.64        13.25 o                         
   2   9   5        664.83        664.65        14.51 o                         
   3   9   5        647.81        710.06        17.03 o                         
   4   9   5       2031.77       2192.33        43.45 o                         
   5   9   5         10.23          8.34         2.40 o                         
   6   9   5        106.16         97.99         4.00 o                         
   7   9   5        329.49        316.66        10.16 o                         
   8   9   5         37.83         52.11         4.49 o                         
   9   9   5        165.25        148.56         7.69 o                         
  10   9   5        130.69        142.69        10.18 o                         
  11   9   5        140.29        152.41        18.93 o                         
  12   9   5          0.75         -9.24         6.32 o                         
 -14  10   5        171.72        183.23        11.30 o                         
 -13  10   5        271.93        256.75        11.81 o                         
 -12  10   5         59.18         54.99         3.98 o                         
 -11  10   5        392.24        401.27        12.75 o                         
 -10  10   5        127.27        104.74         7.11 o                         
  -9  10   5       4029.88       4057.94        74.20 o                         
  -8  10   5       2695.01       2707.14        54.17 o                         
  -7  10   5         37.46         41.33         3.71 o                         
  -6  10   5        102.50        110.80         5.11 o                         
  -5  10   5         35.55         43.11         4.44 o                         
  -4  10   5         22.47          9.56         3.06 o                         
  -3  10   5        244.48        249.59         7.46 o                         
  -2  10   5        308.32        289.24         8.64 o                         
  -1  10   5        151.94        186.69         5.97 o                         
   0  10   5         39.07         35.57         3.10 o                         
   1  10   5        198.81        237.20        11.03 o                         
   2  10   5       1367.77       1323.63        24.97 o                         
   3  10   5         48.14         44.24         3.43 o                         
   4  10   5        479.36        518.03        11.90 o                         
   5  10   5         83.35         90.69         4.31 o                         
   6  10   5          0.06         -4.98         3.32 o                         
   7  10   5         57.38         63.37         4.66 o                         
   8  10   5         33.38         22.74         3.66 o                         
   9  10   5        286.91        284.83        12.24 o                         
  10  10   5        133.75        144.89        18.51 o                         
  11  10   5        182.13        177.62        11.45 o                         
  12  10   5          0.20        -11.66         7.77 o                         
 -14  11   5          1.95          6.09         5.43 o                         
 -13  11   5          0.28         -0.71         4.91 o                         
 -12  11   5        247.99        259.50         9.68 o                         
 -11  11   5         44.79         43.19         5.53 o                         
 -10  11   5          3.24          1.60         4.23 o                         
  -9  11   5        277.54        337.09        10.67 o                         
  -8  11   5        550.39        518.57        13.37 o                         
  -7  11   5          3.46          1.75         3.10 o                         
  -6  11   5        297.83        236.35         7.72 o                         
  -5  11   5        280.26        272.86         8.33 o                         
  -4  11   5        166.43        182.34         6.81 o                         
  -3  11   5        554.94        581.15        13.64 o                         
  -2  11   5        549.76        611.93        15.33 o                         
  -1  11   5         19.32         13.93         2.83 o                         
   0  11   5        597.29        584.14        14.47 o                         
   1  11   5        147.00        135.56         5.57 o                         
   2  11   5       1916.44       2039.40        40.65 o                         
   3  11   5          0.35          4.39         2.50 o                         
   4  11   5        505.35        469.94        13.21 o                         
   5  11   5          1.48          2.72         2.44 o                         
   6  11   5          5.28         -5.13         3.42 o                         
   7  11   5        273.48        251.93         8.65 o                         
   8  11   5        226.71        185.00        12.25 o                         
   9  11   5         62.76         59.37         7.40 o                         
  10  11   5         99.97        113.70         9.79 o                         
  11  11   5         66.67         52.72         7.45 o                         
  12  11   5         21.14          5.02         7.68 o                         
 -13  12   5         59.19         54.05         4.60 o                         
 -12  12   5        183.87        223.96        14.69 o                         
 -11  12   5          3.92         -7.16         4.77 o                         
 -10  12   5          2.62         -1.17         5.13 o                         
  -9  12   5        311.86        286.70        11.52 o                         
  -8  12   5         60.44         52.00         5.42 o                         
  -7  12   5        410.37        413.58        12.16 o                         
  -6  12   5          1.95         -4.69         3.43 o                         
  -5  12   5        723.60        765.90        17.31 o                         
  -4  12   5         51.90         78.47         5.05 o                         
  -3  12   5          1.44         -1.33         3.38 o                         
  -2  12   5        122.79        140.24         6.29 o                         
  -1  12   5          0.03         -4.23         2.82 o                         
   0  12   5        563.92        593.08        12.43 o                         
   1  12   5        678.45        707.87        14.50 o                         
   2  12   5         54.52         62.49         3.70 o                         
   3  12   5       1077.25       1167.59        22.70 o                         
   4  12   5        141.15        157.27         7.45 o                         
   5  12   5        160.34        158.44         8.45 o                         
   6  12   5          0.00         -5.22         3.48 o                         
   7  12   5         34.01         29.52         3.58 o                         
   8  12   5        201.34        203.08        16.83 o                         
   9  12   5         37.36         34.42         7.97 o                         
  10  12   5          1.17          3.86         6.09 o                         
  11  12   5          0.55          6.39        13.73 o                         
 -13  13   5         82.85         94.03         6.19 o                         
 -12  13   5         43.15         51.86         4.29 o                         
 -11  13   5        130.29        142.72         7.23 o                         
 -10  13   5          8.02          5.07         3.10 o                         
  -9  13   5        453.97        428.11        16.83 o                         
  -8  13   5         30.42         29.06         4.11 o                         
  -7  13   5         14.02         11.38         4.32 o                         
  -6  13   5          0.02          1.85         4.12 o                         
  -5  13   5        107.22        102.60         5.81 o                         
  -4  13   5        746.50        756.91        17.23 o                         
  -3  13   5        263.36        275.98         8.76 o                         
  -2  13   5          8.79         11.12         3.71 o                         
  -1  13   5         36.66         37.35         3.85 o                         
   0  13   5          6.13          5.97         2.91 o                         
   1  13   5          0.17         -4.01         2.67 o                         
   2  13   5        328.41        299.67         8.00 o                         
   3  13   5        189.85        228.84         7.50 o                         
   4  13   5        219.02        228.89         8.43 o                         
   5  13   5        114.08         89.00         6.90 o                         
   6  13   5         70.35         66.43         4.45 o                         
   7  13   5          1.83         -8.20         5.46 o                         
   8  13   5         35.76         24.82         8.28 o                         
   9  13   5          5.21          2.54         5.88 o                         
  10  13   5          0.51          8.01         6.64 o                         
  11  13   5         11.04         -0.72         8.47 o                         
 -12  14   5        120.58        136.11         4.69 o                         
 -11  14   5         36.95         47.09         3.77 o                         
 -10  14   5         27.21         21.44         6.11 o                         
  -9  14   5        248.23        221.40         8.17 o                         
  -8  14   5         36.57         26.75         5.23 o                         
  -7  14   5         23.12         16.31         4.78 o                         
  -6  14   5        438.04        494.64        14.07 o                         
  -5  14   5        157.87        166.69         7.58 o                         
  -4  14   5       1029.85       1079.21        23.49 o                         
  -3  14   5        657.92        679.60        14.70 o                         
  -2  14   5          9.84          4.15         4.09 o                         
  -1  14   5         98.82         80.50         6.12 o                         
   0  14   5          1.82         -2.49         3.08 o                         
   1  14   5         68.20         72.89         4.21 o                         
   2  14   5       2384.13       2291.72        45.95 o                         
   3  14   5          4.48         10.74         5.82 o                         
   4  14   5        691.50        622.40        13.42 o                         
   5  14   5        419.82        383.62        10.66 o                         
   6  14   5         96.88        109.91         8.65 o                         
   7  14   5         14.23          5.38         8.13 o                         
   8  14   5          6.94         -5.73         6.09 o                         
   9  14   5         12.93         15.96         6.65 o                         
  10  14   5        145.96        158.58        11.64 o                         
 -12  15   5         14.85         11.92         5.71 o                         
 -11  15   5         66.16         87.09         6.12 o                         
 -10  15   5          1.66         -0.49         3.34 o                         
  -9  15   5         33.38         33.49         3.57 o                         
  -8  15   5         12.86          9.54         3.24 o                         
  -7  15   5         55.92         63.67         5.30 o                         
  -6  15   5         58.08         55.42         5.54 o                         
  -5  15   5          1.92         -4.11         3.52 o                         
  -4  15   5         18.85         13.11         3.83 o                         
  -3  15   5         45.26         72.78         6.75 o                         
  -2  15   5        592.74        546.61        12.69 o                         
  -1  15   5          0.03         -5.05         3.37 o                         
   0  15   5        651.97        633.68        15.01 o                         
   1  15   5          0.26         -0.26         3.69 o                         
   2  15   5          3.99          1.69         5.17 o                         
   3  15   5        365.73        362.52        15.03 o                         
   4  15   5          1.13          0.74         4.93 o                         
   5  15   5         98.22        111.78        13.11 o                         
   6  15   5         25.19         20.81         6.71 o                         
   7  15   5         21.52         12.86         7.60 o                         
   8  15   5          0.94          6.67         6.69 o                         
   9  15   5         24.34         19.62         9.45 o                         
  10  15   5         24.30         16.93         7.72 o                         
 -11  16   5        128.50        131.93         9.62 o                         
 -10  16   5         24.05         11.25         2.90 o                         
  -9  16   5         30.83         30.29         4.24 o                         
  -8  16   5         12.06         12.17         4.57 o                         
  -7  16   5        159.83        153.90         7.43 o                         
  -6  16   5         26.11         30.33         4.17 o                         
  -5  16   5        315.51        251.86        10.03 o                         
  -4  16   5          3.43          8.59         3.83 o                         
  -3  16   5         30.26         22.13         4.10 o                         
  -2  16   5        255.26        245.27         8.35 o                         
  -1  16   5         63.30         65.09         4.76 o                         
   0  16   5        179.49        202.42         8.07 o                         
   1  16   5        282.23        283.97        10.34 o                         
   2  16   5          2.99         -4.81         3.49 o                         
   3  16   5        575.50        544.09        11.82 o                         
   4  16   5         94.19         94.37         6.82 o                         
   5  16   5         27.12         18.44         6.54 o                         
   6  16   5          0.08         -5.68         6.41 o                         
   7  16   5         25.76         24.79         7.44 o                         
   8  16   5         41.17         53.39         8.30 o                         
   9  16   5          0.72         -7.58        10.32 o                         
 -10  17   5          0.00         -0.35         6.15 o                         
  -9  17   5          6.69         15.73         4.18 o                         
  -8  17   5          0.74          0.90         3.75 o                         
  -7  17   5          9.33         14.70         4.14 o                         
  -6  17   5         78.79         69.07         5.31 o                         
  -5  17   5        242.26        247.64         8.89 o                         
  -4  17   5          0.02          4.10         3.61 o                         
  -3  17   5        118.47        120.62         5.94 o                         
  -2  17   5        192.45        184.07         7.62 o                         
  -1  17   5        164.22        168.72         7.52 o                         
   0  17   5        885.64        938.09        18.26 o                         
   1  17   5        369.34        383.63        10.15 o                         
   2  17   5         90.13        116.93         5.80 o                         
   3  17   5        507.76        550.41        15.12 o                         
   4  17   5         11.32         23.76         5.34 o                         
   5  17   5        492.49        468.99        19.77 o                         
   6  17   5          3.35         10.32         7.36 o                         
   7  17   5         78.39         62.15         9.04 o                         
   8  17   5         83.04        103.75        18.94 o                         
 -10  18   5         32.59         27.24         8.79 o                         
  -9  18   5         30.46         45.29         7.56 o                         
  -8  18   5         30.54         47.04         4.88 o                         
  -7  18   5         15.89         15.62         4.51 o                         
  -6  18   5        352.78        329.62        11.31 o                         
  -5  18   5          3.69          9.64         4.66 o                         
  -4  18   5         18.88         18.74         5.86 o                         
  -3  18   5         91.84         85.25         5.24 o                         
  -2  18   5          1.62         -5.72         3.87 o                         
  -1  18   5          8.95          6.17         4.17 o                         
   0  18   5          0.15          4.48         4.31 o                         
   1  18   5        232.21        252.82        10.70 o                         
   2  18   5          1.32          4.24         5.07 o                         
   3  18   5         14.03         14.17         5.67 o                         
   4  18   5          6.01          8.18         7.05 o                         
   5  18   5         46.92         70.24        11.60 o                         
   6  18   5         16.04         22.87         7.89 o                         
   7  18   5         75.79         70.97        13.69 o                         
  -9  19   5          5.98         16.04         6.52 o                         
  -8  19   5        192.92        195.20        15.65 o                         
  -7  19   5        320.57        321.58        14.75 o                         
  -6  19   5         80.18         92.57         7.47 o                         
  -5  19   5         28.34         34.88         5.36 o                         
  -4  19   5         94.46         88.51         6.47 o                         
  -3  19   5        449.04        410.43        14.57 o                         
  -2  19   5         81.49         83.77         6.50 o                         
  -1  19   5        233.65        254.84         9.38 o                         
   0  19   5        286.18        301.16        13.05 o                         
   1  19   5        561.82        657.20        20.13 o                         
   2  19   5        310.42        321.04        13.07 o                         
   3  19   5         45.40         49.34         7.63 o                         
   4  19   5        424.59        484.51        16.65 o                         
   5  19   5        169.88        140.14        14.53 o                         
   6  19   5        111.18        131.59        11.53 o                         
  -7  20   5        517.16        593.47        22.08 o                         
  -6  20   5         33.57         55.49         6.09 o                         
  -5  20   5        102.18        112.07         8.03 o                         
  -4  20   5         23.56         28.60         5.68 o                         
  -3  20   5         35.62         43.59         5.62 o                         
  -2  20   5         16.28         20.83         5.42 o                         
  -1  20   5          0.54         11.02         5.93 o                         
   0  20   5         28.57         36.02        10.16 o                         
   1  20   5         40.16         34.69         7.02 o                         
   2  20   5         48.84         51.30         8.34 o                         
   3  20   5         27.31         45.74         7.71 o                         
   4  20   5          4.04          8.45         5.82 o                         
   5  20   5          0.24          3.44        13.48 o                         
  -6  21   5         61.96         69.76         7.15 o                         
  -5  21   5          6.00          2.91         5.35 o                         
  -4  21   5          8.98          8.53         5.54 o                         
  -3  21   5         57.02         58.04        10.63 o                         
  -2  21   5         28.83         37.31         8.30 o                         
  -1  21   5          0.99          3.12         7.53 o                         
   0  21   5         11.44         13.87         7.48 o                         
   1  21   5          8.47         25.04        10.59 o                         
   2  21   5         34.42         18.11         7.79 o                         
   3  21   5         55.98         39.12         9.77 o                         
  -3  22   5         36.10         23.00         8.80 o                         
  -2  22   5         18.90         25.91         8.77 o                         
  -1  22   5         18.72         20.13         8.77 o                         
   0  22   5         41.17         35.95        12.29 o                         
   1  22   5          0.00         -5.42        11.54 o                         
 -16   0   6          1.33          5.73         7.25 o                         
 -15   0   6         73.48         66.81        17.04 o                         
 -14   0   6        586.49        538.23        17.30 o                         
 -13   0   6        331.54        295.89        11.88 o                         
 -12   0   6        130.24        138.62         8.11 o                         
 -11   0   6        171.14        137.42         7.66 o                         
 -10   0   6         98.62        104.99         6.51 o                         
  -9   0   6         40.55         20.44         3.67 o                         
  -8   0   6        646.63        658.85        17.63 o                         
  -7   0   6        103.35        105.70         3.76 o                         
  -6   0   6       4261.70       4574.37       108.28 o                         
  -5   0   6          0.38          9.95         2.42 o                         
  -4   0   6        166.78        188.92         7.39 o                         
  -3   0   6       3039.26       2842.61        78.35 o                         
  -2   0   6       1624.83       1603.07        44.85 o                         
  -1   0   6        354.55        300.95        12.01 o                         
   0   0   6       2440.58       2662.65        89.99 o                         
   1   0   6        893.59        834.40        29.63 o                         
   2   0   6        417.91        417.09        16.27 o                         
   3   0   6        181.84        251.52        17.88 o                         
   4   0   6       1905.75       1960.77        67.44 o                         
   5   0   6       7906.24       8103.73       425.14 o                         
   6   0   6        121.54         86.84        16.83 o                         
   7   0   6        272.77        333.45        12.20 o                         
   8   0   6        231.88        266.77        11.27 o                         
   9   0   6        171.38        151.45         9.89 o                         
  10   0   6       4702.16       4831.39       180.83 o                         
  11   0   6         18.65         21.80         6.72 o                         
  12   0   6        370.65        395.55        16.94 o                         
  13   0   6        196.59        242.75        17.37 o                         
 -16   1   6         18.79          8.07         5.26 o                         
 -15   1   6        190.04        203.52         9.13 o                         
 -14   1   6        138.89        120.68         5.81 o                         
 -13   1   6         82.22         89.25         4.89 o                         
 -12   1   6        479.08        455.38        10.28 o                         
 -11   1   6        119.32        107.10         5.06 o                         
 -10   1   6        159.69        151.12         5.23 o                         
  -9   1   6         36.36         33.54         1.88 o                         
  -8   1   6         62.73         54.44         2.71 o                         
  -7   1   6        145.42        125.57         4.43 o                         
  -6   1   6        663.56        788.22        15.31 o                         
  -5   1   6         13.48          6.97         1.39 o                         
  -4   1   6       3284.87       3566.08        64.14 o                         
  -3   1   6        298.67        312.92         9.90 o                         
  -2   1   6        109.90        132.80         4.46 o                         
  -1   1   6          0.10         -2.61         1.74 o                         
   0   1   6        331.14        286.52         8.30 o                         
   1   1   6        140.99        128.84        11.19 o                         
   2   1   6          2.53         -5.19         4.10 o                         
   3   1   6         10.01          5.92         2.76 o                         
   4   1   6       1717.54       1908.23        53.61 o                         
   5   1   6       5200.38       5093.16       134.42 o                         
   6   1   6         12.03         19.71         3.70 o                         
   7   1   6        307.92        323.77         8.46 o                         
   8   1   6        711.69        791.01        17.28 o                         
   9   1   6        365.40        380.07        10.39 o                         
  10   1   6        497.99        529.58        13.32 o                         
  11   1   6        131.66        150.03         7.55 o                         
  12   1   6         70.80         74.77         4.82 o                         
  13   1   6         11.92         17.96         5.13 o                         
 -16   2   6         99.04        103.31         7.98 o                         
 -15   2   6         66.66         73.73         6.10 o                         
 -14   2   6        111.41        129.15         5.99 o                         
 -13   2   6        195.88        174.35         6.59 o                         
 -12   2   6         22.87         26.25         3.51 o                         
 -11   2   6         18.47         18.96         2.00 o                         
 -10   2   6         25.49         32.92         2.49 o                         
  -9   2   6        138.78        113.02         3.77 o                         
  -8   2   6         33.27         23.73         2.04 o                         
  -7   2   6          0.69         -2.85         1.90 o                         
  -6   2   6        198.10        174.12         5.08 o                         
  -5   2   6        824.15        790.32        16.49 o                         
  -4   2   6       3318.07       3423.78        57.50 o                         
  -3   2   6        596.77        624.37        13.17 o                         
  -2   2   6        316.16        267.46         7.13 o                         
  -1   2   6        103.76        119.31         5.83 o                         
   0   2   6         65.92        110.77         4.39 o                         
   1   2   6        440.06        344.97         9.77 o                         
   2   2   6         21.77          5.10         4.53 o                         
   3   2   6        119.05        114.75         5.69 o                         
   4   2   6        150.82        146.14         6.74 o                         
   5   2   6        441.19        446.29        16.95 o                         
   6   2   6       3599.86       3779.73       108.99 o                         
   7   2   6         17.37         20.63         3.53 o                         
   8   2   6        948.04        945.20        20.08 o                         
   9   2   6        643.49        574.05        15.18 o                         
  10   2   6          7.02         11.18         4.09 o                         
  11   2   6        487.94        471.83        12.76 o                         
  12   2   6         20.28         26.21         4.41 o                         
  13   2   6         41.41         40.10         4.50 o                         
 -16   3   6         70.49         65.88         7.24 o                         
 -15   3   6        137.31        148.16         9.18 o                         
 -14   3   6         91.39        101.16         5.46 o                         
 -13   3   6        532.29        554.72        12.84 o                         
 -12   3   6        330.34        278.72         7.22 o                         
 -11   3   6         45.61         58.14         3.03 o                         
 -10   3   6          0.03         -3.27         2.18 o                         
  -9   3   6         54.29         59.15         3.07 o                         
  -8   3   6          0.56         -0.63         1.84 o                         
  -7   3   6        344.57        317.65         7.64 o                         
  -6   3   6        198.13        167.06         5.15 o                         
  -5   3   6        143.23        137.14         4.48 o                         
  -4   3   6       1361.19       1310.54        22.61 o                         
  -3   3   6        355.75        394.39         8.91 o                         
  -2   3   6       5180.63       5171.60       100.08 o                         
  -1   3   6        153.77        128.70         4.73 o                         
   0   3   6        267.66        229.52         6.57 o                         
   1   3   6        205.10        209.01         6.36 o                         
   2   3   6       1817.20       1790.61        43.45 o                         
   3   3   6        522.90        547.73        21.80 o                         
   4   3   6        150.40        202.30         7.85 o                         
   5   3   6         50.05         60.58         5.29 o                         
   6   3   6          2.62         22.34         3.73 o                         
   7   3   6          0.04          1.00         3.19 o                         
   8   3   6         15.52         12.66         3.22 o                         
   9   3   6         31.97         24.81         3.85 o                         
  10   3   6        155.82        155.98         6.90 o                         
  11   3   6         47.12         49.09         4.77 o                         
  12   3   6         13.56         18.66         4.49 o                         
  13   3   6          9.82          5.65         4.41 o                         
 -15   4   6        120.78        137.87         8.81 o                         
 -14   4   6         31.25         28.52         3.99 o                         
 -13   4   6        195.34        182.72         6.08 o                         
 -12   4   6         31.37         24.67         2.91 o                         
 -11   4   6        183.11        163.72         5.09 o                         
 -10   4   6        217.88        181.66         5.62 o                         
  -9   4   6         10.14          6.45         2.15 o                         
  -8   4   6         12.59         11.61         1.97 o                         
  -7   4   6         39.97         26.65         2.44 o                         
  -6   4   6       1408.90       1584.49        31.78 o                         
  -5   4   6         49.14         53.60         3.34 o                         
  -4   4   6        162.17        200.65         6.38 o                         
  -3   4   6       1817.53       1780.90        35.18 o                         
  -2   4   6        188.80        190.18         6.18 o                         
  -1   4   6       2755.47       2881.04        56.22 o                         
   0   4   6        508.45        680.30        15.76 o                         
   1   4   6        215.10        207.08         6.41 o                         
   2   4   6       2926.91       3241.01        82.73 o                         
   3   4   6        453.73        523.46        12.86 o                         
   4   4   6        455.26        545.66        14.99 o                         
   5   4   6        325.98        353.27        26.30 o                         
   6   4   6          6.36          2.29         3.10 o                         
   7   4   6        182.05        195.60         7.32 o                         
   8   4   6         16.04         10.95         3.15 o                         
   9   4   6         19.54         12.55         4.05 o                         
  10   4   6        499.30        526.19        13.33 o                         
  11   4   6          2.30         -0.49         4.38 o                         
  12   4   6          9.49          9.13         3.30 o                         
  13   4   6        131.25        146.72         9.51 o                         
 -15   5   6        208.98        230.95         8.71 o                         
 -14   5   6         81.91         95.03         5.16 o                         
 -13   5   6         80.34         82.36         3.89 o                         
 -12   5   6         68.63         67.68         3.63 o                         
 -11   5   6        164.39        138.93         5.87 o                         
 -10   5   6         27.94         23.44         2.90 o                         
  -9   5   6         74.48         75.52         3.26 o                         
  -8   5   6        598.64        600.25        11.55 o                         
  -7   5   6        698.25        688.70        13.96 o                         
  -6   5   6        363.45        361.10         8.29 o                         
  -5   5   6        227.49        222.53         7.62 o                         
  -4   5   6       4444.39       4475.78        87.15 o                         
  -3   5   6       2603.78       2640.20        51.71 o                         
  -2   5   6       3710.08       4019.95        78.01 o                         
  -1   5   6       3024.44       3215.54        62.76 o                         
   0   5   6       2128.98       2116.38        45.71 o                         
   1   5   6         78.06        102.93         5.35 o                         
   2   5   6       2746.99       2841.98        73.78 o                         
   3   5   6       1124.36       1232.36        27.48 o                         
   4   5   6        196.58        210.02         6.96 o                         
   5   5   6         28.54         39.58         3.74 o                         
   6   5   6        271.94        256.34         9.15 o                         
   7   5   6        109.46        108.84         6.65 o                         
   8   5   6          4.38          4.48         3.00 o                         
   9   5   6         29.29         23.11         4.93 o                         
  10   5   6         45.04         36.04         4.00 o                         
  11   5   6         27.20         22.86         3.34 o                         
  12   5   6        132.38        168.90         8.44 o                         
  13   5   6         80.43         76.00        10.59 o                         
 -15   6   6          3.79          7.04         3.75 o                         
 -14   6   6        225.29        239.63         8.38 o                         
 -13   6   6        279.27        274.67         7.48 o                         
 -12   6   6        690.12        704.76        14.14 o                         
 -11   6   6         37.65         38.42         3.73 o                         
 -10   6   6          0.06         -3.14         2.09 o                         
  -9   6   6         19.42         23.35         2.07 o                         
  -8   6   6          1.31          1.01         2.80 o                         
  -7   6   6       5797.40       6036.56       108.34 o                         
  -6   6   6        200.14        186.47         7.82 o                         
  -5   6   6        424.66        442.74        11.58 o                         
  -4   6   6       1974.06       2040.79        40.75 o                         
  -3   6   6         54.09         54.81         3.35 o                         
  -2   6   6        113.96        116.00         5.41 o                         
  -1   6   6        792.69        862.50        19.49 o                         
   0   6   6       1002.93        988.42        21.89 o                         
   1   6   6        157.66        142.07         6.23 o                         
   2   6   6         29.84         21.84         3.12 o                         
   3   6   6        144.51        158.01         6.16 o                         
   4   6   6          6.23         -1.39         2.80 o                         
   5   6   6          2.34         -0.13         3.18 o                         
   6   6   6         74.11        133.07        11.01 o                         
   7   6   6          0.81         -3.89         2.59 o                         
   8   6   6        161.46        144.07         5.44 o                         
   9   6   6        461.77        453.24        10.22 o                         
  10   6   6         73.52         81.53         4.09 o                         
  11   6   6          4.96          4.38         1.92 o                         
  12   6   6         49.20         53.88         5.58 o                         
 -15   7   6         66.98         69.52         5.07 o                         
 -14   7   6          1.39          5.97         3.54 o                         
 -13   7   6        164.62        171.94         7.36 o                         
 -12   7   6        239.35        246.07         6.61 o                         
 -11   7   6         35.85         27.06         2.91 o                         
 -10   7   6        410.26        379.72         8.06 o                         
  -9   7   6          1.38         -1.83         1.47 o                         
  -8   7   6       1383.24       1468.71        27.81 o                         
  -7   7   6        356.30        378.05         9.03 o                         
  -6   7   6         88.10        106.80         4.61 o                         
  -5   7   6        143.73        162.39         6.69 o                         
  -4   7   6       4834.73       5197.16       100.97 o                         
  -3   7   6       1101.41       1236.81        37.55 o                         
  -2   7   6       1396.06       1425.84        39.49 o                         
  -1   7   6       1599.35       1942.88        38.64 o                         
   0   7   6        183.93        225.98         6.88 o                         
   1   7   6       1128.88       1200.75        27.01 o                         
   2   7   6        373.85        377.14        10.17 o                         
   3   7   6         91.64         65.09         4.13 o                         
   4   7   6        155.93        166.23         7.30 o                         
   5   7   6        113.22        110.06         5.32 o                         
   6   7   6        285.56        288.24         7.98 o                         
   7   7   6          7.11          1.92         2.80 o                         
   8   7   6        256.71        237.80         6.53 o                         
   9   7   6        408.21        398.15         9.08 o                         
  10   7   6          8.78          1.93         3.97 o                         
  11   7   6          8.88         11.10         5.58 o                         
  12   7   6         33.20         28.04        14.25 o                         
 -15   8   6         41.84         42.50         4.39 o                         
 -14   8   6        404.44        422.65        13.38 o                         
 -13   8   6        258.85        256.70         8.84 o                         
 -12   8   6          6.16          3.59         3.07 o                         
 -11   8   6        508.24        498.81        10.06 o                         
 -10   8   6         37.45         33.84         4.36 o                         
  -9   8   6       1037.55       1051.37        22.89 o                         
  -8   8   6        673.88        675.85        14.15 o                         
  -7   8   6          0.46          3.87         2.18 o                         
  -6   8   6        630.22        629.72        14.23 o                         
  -5   8   6         18.94         18.78         2.91 o                         
  -4   8   6        115.35         96.25         4.58 o                         
  -3   8   6        784.16        785.65        18.58 o                         
  -2   8   6        172.28        203.03         7.08 o                         
  -1   8   6        131.86        130.92         5.14 o                         
   0   8   6        123.46        135.39         5.11 o                         
   1   8   6        314.76        302.08         7.92 o                         
   2   8   6       3052.76       3267.05        78.32 o                         
   3   8   6        467.53        497.99        14.16 o                         
   4   8   6         25.19         33.87         4.52 o                         
   5   8   6        762.30        717.84        15.72 o                         
   6   8   6          0.43         -2.04         2.59 o                         
   7   8   6         27.78         29.14         3.13 o                         
   8   8   6          0.67          2.03         3.97 o                         
   9   8   6        135.77        119.31         6.97 o                         
  10   8   6        225.10        198.87        10.39 o                         
  11   8   6         21.90         23.93         7.90 o                         
  12   8   6         50.34         80.98         8.85 o                         
 -14   9   6        267.90        272.17        10.59 o                         
 -13   9   6         26.04         35.63         3.94 o                         
 -12   9   6        257.02        246.74         9.82 o                         
 -11   9   6          3.45          7.15         4.29 o                         
 -10   9   6         34.33         21.07         4.24 o                         
  -9   9   6        977.05       1057.09        23.27 o                         
  -8   9   6        330.55        377.20         9.31 o                         
  -7   9   6         26.27         25.30         2.98 o                         
  -6   9   6         51.34         68.86         4.20 o                         
  -5   9   6        450.94        503.24        12.06 o                         
  -4   9   6        625.36        720.71        16.00 o                         
  -3   9   6        981.54       1109.53        25.37 o                         
  -2   9   6        809.62        854.69        18.10 o                         
  -1   9   6         12.25          6.74         3.31 o                         
   0   9   6          6.51         -2.81         2.40 o                         
   1   9   6         69.06         81.66         5.02 o                         
   2   9   6        839.03        922.61        21.39 o                         
   3   9   6          1.41          2.73         3.37 o                         
   4   9   6        471.14        479.05        15.02 o                         
   5   9   6         64.84         65.98         3.83 o                         
   6   9   6          0.95         20.89         3.77 o                         
   7   9   6        337.18        312.09        10.17 o                         
   8   9   6          1.65          0.67         3.88 o                         
   9   9   6         20.32         32.40         5.30 o                         
  10   9   6        178.67        198.98        12.17 o                         
  11   9   6         60.25         55.61         8.23 o                         
  12   9   6          2.03        -10.49         6.99 o                         
 -14  10   6          2.54          2.82         5.63 o                         
 -13  10   6        153.23        139.19         7.24 o                         
 -12  10   6        123.07        121.48        10.40 o                         
 -11  10   6         92.59        111.21         6.99 o                         
 -10  10   6        131.00        125.29         8.36 o                         
  -9  10   6         27.76         43.87         5.19 o                         
  -8  10   6        130.65        147.44         7.11 o                         
  -7  10   6        134.99        113.12         5.42 o                         
  -6  10   6        242.56        219.63         7.41 o                         
  -5  10   6        535.47        582.98        13.73 o                         
  -4  10   6        915.60       1047.25        22.22 o                         
  -3  10   6        111.83        107.04         5.35 o                         
  -2  10   6         11.97          5.48         3.10 o                         
  -1  10   6         94.54        100.09         4.92 o                         
   0  10   6         18.63         15.97         3.85 o                         
   1  10   6          6.64          4.86         3.43 o                         
   2  10   6         62.61         71.60         4.04 o                         
   3  10   6         33.89         34.79         3.48 o                         
   4  10   6        269.32        266.08         8.53 o                         
   5  10   6         10.15          6.66         2.83 o                         
   6  10   6          3.39         -3.96         2.64 o                         
   7  10   6        175.48        171.91        11.31 o                         
   8  10   6        301.89        253.00        10.90 o                         
   9  10   6        142.05        118.73         8.45 o                         
  10  10   6         44.03         56.54        10.47 o                         
  11  10   6        124.41        131.24        10.62 o                         
 -14  11   6          0.22          0.73         3.29 o                         
 -13  11   6          2.55         -7.54         5.03 o                         
 -12  11   6        329.22        369.52        15.70 o                         
 -11  11   6          3.92          5.50         5.71 o                         
 -10  11   6          0.87         -8.09         5.39 o                         
  -9  11   6        814.51        754.82        17.06 o                         
  -8  11   6        324.71        342.80        11.36 o                         
  -7  11   6        124.91        128.71         6.33 o                         
  -6  11   6          9.83         14.56         3.60 o                         
  -5  11   6         12.20         13.31         3.54 o                         
  -4  11   6        301.17        301.14         8.91 o                         
  -3  11   6        180.31        165.28         6.62 o                         
  -2  11   6         64.06         41.02         4.23 o                         
  -1  11   6        176.99        180.96         6.89 o                         
   0  11   6        146.26        128.30         5.67 o                         
   1  11   6        256.30        229.06         7.26 o                         
   2  11   6         83.18         79.58         4.50 o                         
   3  11   6        684.04        676.66        15.31 o                         
   4  11   6        220.09        188.62         7.17 o                         
   5  11   6         99.03         88.99         4.74 o                         
   6  11   6         32.35         26.74         3.38 o                         
   7  11   6        458.22        405.87        13.23 o                         
   8  11   6         87.20         89.13         6.80 o                         
   9  11   6         29.61         46.83         7.85 o                         
  10  11   6        107.84        105.15         9.97 o                         
  11  11   6          2.57          3.33         6.87 o                         
 -13  12   6         13.43         26.52         6.46 o                         
 -12  12   6         55.69         65.82        11.47 o                         
 -11  12   6         30.35         41.75         6.46 o                         
 -10  12   6         26.28         20.98         3.97 o                         
  -9  12   6       1002.17       1002.43        22.13 o                         
  -8  12   6       1152.46       1120.44        24.30 o                         
  -7  12   6         57.32         69.21         4.85 o                         
  -6  12   6        356.60        380.14        12.34 o                         
  -5  12   6         11.98          1.07         6.43 o                         
  -4  12   6        453.92        445.00        11.61 o                         
  -3  12   6         16.89         10.78         4.30 o                         
  -2  12   6          3.27          0.28         3.66 o                         
  -1  12   6        368.52        339.11         9.20 o                         
   0  12   6         54.86         58.39         4.06 o                         
   1  12   6         80.35         95.43         4.76 o                         
   2  12   6       2511.20       2563.49        48.04 o                         
   3  12   6       1158.23       1278.76        26.70 o                         
   4  12   6        451.29        411.65        10.93 o                         
   5  12   6        288.27        273.65         8.18 o                         
   6  12   6         20.62         16.46         2.57 o                         
   7  12   6          4.08          0.29         5.36 o                         
   8  12   6         18.24          4.90         4.74 o                         
   9  12   6          0.55         14.86         6.32 o                         
  10  12   6          0.71         -2.04         6.61 o                         
  11  12   6         18.09         23.44         7.65 o                         
 -13  13   6          0.89         -1.58         6.57 o                         
 -12  13   6        364.26        402.35        17.33 o                         
 -11  13   6        174.91        192.90         9.09 o                         
 -10  13   6          0.76         -0.04         3.71 o                         
  -9  13   6         59.99         59.11         4.92 o                         
  -8  13   6         76.61         79.83         5.53 o                         
  -7  13   6         57.94         46.53         5.10 o                         
  -6  13   6         41.11         27.05         4.39 o                         
  -5  13   6        137.53        130.55         6.47 o                         
  -4  13   6         47.90         44.39         4.80 o                         
  -3  13   6         18.97         17.39         4.11 o                         
  -2  13   6        270.63        276.74         8.81 o                         
  -1  13   6          0.62         -2.51         3.28 o                         
   0  13   6        126.67        113.10         5.50 o                         
   1  13   6        125.34        120.20         5.63 o                         
   2  13   6       1157.70       1200.32        25.35 o                         
   3  13   6       3149.52       3207.45        58.69 o                         
   4  13   6          5.87          7.98         4.45 o                         
   5  13   6          3.18          5.10         3.41 o                         
   6  13   6        710.92        634.15        21.58 o                         
   7  13   6          7.25          1.24         5.11 o                         
   8  13   6         22.18         21.27         7.78 o                         
   9  13   6         41.42         26.50         7.43 o                         
  10  13   6         16.08          4.56         9.89 o                         
 -12  14   6        266.02        252.18        28.11 o                         
 -11  14   6         11.24         12.83         5.54 o                         
 -10  14   6         17.77          8.37         4.76 o                         
  -9  14   6         83.30         85.33         8.01 o                         
  -8  14   6         79.26         76.75         6.33 o                         
  -7  14   6        659.90        592.48        15.17 o                         
  -6  14   6         25.81         17.17         4.33 o                         
  -5  14   6        115.92        113.67         6.32 o                         
  -4  14   6          8.14         10.33         4.26 o                         
  -3  14   6          5.74         -0.84         4.03 o                         
  -2  14   6        507.39        537.08        13.60 o                         
  -1  14   6        420.23        394.70        10.77 o                         
   0  14   6        113.79        110.40         5.12 o                         
   1  14   6        426.89        418.90        10.41 o                         
   2  14   6         34.42         39.97         4.07 o                         
   3  14   6       4871.62       4737.70        85.81 o                         
   4  14   6          5.55          2.67         3.86 o                         
   5  14   6          7.06         -1.65         5.91 o                         
   6  14   6        210.25        215.70        12.00 o                         
   7  14   6         37.23         42.67         5.70 o                         
   8  14   6          8.27         -8.22         6.79 o                         
   9  14   6          5.70         11.61         7.18 o                         
  10  14   6         14.72         18.84         7.95 o                         
 -12  15   6          8.06         12.97         5.58 o                         
 -11  15   6         91.07         82.82         6.63 o                         
 -10  15   6         67.62         77.89         6.34 o                         
  -9  15   6         73.62         82.56        11.02 o                         
  -8  15   6          7.45         14.75         6.29 o                         
  -7  15   6         80.39         85.66         7.98 o                         
  -6  15   6         30.35         35.32         5.00 o                         
  -5  15   6         49.61         41.92         5.03 o                         
  -4  15   6         41.71         25.86         5.53 o                         
  -3  15   6         90.19         73.68         7.01 o                         
  -2  15   6         41.18         50.99         4.51 o                         
  -1  15   6         31.62         28.55         4.33 o                         
   0  15   6        480.96        456.51        11.15 o                         
   1  15   6         97.26        103.23         8.09 o                         
   2  15   6         47.80         43.94         4.34 o                         
   3  15   6         19.93         58.06         5.65 o                         
   4  15   6        283.94        296.85        11.55 o                         
   5  15   6          0.80         -6.40         5.26 o                         
   6  15   6         78.07         71.39         6.69 o                         
   7  15   6          0.02          1.17         9.17 o                         
   8  15   6          6.91         -0.68         6.85 o                         
   9  15   6          0.76         -3.52         7.40 o                         
 -11  16   6          0.31         -7.62         7.18 o                         
 -10  16   6          4.55          3.00         3.41 o                         
  -9  16   6         51.34         52.57         5.78 o                         
  -8  16   6        997.52        962.33        35.24 o                         
  -7  16   6         17.01         16.18         5.30 o                         
  -6  16   6        131.92        107.52         8.00 o                         
  -5  16   6        471.65        443.04        12.04 o                         
  -4  16   6         40.57         21.82         4.40 o                         
  -3  16   6         25.66         21.30         4.68 o                         
  -2  16   6          0.03          3.63         3.92 o                         
  -1  16   6         16.56         17.68         4.15 o                         
   0  16   6       1092.57       1065.63        23.28 o                         
   1  16   6          6.20          5.42         3.68 o                         
   2  16   6          1.74         -0.33         3.67 o                         
   3  16   6         49.46         43.77         5.07 o                         
   4  16   6        231.85        239.99        10.63 o                         
   5  16   6        100.21        118.79         8.93 o                         
   6  16   6          8.61         -5.14        12.20 o                         
   7  16   6          0.34          3.18         7.15 o                         
   8  16   6         17.10         32.47         8.27 o                         
 -10  17   6        188.86        194.78         9.30 o                         
  -9  17   6         39.50         45.47         5.22 o                         
  -8  17   6         42.18         45.73         5.95 o                         
  -7  17   6          4.27         -1.16         5.54 o                         
  -6  17   6         52.02         46.20         6.78 o                         
  -5  17   6        342.46        314.82        12.81 o                         
  -4  17   6        322.97        295.69         9.83 o                         
  -3  17   6        183.95        178.33         8.29 o                         
  -2  17   6         12.04         12.78         4.63 o                         
  -1  17   6        299.48        308.94        10.20 o                         
   0  17   6         48.76         62.03         5.64 o                         
   1  17   6         18.36         23.01         4.67 o                         
   2  17   6        161.25        173.64         9.12 o                         
   3  17   6          7.50         11.47         4.31 o                         
   4  17   6        875.29        877.78        24.24 o                         
   5  17   6        100.23        123.72        10.27 o                         
   6  17   6         25.54         18.08         7.70 o                         
   7  17   6          0.57         13.83         7.80 o                         
  -9  18   6        430.38        503.07        14.20 o                         
  -8  18   6         22.56         28.16         5.28 o                         
  -7  18   6          0.76         -5.16         4.23 o                         
  -6  18   6          1.30          3.94         4.33 o                         
  -5  18   6         19.50         18.55         4.73 o                         
  -4  18   6        265.60        287.74        23.22 o                         
  -3  18   6          0.83         -5.91         4.43 o                         
  -2  18   6        231.89        222.66        11.32 o                         
  -1  18   6        263.65        277.91        10.09 o                         
   0  18   6        585.57        627.19        17.26 o                         
   1  18   6        136.17        156.20         8.93 o                         
   2  18   6         42.96         32.98         5.06 o                         
   3  18   6        672.61        660.16        19.47 o                         
   4  18   6        449.08        482.82        35.93 o                         
   5  18   6         41.17         49.23        11.98 o                         
   6  18   6        275.77        288.85        16.72 o                         
   7  18   6         19.61         25.78         9.17 o                         
  -8  19   6          0.01          3.36         4.39 o                         
  -7  19   6        256.95        230.99        12.76 o                         
  -6  19   6         13.04          9.88         5.06 o                         
  -5  19   6         19.20         21.76         5.21 o                         
  -4  19   6          4.93          3.26         5.77 o                         
  -3  19   6         68.22         76.81         6.06 o                         
  -2  19   6          6.63         15.43         4.22 o                         
  -1  19   6         40.89         50.67         6.66 o                         
   0  19   6          5.10          1.56         5.39 o                         
   1  19   6        185.28        213.71        12.87 o                         
   2  19   6          0.22          0.36         6.56 o                         
   3  19   6          9.83         15.31         6.32 o                         
   4  19   6         55.85         61.28         6.46 o                         
   5  19   6        196.43        219.20        16.18 o                         
   6  19   6        139.85        188.06        32.90 o                         
  -7  20   6         30.65         37.26         9.94 o                         
  -6  20   6        452.58        450.25        14.49 o                         
  -5  20   6         73.42         92.71         6.80 o                         
  -4  20   6         12.60          0.73         5.15 o                         
  -3  20   6        206.72        237.36        12.50 o                         
  -2  20   6          2.86         -4.77         7.29 o                         
  -1  20   6        110.91        143.47         9.37 o                         
   0  20   6         74.30         89.17         7.73 o                         
   1  20   6          0.29          2.81         6.43 o                         
   2  20   6          3.55         -7.77         6.00 o                         
   3  20   6         15.85         14.68         6.93 o                         
   4  20   6        108.08        138.30        17.15 o                         
  -5  21   6         56.84         42.58        10.97 o                         
  -4  21   6         19.83         40.85         9.95 o                         
  -3  21   6         20.66         23.18         8.62 o                         
  -2  21   6         36.89         45.67         8.97 o                         
  -1  21   6         19.49         24.93        10.23 o                         
   0  21   6          0.00          3.36         6.35 o                         
   1  21   6          0.05         -6.36        11.46 o                         
   2  21   6          6.70          3.56         7.54 o                         
 -16   1   7         91.71         82.18         7.84 o                         
 -15   1   7         88.98        104.45         5.78 o                         
 -14   1   7       1204.47       1200.15        22.65 o                         
 -13   1   7         66.56         65.94         4.53 o                         
 -12   1   7        405.54        327.83         8.63 o                         
 -11   1   7         21.63          8.74         3.08 o                         
 -10   1   7        153.06        149.24         5.55 o                         
  -9   1   7        735.03        844.63        15.57 o                         
  -8   1   7         67.28         73.16         3.86 o                         
  -7   1   7         16.92         -2.89         1.94 o                         
  -6   1   7          1.30          7.83         1.48 o                         
  -5   1   7        435.72        469.85        10.66 o                         
  -4   1   7        635.48        721.96        15.23 o                         
  -3   1   7         94.76         84.36         4.13 o                         
  -2   1   7       3609.16       3729.47        85.23 o                         
  -1   1   7         16.41         16.95         2.48 o                         
   0   1   7        770.90        901.53        24.55 o                         
   1   1   7        261.74        274.92         8.87 o                         
   2   1   7        302.89        365.84        10.71 o                         
   3   1   7          7.15          0.40         3.02 o                         
   4   1   7         13.05         16.09         3.77 o                         
   5   1   7         42.63         29.68         4.38 o                         
   6   1   7        301.44        321.90        10.78 o                         
   7   1   7        450.59        467.88        14.76 o                         
   8   1   7        890.55        898.79        19.63 o                         
   9   1   7         31.86         12.63         4.81 o                         
  10   1   7         88.46         97.06         5.74 o                         
  11   1   7         44.77         64.92         6.28 o                         
  12   1   7         34.81         45.26         4.64 o                         
 -16   2   7        262.41        300.45        13.58 o                         
 -15   2   7        213.50        230.64         9.49 o                         
 -14   2   7         88.10         91.84         5.56 o                         
 -13   2   7         24.42         24.12         4.06 o                         
 -12   2   7         50.98         36.68         3.96 o                         
 -11   2   7        223.49        201.08         5.82 o                         
 -10   2   7        115.01        134.19         4.78 o                         
  -9   2   7          0.12         -3.11         2.26 o                         
  -8   2   7       1002.66       1014.98        19.57 o                         
  -7   2   7        434.92        440.74         9.71 o                         
  -6   2   7          0.27         10.67         2.30 o                         
  -5   2   7        326.18        292.62         6.25 o                         
  -4   2   7        143.80        124.72         4.84 o                         
  -3   2   7        703.54        768.73        17.59 o                         
  -2   2   7        211.90        241.40        10.07 o                         
  -1   2   7        139.36        166.81         5.70 o                         
   0   2   7        282.43        277.05         7.81 o                         
   1   2   7        192.28        186.09        14.47 o                         
   2   2   7        348.14        354.80        10.63 o                         
   3   2   7          7.40          0.19         2.98 o                         
   4   2   7        186.61        183.04        17.99 o                         
   5   2   7       2923.85       3075.67       116.44 o                         
   6   2   7         23.91         32.79         4.34 o                         
   7   2   7       1002.67       1024.89        23.85 o                         
   8   2   7          8.53         11.39         3.71 o                         
   9   2   7          0.71         -7.15         4.77 o                         
  10   2   7        296.18        248.84         9.16 o                         
  11   2   7          2.93          8.18         5.03 o                         
  12   2   7        142.68        179.94         8.96 o                         
 -15   3   7         35.30         36.99         5.31 o                         
 -14   3   7         64.80         66.73         4.93 o                         
 -13   3   7         64.95         66.59         4.63 o                         
 -12   3   7        311.74        266.42         7.46 o                         
 -11   3   7        232.73        226.53         5.96 o                         
 -10   3   7          0.90         -3.25         2.17 o                         
  -9   3   7        573.10        640.96        13.28 o                         
  -8   3   7          7.32          2.37         2.48 o                         
  -7   3   7        725.29        746.49        14.94 o                         
  -6   3   7         61.23         81.40         4.12 o                         
  -5   3   7         34.55         39.18         2.88 o                         
  -4   3   7       1286.62       1456.60        29.22 o                         
  -3   3   7       1675.16       1521.22        33.27 o                         
  -2   3   7        672.76        822.33        18.77 o                         
  -1   3   7        929.38        979.85        22.05 o                         
   0   3   7        307.53        253.64         7.32 o                         
   1   3   7         54.46         50.40         5.96 o                         
   2   3   7        244.97        243.44        10.05 o                         
   3   3   7         24.57         46.80         4.07 o                         
   4   3   7       1816.95       1833.14        45.00 o                         
   5   3   7         31.22         26.97         4.04 o                         
   6   3   7         33.94         45.58         4.91 o                         
   7   3   7         57.48         47.29         4.57 o                         
   8   3   7          6.45          2.39         3.51 o                         
   9   3   7          1.58         -4.70         5.14 o                         
  10   3   7          4.08         -4.24         4.12 o                         
  11   3   7          2.83          7.17         4.95 o                         
  12   3   7        108.61        130.22         7.05 o                         
 -15   4   7          7.63          4.69         4.73 o                         
 -14   4   7         16.30         18.71         4.27 o                         
 -13   4   7        208.58        205.02         6.29 o                         
 -12   4   7        618.33        600.82        11.58 o                         
 -11   4   7         11.84          6.25         2.75 o                         
 -10   4   7        239.64        233.37         6.42 o                         
  -9   4   7       1424.66       1464.04        27.73 o                         
  -8   4   7         51.20         67.09         3.74 o                         
  -7   4   7        779.16        725.30        14.68 o                         
  -6   4   7         65.08         49.97         3.11 o                         
  -5   4   7        123.58        125.68         6.35 o                         
  -4   4   7       8469.22       8308.06       203.23 o                         
  -3   4   7       2432.48       2411.86        51.95 o                         
  -2   4   7       1821.78       1746.50        34.98 o                         
  -1   4   7       1016.07        982.74        29.96 o                         
   0   4   7        222.40        244.03         7.97 o                         
   1   4   7       1342.35       1368.69        30.46 o                         
   2   4   7        765.93        793.62        18.49 o                         
   3   4   7          0.11         -4.08         3.16 o                         
   4   4   7        499.76        456.84        15.00 o                         
   5   4   7         17.66          8.51         3.74 o                         
   6   4   7         38.57         26.22         4.34 o                         
   7   4   7        342.86        335.69        10.30 o                         
   8   4   7         42.38         35.30         3.94 o                         
   9   4   7        261.37        240.89         8.47 o                         
  10   4   7          0.68          0.01         3.95 o                         
  11   4   7         16.30         12.31         4.39 o                         
  12   4   7         51.80         64.90         5.90 o                         
 -15   5   7         25.69         29.74         5.66 o                         
 -14   5   7         70.81         81.21         4.96 o                         
 -13   5   7          2.11          4.67         3.82 o                         
 -12   5   7          7.83         13.76         3.33 o                         
 -11   5   7        131.42        122.03         4.50 o                         
 -10   5   7          0.04         -2.39         2.77 o                         
  -9   5   7        196.50        159.91         6.02 o                         
  -8   5   7        860.63        926.86        18.46 o                         
  -7   5   7        255.44        255.90         7.10 o                         
  -6   5   7        656.85        626.81        13.11 o                         
  -5   5   7       4860.86       5071.63        98.61 o                         
  -4   5   7       3527.07       3525.61        68.79 o                         
  -3   5   7        155.34         96.65         5.02 o                         
  -2   5   7       7328.29       7196.68       152.29 o                         
  -1   5   7          1.28          6.81         2.63 o                         
   0   5   7        240.43        296.63         9.37 o                         
   1   5   7        111.40        114.98         5.80 o                         
   2   5   7       1526.26       1645.26        36.25 o                         
   3   5   7        135.92        110.14         5.36 o                         
   4   5   7          6.52         -4.35         2.90 o                         
   5   5   7        163.24        167.15         7.62 o                         
   6   5   7         28.05         25.17         4.39 o                         
   7   5   7        190.31        196.55         8.51 o                         
   8   5   7          1.69         -4.65         3.10 o                         
   9   5   7        320.93        296.52         9.23 o                         
  10   5   7          0.83          6.23         3.86 o                         
  11   5   7          0.04         10.60         6.73 o                         
  12   5   7          0.44          4.11         5.50 o                         
 -15   6   7        237.57        270.72         9.81 o                         
 -14   6   7         11.10         15.20         3.41 o                         
 -13   6   7          0.05         -0.99         3.91 o                         
 -12   6   7         65.03         59.12         3.63 o                         
 -11   6   7        214.57        174.52         5.54 o                         
 -10   6   7         26.46         20.04         5.33 o                         
  -9   6   7         66.28         73.83         4.14 o                         
  -8   6   7        407.78        435.15        10.13 o                         
  -7   6   7        478.72        493.91        11.07 o                         
  -6   6   7        291.07        252.75         7.01 o                         
  -5   6   7       1500.84       1462.62        29.80 o                         
  -4   6   7         90.91        109.55         5.48 o                         
  -3   6   7       1052.80        934.75        19.50 o                         
  -2   6   7       2810.00       2904.37        56.96 o                         
  -1   6   7        760.20        857.18        19.73 o                         
   0   6   7         31.68         28.24         3.14 o                         
   1   6   7         85.69         79.76         4.48 o                         
   2   6   7        637.48        680.37        18.15 o                         
   3   6   7          0.93         -4.84         3.22 o                         
   4   6   7         35.21         42.36         4.94 o                         
   5   6   7        475.94        458.80        12.17 o                         
   6   6   7         53.24         40.45         3.75 o                         
   7   6   7        248.97        234.34        10.42 o                         
   8   6   7          3.46         -2.76         4.42 o                         
   9   6   7         83.00         84.66         5.01 o                         
  10   6   7        370.15        365.44        11.42 o                         
  11   6   7         13.52         14.64         2.90 o                         
  12   6   7          7.58          1.18         4.97 o                         
 -15   7   7         35.39         28.73         4.23 o                         
 -14   7   7         96.59        105.14         7.90 o                         
 -13   7   7         94.32         93.46         4.78 o                         
 -12   7   7        187.44        184.52         6.26 o                         
 -11   7   7         32.39         17.98         2.86 o                         
 -10   7   7        296.66        256.69         9.43 o                         
  -9   7   7         66.23         48.16         3.67 o                         
  -8   7   7        752.03        753.22        15.61 o                         
  -7   7   7       1145.38       1276.82        24.62 o                         
  -6   7   7        121.42        102.02         4.74 o                         
  -5   7   7       1162.93       1180.43        24.63 o                         
  -4   7   7       3900.66       3919.46        83.93 o                         
  -3   7   7       1958.17       1832.74        36.63 o                         
  -2   7   7         65.39         46.14         4.37 o                         
  -1   7   7       2208.88       2270.13        49.32 o                         
   0   7   7         34.26         33.80         3.03 o                         
   1   7   7        362.10        482.50        12.37 o                         
   2   7   7       1597.46       1619.00        35.78 o                         
   3   7   7         23.89         16.85         3.33 o                         
   4   7   7        217.47        235.63         8.02 o                         
   5   7   7         19.42         10.18         3.58 o                         
   6   7   7         28.09         17.04         3.52 o                         
   7   7   7         82.03         69.56         6.21 o                         
   8   7   7          1.19         -3.82         2.55 o                         
   9   7   7        179.11        166.15         5.79 o                         
  10   7   7         18.75         20.18         2.28 o                         
  11   7   7         32.08         23.51         6.05 o                         
  12   7   7          2.52         -4.72        12.87 o                         
 -15   8   7         52.66         58.06         6.86 o                         
 -14   8   7        313.71        298.80         8.93 o                         
 -13   8   7          2.30          3.69         4.51 o                         
 -12   8   7          3.34          3.65         2.89 o                         
 -11   8   7         37.89         34.25         5.10 o                         
 -10   8   7        195.83        195.95         8.65 o                         
  -9   8   7        164.31        137.61         6.96 o                         
  -8   8   7        376.41        374.62         9.37 o                         
  -7   8   7       1157.96       1267.20        24.52 o                         
  -6   8   7        266.08        248.46         7.76 o                         
  -5   8   7        264.20        273.89         8.20 o                         
  -4   8   7         44.92         54.75         3.87 o                         
  -3   8   7        107.32        107.22         7.73 o                         
  -2   8   7       1848.23       1934.84        38.68 o                         
  -1   8   7       1448.46       1449.62        29.42 o                         
   0   8   7         22.77         28.84         3.38 o                         
   1   8   7        210.08        212.69         7.44 o                         
   2   8   7        446.50        459.38        12.18 o                         
   3   8   7        152.43        180.49         7.15 o                         
   4   8   7        138.87        150.06         6.75 o                         
   5   8   7         15.39         13.23         3.48 o                         
   6   8   7       1409.56       1291.88        29.66 o                         
   7   8   7         14.95         -0.98         3.26 o                         
   8   8   7         68.33         42.57         3.15 o                         
   9   8   7          1.50          3.32         6.26 o                         
  10   8   7         41.33         42.74         6.71 o                         
  11   8   7         22.40         17.99         5.11 o                         
 -14   9   7        206.16        218.83         8.77 o                         
 -13   9   7          4.42          4.54         3.26 o                         
 -12   9   7         29.07         27.56         4.29 o                         
 -11   9   7         13.71         12.18         2.99 o                         
 -10   9   7        323.42        319.08         8.83 o                         
  -9   9   7        405.74        359.20        12.51 o                         
  -8   9   7        568.57        567.09        12.83 o                         
  -7   9   7          5.47          6.69         3.02 o                         
  -6   9   7        290.39        283.14         8.50 o                         
  -5   9   7        450.57        491.10        12.12 o                         
  -4   9   7         10.54          2.32         3.18 o                         
  -3   9   7          1.64          0.71         2.65 o                         
  -2   9   7        141.86        139.16         6.26 o                         
  -1   9   7       1022.75       1056.19        22.09 o                         
   0   9   7          5.41          9.82         2.89 o                         
   1   9   7          0.00         -4.17         3.06 o                         
   2   9   7          0.81         -2.37         3.24 o                         
   3   9   7        429.14        460.26        16.29 o                         
   4   9   7        173.11        173.19         7.42 o                         
   5   9   7         26.63         34.66         5.94 o                         
   6   9   7         26.28         19.43         3.55 o                         
   7   9   7         48.99         49.40         3.92 o                         
   8   9   7        449.90        380.73        13.97 o                         
   9   9   7         97.04        111.51         8.54 o                         
  10   9   7        195.87        171.89        10.77 o                         
  11   9   7         12.00         13.67         7.40 o                         
 -14  10   7         16.94         23.13         4.16 o                         
 -13  10   7         65.49         55.89         4.15 o                         
 -12  10   7        413.87        448.90        15.92 o                         
 -11  10   7        275.10        264.97        12.41 o                         
 -10  10   7         28.48         38.56         3.78 o                         
  -9  10   7         14.42         17.46         3.08 o                         
  -8  10   7       2969.66       2742.24        54.80 o                         
  -7  10   7        356.44        337.30         9.75 o                         
  -6  10   7        106.47        124.75         5.74 o                         
  -5  10   7        549.04        572.98        13.72 o                         
  -4  10   7        113.73        107.11         5.37 o                         
  -3  10   7        712.31        709.87        17.64 o                         
  -2  10   7        528.25        549.12        12.84 o                         
  -1  10   7         37.00         49.33         3.72 o                         
   0  10   7         60.06         60.55         3.98 o                         
   1  10   7         39.14         37.76         3.69 o                         
   2  10   7        336.39        374.85        10.87 o                         
   3  10   7       2110.42       2063.53        45.42 o                         
   4  10   7         22.38         22.92         3.75 o                         
   5  10   7        158.56        197.30         9.41 o                         
   6  10   7         13.41          5.30         3.19 o                         
   7  10   7        138.62        138.41         6.22 o                         
   8  10   7        443.15        439.14        16.81 o                         
   9  10   7          0.33          5.22         5.80 o                         
  10  10   7         69.89         65.99         6.50 o                         
  11  10   7         14.14         14.58         7.24 o                         
 -14  11   7         33.95         37.11         4.55 o                         
 -13  11   7         40.21         46.85         7.09 o                         
 -12  11   7         10.45         12.97         6.37 o                         
 -11  11   7        272.76        290.05        14.73 o                         
 -10  11   7         52.42         61.32         4.61 o                         
  -9  11   7        232.97        200.87         7.17 o                         
  -8  11   7          1.45          0.59         3.25 o                         
  -7  11   7        292.20        250.21         8.57 o                         
  -6  11   7          6.94          0.05         3.41 o                         
  -5  11   7          3.20         -2.21         3.62 o                         
  -4  11   7        275.30        256.17         8.40 o                         
  -3  11   7         70.82         65.55         6.04 o                         
  -2  11   7        620.47        609.58        14.15 o                         
  -1  11   7        326.40        308.59         8.76 o                         
   0  11   7        272.83        272.36         8.25 o                         
   1  11   7        797.96        837.24        19.07 o                         
   2  11   7         50.14         49.14         4.65 o                         
   3  11   7       1081.12       1011.43        21.71 o                         
   4  11   7         14.27         17.57         3.89 o                         
   5  11   7         45.80         35.82         4.11 o                         
   6  11   7        518.46        470.05        13.63 o                         
   7  11   7        281.52        246.36        13.71 o                         
   8  11   7          5.38          6.15         9.48 o                         
   9  11   7         98.60        118.17        17.04 o                         
  10  11   7        277.39        237.79        14.09 o                         
 -13  12   7         12.55          9.73         7.44 o                         
 -12  12   7         81.35         79.35         7.74 o                         
 -11  12   7          3.37          1.39         6.60 o                         
 -10  12   7        274.54        250.87         9.37 o                         
  -9  12   7         52.43         44.30         4.55 o                         
  -8  12   7         12.91          6.00         3.70 o                         
  -7  12   7          0.00         -0.29         4.67 o                         
  -6  12   7        127.06        111.14         6.02 o                         
  -5  12   7          3.02         -4.39         3.72 o                         
  -4  12   7         27.98         12.45         4.20 o                         
  -3  12   7         89.07        100.32         5.67 o                         
  -2  12   7         20.29         24.27         3.64 o                         
  -1  12   7         11.52         10.86         3.51 o                         
   0  12   7          4.02         -0.12         3.44 o                         
   1  12   7        178.54        190.79         7.41 o                         
   2  12   7         57.91         68.59         4.92 o                         
   3  12   7        617.91        603.95        14.53 o                         
   4  12   7          7.23          3.79         4.41 o                         
   5  12   7          1.16         -2.12         3.56 o                         
   6  12   7        519.13        510.16        15.59 o                         
   7  12   7         15.16         11.03         6.22 o                         
   8  12   7         41.38         32.65         6.54 o                         
   9  12   7         18.94          9.28         4.43 o                         
  10  12   7          6.99         17.59        14.25 o                         
 -13  13   7          0.35         13.84         7.41 o                         
 -12  13   7        268.97        276.50        16.17 o                         
 -11  13   7         14.64         13.63         4.25 o                         
 -10  13   7        386.38        392.16        12.79 o                         
  -9  13   7          0.28          7.93         4.08 o                         
  -8  13   7          1.13         -6.52         5.21 o                         
  -7  13   7         52.39         39.37         4.68 o                         
  -6  13   7         49.65         64.88         5.07 o                         
  -5  13   7        132.15        138.43         7.02 o                         
  -4  13   7         25.60         12.03         4.37 o                         
  -3  13   7        162.43        127.50         7.54 o                         
  -2  13   7        198.24        177.40         8.23 o                         
  -1  13   7         12.99         11.11         3.74 o                         
   0  13   7         24.39         23.68         4.10 o                         
   1  13   7        509.20        569.47        15.11 o                         
   2  13   7        839.87        830.77        17.37 o                         
   3  13   7         25.35         42.46         5.35 o                         
   4  13   7         25.17         12.45         4.03 o                         
   5  13   7          4.82          0.56         4.68 o                         
   6  13   7        442.37        412.64        14.96 o                         
   7  13   7         92.56         73.00         8.60 o                         
   8  13   7          1.96          3.23         5.56 o                         
   9  13   7         40.78         25.04        10.01 o                         
 -12  14   7          4.59          6.42         7.83 o                         
 -11  14   7         21.59         27.73         4.48 o                         
 -10  14   7          4.60         10.82         4.81 o                         
  -9  14   7        164.50        154.70         8.76 o                         
  -8  14   7         43.13         64.53         6.90 o                         
  -7  14   7          0.33         10.69         5.20 o                         
  -6  14   7          1.13         -6.30         4.20 o                         
  -5  14   7         28.47          9.81         6.35 o                         
  -4  14   7         15.32          6.33         4.76 o                         
  -3  14   7       1297.82       1244.26        26.78 o                         
  -2  14   7          9.45          5.49         4.65 o                         
  -1  14   7        153.47        164.19         7.39 o                         
   0  14   7        278.61        255.04         8.99 o                         
   1  14   7        528.61        553.25        12.80 o                         
   2  14   7       4485.92       4559.32        82.77 o                         
   3  14   7       1535.90       1528.61        31.91 o                         
   4  14   7         63.33         52.80         5.87 o                         
   5  14   7          0.49         -6.93         4.62 o                         
   6  14   7         10.23         10.62         5.85 o                         
   7  14   7          3.91          0.17         6.05 o                         
   8  14   7          0.93         -6.58         6.87 o                         
   9  14   7         16.63         20.76         7.70 o                         
 -11  15   7         35.59         35.46         4.94 o                         
 -10  15   7         53.39         58.32        10.19 o                         
  -9  15   7          5.40          1.76         5.75 o                         
  -8  15   7         32.60         31.92         6.88 o                         
  -7  15   7         28.19         11.80         6.75 o                         
  -6  15   7        123.88        118.32         9.76 o                         
  -5  15   7        117.11        112.22         6.20 o                         
  -4  15   7        468.49        428.80        12.35 o                         
  -3  15   7        168.51        168.55         7.96 o                         
  -2  15   7         59.44         43.72         5.10 o                         
  -1  15   7         12.95          5.34         4.14 o                         
   0  15   7          4.11         -1.74         3.77 o                         
   1  15   7         72.39         72.73         5.89 o                         
   2  15   7         82.80         86.09         6.17 o                         
   3  15   7        505.00        479.94        17.95 o                         
   4  15   7        205.79        229.67        10.84 o                         
   5  15   7         17.80          5.41         4.98 o                         
   6  15   7        264.38        230.44        16.52 o                         
   7  15   7          0.27          2.62         5.30 o                         
   8  15   7         23.58         19.78         7.88 o                         
 -11  16   7         16.55         18.14         4.18 o                         
 -10  16   7          0.63         -6.15         8.21 o                         
  -9  16   7        297.72        330.00        25.64 o                         
  -8  16   7          3.91         -0.49         8.11 o                         
  -7  16   7          0.08          1.48         8.01 o                         
  -6  16   7          0.30          2.45         7.51 o                         
  -5  16   7         16.89          6.87         5.83 o                         
  -4  16   7          0.95          2.87         4.84 o                         
  -3  16   7         66.90         70.28         6.22 o                         
  -2  16   7       1452.90       1459.34        30.87 o                         
  -1  16   7        401.43        392.19        11.60 o                         
   0  16   7         33.51         27.02         4.09 o                         
   1  16   7          0.03         -0.94         4.28 o                         
   2  16   7         10.24          8.77         4.78 o                         
   3  16   7        115.59         95.61         7.26 o                         
   4  16   7        114.60        120.46         7.58 o                         
   5  16   7          0.02         -1.37         5.06 o                         
   6  16   7          3.80         13.34         6.74 o                         
   7  16   7         10.24          7.69         7.90 o                         
   8  16   7          0.17          2.33         8.35 o                         
 -10  17   7         33.22         35.14         6.75 o                         
  -9  17   7         32.72         51.99        13.98 o                         
  -8  17   7          5.07          3.40         7.54 o                         
  -7  17   7          0.59          3.05         8.38 o                         
  -6  17   7          8.05         -0.94         5.62 o                         
  -5  17   7         17.25          4.59         6.07 o                         
  -4  17   7         99.51         65.38         6.12 o                         
  -3  17   7         54.53         28.51         6.28 o                         
  -2  17   7        213.27        228.00         9.15 o                         
  -1  17   7          1.91          5.10         4.40 o                         
   0  17   7        221.30        209.86         9.94 o                         
   1  17   7         30.36         28.02         5.62 o                         
   2  17   7         70.13         54.79         5.87 o                         
   3  17   7         95.94         74.73         6.07 o                         
   4  17   7         14.35          2.35         6.10 o                         
   5  17   7          5.67          7.94         6.24 o                         
   6  17   7         27.81         45.39         8.55 o                         
   7  17   7         71.02         84.14        22.92 o                         
  -9  18   7          3.67          6.50         5.10 o                         
  -8  18   7         58.44         43.59         5.09 o                         
  -7  18   7         17.57         11.31         7.17 o                         
  -6  18   7         84.72         77.05         8.83 o                         
  -5  18   7        250.84        279.04        14.36 o                         
  -4  18   7         15.38         17.60         5.86 o                         
  -3  18   7        110.32        144.24        11.36 o                         
  -2  18   7         25.10         23.03         5.18 o                         
  -1  18   7         74.37         68.90         6.62 o                         
   0  18   7          3.09         -0.47         6.33 o                         
   1  18   7         19.76         19.55         6.27 o                         
   2  18   7          0.04         -5.23         5.35 o                         
   3  18   7         21.64         11.43         5.43 o                         
   4  18   7          3.08          6.64         5.18 o                         
   5  18   7        251.68        304.10        25.71 o                         
   6  18   7          8.82         10.96        10.69 o                         
  -8  19   7          0.36          0.25         6.62 o                         
  -7  19   7          5.08          8.00         4.84 o                         
  -6  19   7        346.40        364.88        13.34 o                         
  -5  19   7         51.77         56.22         7.45 o                         
  -4  19   7         21.91          8.96         7.96 o                         
  -3  19   7          6.82          0.85         7.54 o                         
  -2  19   7        181.06        184.24        11.56 o                         
  -1  19   7          8.26          9.54         6.49 o                         
   0  19   7         21.87         26.84         6.95 o                         
   1  19   7         53.37         53.98         7.48 o                         
   2  19   7         80.93         86.35         6.39 o                         
   3  19   7          0.65          2.99         4.84 o                         
   4  19   7         60.58         68.69        11.22 o                         
   5  19   7          0.68         21.89        13.46 o                         
  -6  20   7         13.69         14.83         6.13 o                         
  -5  20   7         23.47         32.73         5.80 o                         
  -4  20   7         32.14         42.04         8.14 o                         
  -3  20   7          1.78          6.12         7.44 o                         
  -2  20   7         57.27         61.38         8.88 o                         
  -1  20   7         13.20         14.99         6.71 o                         
   0  20   7         34.74         26.51         6.93 o                         
   1  20   7        130.48        135.77         9.16 o                         
   2  20   7          6.27          7.47         7.05 o                         
   3  20   7          0.24         -8.91         5.94 o                         
  -4  21   7          6.20         11.87        10.39 o                         
  -3  21   7         12.15         21.21         9.63 o                         
  -2  21   7        134.51        122.05        10.68 o                         
  -1  21   7          9.37         -0.25         8.84 o                         
   0  21   7          0.74         -1.35         6.92 o                         
   1  21   7         51.02         69.91         9.89 o                         
 -15   0   8        466.09        505.77        17.62 o                         
 -14   0   8          9.16         13.54         6.00 o                         
 -13   0   8        239.56        204.85        14.25 o                         
 -12   0   8          0.16         -5.90         5.24 o                         
 -11   0   8        480.32        474.95        19.89 o                         
 -10   0   8        184.53        164.90        10.30 o                         
  -9   0   8        136.87        140.52         9.39 o                         
  -8   0   8       1151.41       1179.88        29.48 o                         
  -7   0   8        198.85        214.45         8.96 o                         
  -6   0   8         72.77         47.23         3.45 o                         
  -5   0   8       2129.83       2115.67        51.26 o                         
  -4   0   8         21.53         25.40         3.83 o                         
  -3   0   8          0.02          8.32         3.39 o                         
  -2   0   8       8426.23       8742.48       238.55 o                         
  -1   0   8        771.75        792.36        29.43 o                         
   0   0   8       8393.98       8633.70       915.26 o                         
   1   0   8        442.31        462.41        18.62 o                         
   2   0   8       1564.14       1888.20        65.29 o                         
   3   0   8       4594.03       4541.81       153.37 o                         
   4   0   8         19.52         19.53         7.71 o                         
   5   0   8          4.03         16.21         5.96 o                         
   6   0   8       2037.86       2085.39        72.76 o                         
   7   0   8       1329.77       1435.11        88.53 o                         
   8   0   8       3526.63       3537.72        98.79 o                         
   9   0   8          0.73         -2.09         5.90 o                         
  10   0   8          0.73          8.15         8.06 o                         
  11   0   8        236.28        245.43        14.36 o                         
  12   0   8         58.53         75.49         8.12 o                         
 -15   1   8         38.98         39.51         5.62 o                         
 -14   1   8        138.21        103.74         7.47 o                         
 -13   1   8         44.36         29.89         4.44 o                         
 -12   1   8        592.98        511.13        12.29 o                         
 -11   1   8        122.43        111.51         6.61 o                         
 -10   1   8        105.58        117.87         6.90 o                         
  -9   1   8       1753.40       1900.29        35.31 o                         
  -8   1   8        446.89        505.44        10.93 o                         
  -7   1   8        180.06        171.36         4.39 o                         
  -6   1   8        475.27        445.99        10.39 o                         
  -5   1   8        351.77        334.69         7.15 o                         
  -4   1   8        398.63        421.42         9.96 o                         
  -3   1   8       1751.32       1840.77        36.74 o                         
  -2   1   8        161.01        190.51         7.10 o                         
  -1   1   8        225.44        225.00         7.98 o                         
   0   1   8        859.84        927.13        23.61 o                         
   1   1   8        373.79        367.64        10.96 o                         
   2   1   8       1200.99       1194.99        45.28 o                         
   3   1   8         43.98         44.83         4.28 o                         
   4   1   8         55.79         79.22         5.24 o                         
   5   1   8        331.63        292.11        10.32 o                         
   6   1   8         40.09         47.23         5.15 o                         
   7   1   8       1728.06       1795.30        44.95 o                         
   8   1   8        597.92        613.23        24.90 o                         
   9   1   8         17.01         15.39         5.40 o                         
  10   1   8          0.47         -5.30         4.44 o                         
  11   1   8          1.32         -1.20         4.85 o                         
  12   1   8         34.24         41.38         5.12 o                         
 -15   2   8          0.57         13.73         5.01 o                         
 -14   2   8         17.80         21.39         4.83 o                         
 -13   2   8          1.39         -4.81         3.81 o                         
 -12   2   8        161.35        180.41         7.96 o                         
 -11   2   8         90.56         93.67         5.21 o                         
 -10   2   8        230.25        236.68         6.94 o                         
  -9   2   8         12.18         10.44         2.66 o                         
  -8   2   8         14.86         18.51         2.81 o                         
  -7   2   8         92.59         75.56         4.01 o                         
  -6   2   8       1736.48       1914.95        30.97 o                         
  -5   2   8        503.35        482.58         9.74 o                         
  -4   2   8       4066.16       4081.90        87.11 o                         
  -3   2   8          3.00         -4.27         2.85 o                         
  -2   2   8         29.20         37.31         3.17 o                         
  -1   2   8       1619.77       1543.45        38.78 o                         
   0   2   8         13.12         14.29         2.97 o                         
   1   2   8         99.14         83.73         5.18 o                         
   2   2   8        244.44        249.22         8.83 o                         
   3   2   8          3.08         -3.14         3.24 o                         
   4   2   8       1272.11       1313.57        36.21 o                         
   5   2   8         18.82         22.64         4.24 o                         
   6   2   8         13.97         10.82         4.46 o                         
   7   2   8          2.07         15.48         5.06 o                         
   8   2   8          0.30          8.33         4.56 o                         
   9   2   8        160.59        153.08         7.28 o                         
  10   2   8         29.77         24.19         5.16 o                         
  11   2   8         26.57         21.91         6.95 o                         
  12   2   8          0.92          9.47         7.41 o                         
 -15   3   8          0.13          0.69         5.01 o                         
 -14   3   8         57.84         44.11         5.08 o                         
 -13   3   8         29.65         14.83         3.89 o                         
 -12   3   8         33.95         27.61         3.62 o                         
 -11   3   8        423.67        407.52         9.90 o                         
 -10   3   8        739.41        756.30        15.65 o                         
  -9   3   8          4.24          7.78         2.93 o                         
  -8   3   8          3.43         11.90         2.81 o                         
  -7   3   8        117.28        110.26         4.89 o                         
  -6   3   8         13.54         12.94         2.74 o                         
  -5   3   8        399.60        449.53         8.53 o                         
  -4   3   8       1861.22       1974.78        39.28 o                         
  -3   3   8        423.19        451.55        12.91 o                         
  -2   3   8        165.68        177.44         6.14 o                         
  -1   3   8        710.29        708.18        18.77 o                         
   0   3   8        335.03        360.61         9.70 o                         
   1   3   8         62.15         56.62         4.17 o                         
   2   3   8         62.70         66.75         4.61 o                         
   3   3   8        310.06        271.19         9.51 o                         
   4   3   8        569.68        534.94        15.33 o                         
   5   3   8         84.04         97.52         6.04 o                         
   6   3   8         96.80         82.36         8.15 o                         
   7   3   8        767.33        807.43        22.52 o                         
   8   3   8         38.22         29.24         5.15 o                         
   9   3   8         90.01         76.37         5.36 o                         
  10   3   8          1.88         10.38         5.99 o                         
  11   3   8         21.66          6.55         5.27 o                         
  12   3   8        185.58        242.74        19.87 o                         
 -15   4   8         19.32         10.16         5.07 o                         
 -14   4   8         26.87         21.84         4.96 o                         
 -13   4   8         72.33         92.52         4.43 o                         
 -12   4   8        267.95        254.34         7.77 o                         
 -11   4   8         70.95         62.81         4.47 o                         
 -10   4   8          0.22         -2.66         3.07 o                         
  -9   4   8         44.84         54.24         3.77 o                         
  -8   4   8        224.08        278.62         8.28 o                         
  -7   4   8         58.39         65.11         3.76 o                         
  -6   4   8        203.63        215.62         7.89 o                         
  -5   4   8        799.63        911.66        15.64 o                         
  -4   4   8         40.30         44.29         6.18 o                         
  -3   4   8          2.88         -4.11         2.74 o                         
  -2   4   8         18.72         21.95         4.67 o                         
  -1   4   8        957.46        968.31        30.17 o                         
   0   4   8         43.63         30.49         3.34 o                         
   1   4   8          2.50         -3.70         2.74 o                         
   2   4   8        270.24        250.72         8.05 o                         
   3   4   8        330.32        322.85         9.72 o                         
   4   4   8          6.27          2.04         3.82 o                         
   5   4   8        135.00        143.36         8.32 o                         
   6   4   8         50.76         45.98         5.40 o                         
   7   4   8        349.43        330.84        12.21 o                         
   8   4   8        169.74        140.89         7.65 o                         
   9   4   8        163.26        152.68         7.22 o                         
  10   4   8        457.78        422.48        11.96 o                         
  11   4   8         14.85         18.05         5.43 o                         
  12   4   8         26.63         19.95         7.91 o                         
 -15   5   8          0.24          0.17         4.77 o                         
 -14   5   8        111.14        123.25         5.22 o                         
 -13   5   8        154.13        142.54         6.01 o                         
 -12   5   8         42.92         33.02         4.62 o                         
 -11   5   8         57.69         55.35         4.27 o                         
 -10   5   8        548.03        550.69        13.58 o                         
  -9   5   8        735.42        798.72        16.70 o                         
  -8   5   8        673.29        702.61        14.80 o                         
  -7   5   8        340.23        343.87         8.71 o                         
  -6   5   8         42.19         33.99         3.30 o                         
  -5   5   8       1045.17       1158.45        24.18 o                         
  -4   5   8        103.33         83.21         4.21 o                         
  -3   5   8       1497.33       1414.48        28.66 o                         
  -2   5   8        587.68        574.37        14.09 o                         
  -1   5   8       2205.07       2388.55        51.76 o                         
   0   5   8         21.52         28.20         3.27 o                         
   1   5   8         10.95         10.80         3.16 o                         
   2   5   8         11.01         17.35         4.39 o                         
   3   5   8         26.55         31.50         3.84 o                         
   4   5   8        265.50        265.23         8.68 o                         
   5   5   8         28.71         26.49         4.08 o                         
   6   5   8        301.01        290.27         9.79 o                         
   7   5   8          6.87          6.23         4.59 o                         
   8   5   8         12.54          1.84         4.67 o                         
   9   5   8         84.89         72.21         4.85 o                         
  10   5   8        304.13        298.99        10.71 o                         
  11   5   8         32.15         27.88         5.45 o                         
 -15   6   8          0.46          2.34         3.48 o                         
 -14   6   8        183.12        214.38        11.12 o                         
 -13   6   8          3.33          6.54         4.71 o                         
 -12   6   8         70.47         72.16         4.89 o                         
 -11   6   8         22.50         24.20         4.02 o                         
 -10   6   8         19.61         19.10         3.61 o                         
  -9   6   8        237.99        282.10        10.42 o                         
  -8   6   8        181.95        212.55         6.90 o                         
  -7   6   8        237.86        248.61         8.65 o                         
  -6   6   8        661.12        666.79        14.08 o                         
  -5   6   8        517.86        505.34        12.28 o                         
  -4   6   8       3422.15       3580.98        70.11 o                         
  -3   6   8       1313.74       1321.95        27.04 o                         
  -2   6   8        321.77        345.18        11.10 o                         
  -1   6   8       2367.09       2209.75        48.12 o                         
   0   6   8          0.07         -3.52         2.88 o                         
   1   6   8         32.82         37.37         3.79 o                         
   2   6   8        148.38        126.77         6.17 o                         
   3   6   8          0.25         -4.75         3.17 o                         
   4   6   8         37.09         31.56         4.02 o                         
   5   6   8         23.27         25.80         4.12 o                         
   6   6   8        861.02        775.22        19.20 o                         
   7   6   8        586.27        568.65        13.91 o                         
   8   6   8          0.11         -4.77         3.87 o                         
   9   6   8        252.38        254.43         8.66 o                         
  10   6   8        222.31        220.08         9.06 o                         
  11   6   8         20.24         30.60         4.84 o                         
 -15   7   8        236.86        275.97        13.37 o                         
 -14   7   8        240.40        258.23        10.65 o                         
 -13   7   8        262.09        235.67         9.60 o                         
 -12   7   8        101.67         83.50         5.77 o                         
 -11   7   8         10.31          8.35         3.62 o                         
 -10   7   8         66.52         64.71         5.29 o                         
  -9   7   8        860.77        804.17        16.80 o                         
  -8   7   8         50.77         61.06         4.54 o                         
  -7   7   8        247.42        278.80         7.93 o                         
  -6   7   8        552.11        571.72        13.52 o                         
  -5   7   8       3311.22       3346.74        66.05 o                         
  -4   7   8       1039.04       1094.82        22.76 o                         
  -3   7   8        252.47        255.71         7.50 o                         
  -2   7   8       8020.63       7924.73       153.35 o                         
  -1   7   8       1982.48       2193.00        43.74 o                         
   0   7   8         58.26         40.18         3.75 o                         
   1   7   8        119.53        132.46         6.25 o                         
   2   7   8        102.60        108.87         5.94 o                         
   3   7   8        390.29        361.14        11.19 o                         
   4   7   8        467.64        459.96        14.68 o                         
   5   7   8         79.95         77.46         5.29 o                         
   6   7   8         16.45         12.33         3.92 o                         
   7   7   8        351.36        362.32        10.37 o                         
   8   7   8          1.70         -0.66         3.86 o                         
   9   7   8         64.28         48.94         4.98 o                         
  10   7   8         31.87         29.24         3.97 o                         
  11   7   8          0.22         -0.12        10.80 o                         
 -14   8   8          0.62          5.41         4.28 o                         
 -13   8   8          0.22         -0.14         4.74 o                         
 -12   8   8         49.37         49.93         4.97 o                         
 -11   8   8        664.68        622.98        15.14 o                         
 -10   8   8       1151.40       1085.79        21.88 o                         
  -9   8   8        263.56        253.93        12.53 o                         
  -8   8   8        287.21        258.26        10.48 o                         
  -7   8   8          2.74         -4.37         3.25 o                         
  -6   8   8         39.32         40.83         3.84 o                         
  -5   8   8        164.37        208.29         7.37 o                         
  -4   8   8         71.98         70.47         4.78 o                         
  -3   8   8          4.28          8.06         4.45 o                         
  -2   8   8       4009.91       4075.68        79.76 o                         
  -1   8   8        158.49        153.77         6.01 o                         
   0   8   8         82.98         89.63         6.61 o                         
   1   8   8         60.85         68.67         4.69 o                         
   2   8   8         89.00         77.09         4.98 o                         
   3   8   8        386.55        378.69        11.75 o                         
   4   8   8         80.05         65.84         5.01 o                         
   5   8   8         26.34         26.43         4.47 o                         
   6   8   8        162.73        148.25         6.74 o                         
   7   8   8         37.70         42.48         4.32 o                         
   8   8   8          6.86         10.39         5.82 o                         
   9   8   8          0.13          1.33         2.71 o                         
  10   8   8         41.17         32.47         7.41 o                         
  11   8   8         22.45         26.51         9.35 o                         
 -14   9   8         72.47         74.73         8.59 o                         
 -13   9   8        186.97        180.15         8.61 o                         
 -12   9   8        238.86        218.11         9.14 o                         
 -11   9   8        293.43        276.95         9.97 o                         
 -10   9   8        293.30        290.22         8.86 o                         
  -9   9   8        649.36        649.99        14.45 o                         
  -8   9   8        218.80        202.49         7.23 o                         
  -7   9   8        100.30         89.41         5.21 o                         
  -6   9   8        151.87        132.67         6.04 o                         
  -5   9   8        406.23        440.72        13.31 o                         
  -4   9   8        103.86         89.23         5.51 o                         
  -3   9   8        500.44        493.06        11.98 o                         
  -2   9   8          4.97         10.51         3.18 o                         
  -1   9   8        369.99        379.86         9.97 o                         
   0   9   8          5.69         14.79         3.31 o                         
   1   9   8        187.62        180.53         7.46 o                         
   2   9   8          0.01         -5.55         3.70 o                         
   3   9   8          0.01         -5.80         3.87 o                         
   4   9   8         49.44         57.38         5.18 o                         
   5   9   8        106.22         92.95         5.24 o                         
   6   9   8         80.59         73.72         4.89 o                         
   7   9   8         17.35         10.86         5.18 o                         
   8   9   8         38.12         49.66         3.65 o                         
   9   9   8         53.88         58.22         9.19 o                         
  10   9   8         16.54         11.45         6.61 o                         
 -14  10   8          2.91          4.65         6.49 o                         
 -13  10   8        137.89        147.98         7.49 o                         
 -12  10   8        107.66         96.98         6.22 o                         
 -11  10   8        923.92        887.89        21.96 o                         
 -10  10   8        269.43        238.34         9.30 o                         
  -9  10   8          0.18         -3.24         3.98 o                         
  -8  10   8        139.16        143.57         6.19 o                         
  -7  10   8          0.61         -5.37         3.58 o                         
  -6  10   8          9.78          6.41         3.68 o                         
  -5  10   8          0.68         -5.22         3.48 o                         
  -4  10   8         29.12         26.24         4.91 o                         
  -3  10   8        167.22        174.08         9.18 o                         
  -2  10   8        906.22        923.74        19.99 o                         
  -1  10   8         53.89         68.72         4.36 o                         
   0  10   8        122.92        121.56         5.88 o                         
   1  10   8        183.90        150.28         7.43 o                         
   2  10   8         10.02          6.65         4.03 o                         
   3  10   8        186.57        179.09         8.30 o                         
   4  10   8        501.10        428.32        12.57 o                         
   5  10   8         19.05         10.26         3.81 o                         
   6  10   8         32.43         22.07         4.54 o                         
   7  10   8        175.68        150.93         8.27 o                         
   8  10   8          0.11          2.96         2.24 o                         
   9  10   8         20.16          9.85         8.01 o                         
  10  10   8        130.86        135.35        22.58 o                         
 -13  11   8          9.38         14.78         3.52 o                         
 -12  11   8         17.95         17.55         3.68 o                         
 -11  11   8        123.69        110.49         9.51 o                         
 -10  11   8        448.77        456.54        14.87 o                         
  -9  11   8         51.63         54.37         5.17 o                         
  -8  11   8          2.73         -4.44         3.48 o                         
  -7  11   8        165.70        162.35         7.62 o                         
  -6  11   8        458.30        442.06        11.99 o                         
  -5  11   8          3.19         -0.17         4.00 o                         
  -4  11   8          7.39          0.44         3.84 o                         
  -3  11   8         62.69         69.38         5.28 o                         
  -2  11   8         88.97         96.74         6.49 o                         
  -1  11   8        242.15        231.78         7.83 o                         
   0  11   8       1130.95       1110.77        23.65 o                         
   1  11   8        265.09        271.61         8.74 o                         
   2  11   8          0.59          1.78         5.90 o                         
   3  11   8        121.91        109.73         9.91 o                         
   4  11   8         17.80         23.96         5.31 o                         
   5  11   8         25.61         22.26         4.20 o                         
   6  11   8        119.05        100.68         7.12 o                         
   7  11   8         71.08         84.03         6.13 o                         
   8  11   8        161.95        140.13        10.98 o                         
   9  11   8        170.35        173.29        11.70 o                         
  10  11   8         30.27         24.32        11.16 o                         
 -13  12   8          8.70          4.71         8.28 o                         
 -12  12   8          0.18          1.42         4.95 o                         
 -11  12   8         60.53         59.91         6.55 o                         
 -10  12   8        153.22        156.33        14.18 o                         
  -9  12   8         47.77         46.59         4.87 o                         
  -8  12   8        291.05        297.75        11.16 o                         
  -7  12   8        482.65        441.33        12.50 o                         
  -6  12   8         10.90          0.24         4.08 o                         
  -5  12   8          5.73         -6.05         4.03 o                         
  -4  12   8        106.99        107.18         6.09 o                         
  -3  12   8        976.49        961.84        23.39 o                         
  -2  12   8         82.35         79.00         4.91 o                         
  -1  12   8        173.85        178.74         7.51 o                         
   0  12   8        133.97        167.69         7.39 o                         
   1  12   8         52.86         57.02         4.84 o                         
   2  12   8        664.14        655.48        17.32 o                         
   3  12   8       2525.49       2437.06        48.95 o                         
   4  12   8        431.09        398.29        12.26 o                         
   5  12   8         68.14         57.86         6.05 o                         
   6  12   8        326.84        286.93        14.55 o                         
   7  12   8          0.00          0.23         2.50 o                         
   8  12   8         46.06         45.64         9.42 o                         
   9  12   8          9.57          7.50         8.46 o                         
 -12  13   8         34.71         41.16         4.65 o                         
 -11  13   8         10.00         14.17         4.13 o                         
 -10  13   8        257.00        267.02        13.15 o                         
  -9  13   8        104.80        106.22         6.86 o                         
  -8  13   8         30.67         18.72         5.09 o                         
  -7  13   8          4.47         -8.50         5.67 o                         
  -6  13   8         32.36         16.75         4.45 o                         
  -5  13   8         77.22         87.02         5.99 o                         
  -4  13   8        345.96        320.00        10.44 o                         
  -3  13   8        354.16        390.69        11.51 o                         
  -2  13   8        479.10        435.02        11.70 o                         
  -1  13   8         92.96        101.24         7.81 o                         
   0  13   8          0.09         -2.92         4.06 o                         
   1  13   8          6.20          9.03         4.41 o                         
   2  13   8        336.99        332.86        12.03 o                         
   3  13   8       1333.16       1273.88        27.27 o                         
   4  13   8          0.15         -2.50         5.28 o                         
   5  13   8         41.99         21.62         5.50 o                         
   6  13   8         96.01         97.61        11.95 o                         
   7  13   8          1.05         -4.61         6.47 o                         
   8  13   8          2.70          7.42         6.11 o                         
   9  13   8         43.64         41.41        13.49 o                         
 -12  14   8          0.01          5.93        10.07 o                         
 -11  14   8         76.75         74.80         6.33 o                         
 -10  14   8         13.23          6.80         5.33 o                         
  -9  14   8         55.00         53.03         7.53 o                         
  -8  14   8        142.83        136.07         9.85 o                         
  -7  14   8         11.25          2.50         7.10 o                         
  -6  14   8          3.92          6.70         5.48 o                         
  -5  14   8          0.04         -2.12         4.29 o                         
  -4  14   8          0.47         -3.08         4.86 o                         
  -3  14   8        358.75        347.76        11.32 o                         
  -2  14   8        815.26        803.50        20.64 o                         
  -1  14   8        995.13        948.21        21.12 o                         
   0  14   8        360.00        346.69        10.60 o                         
   1  14   8        322.67        324.46        10.31 o                         
   2  14   8         28.68         50.03         6.25 o                         
   3  14   8          1.85          0.04         7.91 o                         
   4  14   8         78.88         48.03         6.08 o                         
   5  14   8         10.46          5.13         5.13 o                         
   6  14   8         45.32         20.27         7.47 o                         
   7  14   8          0.96         -4.46         8.29 o                         
   8  14   8          0.81          4.07        10.29 o                         
 -11  15   8         40.83         34.65         6.43 o                         
 -10  15   8        101.80        101.88         7.92 o                         
  -9  15   8         30.11         28.79         6.05 o                         
  -8  15   8          3.85         -6.44         7.90 o                         
  -7  15   8          7.18          6.49         8.20 o                         
  -6  15   8         34.04         25.88         6.90 o                         
  -5  15   8         62.43         63.09         6.56 o                         
  -4  15   8        111.10         98.78         7.07 o                         
  -3  15   8        245.28        197.09         9.91 o                         
  -2  15   8        363.82        351.38        12.34 o                         
  -1  15   8         18.16          2.89         4.45 o                         
   0  15   8        191.21        158.46         7.87 o                         
   1  15   8         21.72         17.63         4.66 o                         
   2  15   8         63.34         52.68         5.73 o                         
   3  15   8         14.72          5.75         6.73 o                         
   4  15   8        378.51        362.25        13.75 o                         
   5  15   8        159.77        127.89         8.34 o                         
   6  15   8          4.22          4.69         4.07 o                         
   7  15   8          1.17          5.72         9.69 o                         
 -10  16   8          3.68         -2.21         5.05 o                         
  -9  16   8         37.12         24.18         7.19 o                         
  -8  16   8         31.31         21.53         7.34 o                         
  -7  16   8        172.18        167.80        12.56 o                         
  -6  16   8          7.70         17.25         8.58 o                         
  -5  16   8        108.54         91.16         9.08 o                         
  -4  16   8        155.66        162.86        10.75 o                         
  -3  16   8         57.56         40.52         5.83 o                         
  -2  16   8         79.45         78.08         6.72 o                         
  -1  16   8          4.18         -6.36         4.24 o                         
   0  16   8          0.90          1.38         4.76 o                         
   1  16   8         20.97         22.77         5.51 o                         
   2  16   8          0.39          3.70         6.70 o                         
   3  16   8         76.14         78.56         9.00 o                         
   4  16   8          7.22         10.93         5.82 o                         
   5  16   8        562.86        515.03        16.78 o                         
   6  16   8          3.21         -1.61        11.92 o                         
   7  16   8         11.52         -2.84         7.94 o                         
  -9  17   8        175.82        200.85        12.79 o                         
  -8  17   8          0.05         -7.19         8.31 o                         
  -7  17   8         16.49          4.32         7.49 o                         
  -6  17   8        186.22        227.56        14.30 o                         
  -5  17   8          0.55          0.40        10.30 o                         
  -4  17   8        119.30         84.86        11.94 o                         
  -3  17   8         11.36         -3.65         4.84 o                         
  -2  17   8         40.32         40.27         6.16 o                         
  -1  17   8         14.01         10.26         5.86 o                         
   0  17   8         14.96         17.39         7.25 o                         
   1  17   8          2.06         -5.00         5.37 o                         
   2  17   8         40.39         37.72         5.92 o                         
   3  17   8          2.71          1.29         6.06 o                         
   4  17   8         11.01         11.65         6.68 o                         
   5  17   8         90.41        102.30         7.87 o                         
   6  17   8          6.17         23.82         8.68 o                         
  -8  18   8         29.42         25.66         8.69 o                         
  -7  18   8        151.63        143.55         9.65 o                         
  -6  18   8         50.94         37.53         6.45 o                         
  -5  18   8          6.15          1.10         7.33 o                         
  -4  18   8        253.60        279.23        12.65 o                         
  -3  18   8         29.94         19.99         7.92 o                         
  -2  18   8          5.06         -2.31         9.15 o                         
  -1  18   8         27.02         32.36         6.96 o                         
   0  18   8         14.69          4.24         6.61 o                         
   1  18   8          0.00         -8.26         5.50 o                         
   2  18   8        131.73        117.32         7.59 o                         
   3  18   8         17.02         11.26         6.54 o                         
   4  18   8         39.82         32.15         6.49 o                         
   5  18   8         25.33         31.30         9.03 o                         
  -7  19   8         55.95         57.01         6.65 o                         
  -6  19   8         29.26         26.83         6.40 o                         
  -5  19   8          0.00          2.10         8.45 o                         
  -4  19   8        123.82        103.12        10.44 o                         
  -3  19   8          0.03         -5.03        13.94 o                         
  -2  19   8          4.76          4.66        11.55 o                         
  -1  19   8        169.60        164.83        25.34 o                         
   0  19   8         21.30         25.13         6.85 o                         
   1  19   8         13.88         13.07         6.69 o                         
   2  19   8         19.46         22.15         5.99 o                         
   3  19   8         27.55         35.12        11.71 o                         
   4  19   8         34.48         25.84         6.90 o                         
  -5  20   8         36.54         48.50        12.88 o                         
  -4  20   8        105.03        128.04        17.76 o                         
  -3  20   8         23.04         13.30        11.47 o                         
  -2  20   8          5.13          5.25        11.30 o                         
  -1  20   8          0.04         -0.88        10.86 o                         
   0  20   8          7.45          0.93         9.44 o                         
   1  20   8          2.45          8.33         6.71 o                         
   2  20   8          0.16         -1.45         5.82 o                         
 -15   1   9         28.54         35.58         7.83 o                         
 -14   1   9         25.20         21.47         7.28 o                         
 -13   1   9         66.06         49.95         6.23 o                         
 -12   1   9         10.70          9.67         6.26 o                         
 -11   1   9         89.82         93.38         6.74 o                         
 -10   1   9        162.19        165.90         8.51 o                         
  -9   1   9        284.41        319.79         9.41 o                         
  -8   1   9       1025.74       1070.63        22.56 o                         
  -7   1   9        226.89        231.38         6.28 o                         
  -6   1   9       1079.81       1151.43        21.92 o                         
  -5   1   9          3.87         -1.75         2.95 o                         
  -4   1   9        443.10        478.56        11.27 o                         
  -3   1   9         43.00         35.62         3.18 o                         
  -2   1   9       1227.02       1441.79        32.03 o                         
  -1   1   9         47.54         52.00         3.82 o                         
   0   1   9        659.69        726.63        21.30 o                         
   1   1   9        175.77        199.25         7.76 o                         
   2   1   9       3439.72       3371.68        81.10 o                         
   3   1   9         36.96         39.06         4.60 o                         
   4   1   9       1031.27       1103.33        32.29 o                         
   5   1   9         31.06         58.04         5.49 o                         
   6   1   9       1769.18       1728.57        43.60 o                         
   7   1   9       2175.56       2327.60        74.40 o                         
   8   1   9         71.03         69.00         5.86 o                         
   9   1   9        387.93        367.24        11.27 o                         
  10   1   9         39.22         26.74         5.20 o                         
  11   1   9         22.97         24.64         5.08 o                         
 -15   2   9        204.65        205.67        16.80 o                         
 -14   2   9          2.32          2.48         6.90 o                         
 -13   2   9          1.97         -8.16         5.44 o                         
 -12   2   9        389.23        338.17        12.17 o                         
 -11   2   9        402.10        368.54         9.11 o                         
 -10   2   9         49.60         52.84         3.54 o                         
  -9   2   9        239.39        287.26         8.49 o                         
  -8   2   9         52.82         70.76         4.10 o                         
  -7   2   9        112.20        131.71         5.37 o                         
  -6   2   9        135.48        120.14         4.73 o                         
  -5   2   9          8.60         -3.61         2.41 o                         
  -4   2   9        103.33        129.28         5.75 o                         
  -3   2   9         24.03         25.80         3.20 o                         
  -2   2   9       1051.29       1241.07        45.08 o                         
  -1   2   9         72.13         71.39         4.30 o                         
   0   2   9        324.34        349.63        14.89 o                         
   1   2   9        207.76        197.59         7.91 o                         
   2   2   9        193.88        214.60         8.63 o                         
   3   2   9       2915.16       2958.86        71.58 o                         
   4   2   9         21.51         28.56         5.16 o                         
   5   2   9         36.43         36.21         5.05 o                         
   6   2   9        297.72        347.28        17.89 o                         
   7   2   9          6.07         18.11         5.52 o                         
   8   2   9        714.48        726.88        18.93 o                         
   9   2   9          7.07          4.35         4.49 o                         
  10   2   9          9.81         10.96         4.98 o                         
  11   2   9         59.96         71.99         6.02 o                         
 -15   3   9          0.65          4.20         8.23 o                         
 -14   3   9          0.01         -1.11         6.63 o                         
 -13   3   9         26.82         24.62         6.82 o                         
 -12   3   9        259.23        231.39         8.22 o                         
 -11   3   9          1.40         -0.41         3.03 o                         
 -10   3   9       1872.12       1932.80        36.55 o                         
  -9   3   9        280.73        300.52         8.65 o                         
  -8   3   9        171.40        179.24         6.54 o                         
  -7   3   9        746.26        721.46        15.07 o                         
  -6   3   9        610.06        573.73        10.54 o                         
  -5   3   9        852.15        807.77        17.39 o                         
  -4   3   9       3113.14       3109.20        74.83 o                         
  -3   3   9          0.80         25.35         3.40 o                         
  -2   3   9         20.86         22.80         3.24 o                         
  -1   3   9         32.91         41.24         3.63 o                         
   0   3   9          0.00         -5.25         3.95 o                         
   1   3   9        140.59        111.85         5.61 o                         
   2   3   9        478.83        530.78        13.75 o                         
   3   3   9         70.27         76.14         5.48 o                         
   4   3   9          9.25          6.73         4.02 o                         
   5   3   9         18.22         13.92         4.74 o                         
   6   3   9          6.67         18.10         5.49 o                         
   7   3   9        367.93        386.84        13.87 o                         
   8   3   9        163.52        170.38         8.70 o                         
   9   3   9         84.49         93.10         6.31 o                         
  10   3   9        313.58        318.75        11.98 o                         
  11   3   9         58.19         50.08         5.68 o                         
 -15   4   9          0.71         -6.80         7.61 o                         
 -14   4   9          6.70         -4.70         9.71 o                         
 -13   4   9          0.65         -4.99         5.79 o                         
 -12   4   9         80.48         71.45         4.55 o                         
 -11   4   9          0.19         -5.64         3.76 o                         
 -10   4   9         14.58         19.74         3.76 o                         
  -9   4   9         64.86         88.61         4.79 o                         
  -8   4   9       2088.44       2188.16        44.14 o                         
  -7   4   9          2.24          3.65         3.35 o                         
  -6   4   9         51.75         51.79         3.77 o                         
  -5   4   9        150.49        160.99         5.66 o                         
  -4   4   9       1165.58       1203.06        27.26 o                         
  -3   4   9         85.91         75.98         4.61 o                         
  -2   4   9        134.61        140.12         6.03 o                         
  -1   4   9       1187.03       1356.04        30.40 o                         
   0   4   9          5.09          4.26         3.13 o                         
   1   4   9         13.39          9.59         3.94 o                         
   2   4   9        275.81        264.44        13.30 o                         
   3   4   9         41.71         36.23         4.21 o                         
   4   4   9         12.03          9.79         3.95 o                         
   5   4   9         10.83          6.67         4.80 o                         
   6   4   9        222.03        217.55        10.46 o                         
   7   4   9         54.16         22.78         5.85 o                         
   8   4   9          2.47         -5.82         4.71 o                         
   9   4   9         79.44         97.35         6.16 o                         
  10   4   9        259.66        261.38        10.81 o                         
  11   4   9          2.55          8.25         7.09 o                         
 -15   5   9          2.52         -2.84         7.29 o                         
 -14   5   9         34.92         30.25         3.59 o                         
 -13   5   9        329.81        276.01         9.14 o                         
 -12   5   9         76.27         63.08         4.82 o                         
 -11   5   9        194.20        159.97         7.41 o                         
 -10   5   9       2288.08       2250.11        42.11 o                         
  -9   5   9        345.96        306.62         9.42 o                         
  -8   5   9         34.25         32.04         3.81 o                         
  -7   5   9        237.66        232.76         7.25 o                         
  -6   5   9        268.88        288.14         8.10 o                         
  -5   5   9       2554.32       2583.76        47.19 o                         
  -4   5   9        327.94        305.77         8.59 o                         
  -3   5   9          3.67         -1.44         2.91 o                         
  -2   5   9         58.47         72.15         5.28 o                         
  -1   5   9          0.10         -3.39         3.01 o                         
   0   5   9        139.14        148.01         6.58 o                         
   1   5   9          0.14         -5.48         3.66 o                         
   2   5   9        320.73        319.71         9.80 o                         
   3   5   9         29.55         32.94         4.25 o                         
   4   5   9        170.89        143.42         7.03 o                         
   5   5   9         17.39         21.33         4.64 o                         
   6   5   9          4.39         -6.04         4.50 o                         
   7   5   9         26.49         16.78         5.89 o                         
   8   5   9         18.13         15.60         4.61 o                         
   9   5   9         76.94         68.38         4.92 o                         
  10   5   9          7.06         10.19         4.87 o                         
  11   5   9          4.57          8.25         7.56 o                         
 -15   6   9         62.17         85.13        11.36 o                         
 -14   6   9         30.77         28.92         4.31 o                         
 -13   6   9        144.36        133.29        11.39 o                         
 -12   6   9        330.41        353.28        10.50 o                         
 -11   6   9          7.08          4.34         3.77 o                         
 -10   6   9         24.09         29.30         4.09 o                         
  -9   6   9        382.64        410.82        11.33 o                         
  -8   6   9        377.38        364.38        11.11 o                         
  -7   6   9        232.11        193.82         6.93 o                         
  -6   6   9         66.32        136.20         6.55 o                         
  -5   6   9       1656.97       1772.02        39.55 o                         
  -4   6   9       2155.86       2288.89        50.18 o                         
  -3   6   9         66.69        118.26         7.77 o                         
  -2   6   9        192.67        219.27         7.75 o                         
  -1   6   9          1.46          0.07         5.74 o                         
   0   6   9         46.58         38.25         3.98 o                         
   1   6   9          8.39          7.86         4.45 o                         
   2   6   9        257.38        268.25         9.00 o                         
   3   6   9        266.41        252.45         8.93 o                         
   4   6   9        114.62        102.70         6.04 o                         
   5   6   9         59.79         64.64         5.41 o                         
   6   6   9        425.86        440.73        16.49 o                         
   7   6   9          5.95          2.78         4.70 o                         
   8   6   9         26.79         21.25         4.85 o                         
   9   6   9          6.89          8.42         4.75 o                         
  10   6   9         55.55         43.08         4.87 o                         
  11   6   9          1.38          7.82         6.66 o                         
 -14   7   9         25.10         22.84         4.98 o                         
 -13   7   9         21.12         20.98         5.12 o                         
 -12   7   9         14.97         10.35         4.55 o                         
 -11   7   9         39.32         36.77         4.62 o                         
 -10   7   9        314.18        315.96        10.14 o                         
  -9   7   9       1192.53       1237.61        24.60 o                         
  -8   7   9        332.14        329.51         9.21 o                         
  -7   7   9         78.72         73.18         5.07 o                         
  -6   7   9         60.62         48.02         4.19 o                         
  -5   7   9          3.40          6.24         3.42 o                         
  -4   7   9        579.75        610.84        21.60 o                         
  -3   7   9         37.18         62.45         3.97 o                         
  -2   7   9       1231.34       1310.86        27.17 o                         
  -1   7   9        134.32        145.34         6.63 o                         
   0   7   9         41.83         23.92         3.78 o                         
   1   7   9          0.90         -2.71         3.52 o                         
   2   7   9        559.61        560.69        14.68 o                         
   3   7   9          0.85         -3.56         3.83 o                         
   4   7   9        207.42        164.31         8.19 o                         
   5   7   9        313.83        274.80        14.26 o                         
   6   7   9        386.23        350.62        11.38 o                         
   7   7   9         70.80         60.75         5.25 o                         
   8   7   9          0.00         -4.06         6.79 o                         
   9   7   9         90.05         85.05         5.66 o                         
  10   7   9        130.99        105.49         6.01 o                         
 -14   8   9         63.42         73.50         9.07 o                         
 -13   8   9        273.73        268.07        10.58 o                         
 -12   8   9         34.01         30.57         5.26 o                         
 -11   8   9        505.48        528.37        14.26 o                         
 -10   8   9        147.73        182.23         8.19 o                         
  -9   8   9          9.39          8.48         3.65 o                         
  -8   8   9          3.58         -3.06         3.67 o                         
  -7   8   9          4.08         -3.19         4.24 o                         
  -6   8   9        293.01        279.14         8.87 o                         
  -5   8   9          0.63         -1.45         3.48 o                         
  -4   8   9          0.61          0.19         2.78 o                         
  -3   8   9        111.63        111.70         5.30 o                         
  -2   8   9          2.57          6.13         3.25 o                         
  -1   8   9          0.97          2.90         4.87 o                         
   0   8   9         28.09         16.31         3.89 o                         
   1   8   9         43.39         39.80         4.56 o                         
   2   8   9         10.52          2.34         4.02 o                         
   3   8   9         58.38         53.69         7.67 o                         
   4   8   9        262.60        231.16         9.17 o                         
   5   8   9        147.10        123.76         7.24 o                         
   6   8   9        135.35        123.14         7.45 o                         
   7   8   9        508.72        398.89        14.17 o                         
   8   8   9         25.56         28.07         5.91 o                         
   9   8   9        230.88        239.81         9.66 o                         
  10   8   9        107.31        111.32         5.97 o                         
 -14   9   9         71.73         73.54         9.27 o                         
 -13   9   9          0.13          0.31         4.55 o                         
 -12   9   9         49.38         63.92         5.89 o                         
 -11   9   9        159.72        152.67         7.89 o                         
 -10   9   9        699.49        680.41        16.68 o                         
  -9   9   9        436.71        438.15        11.34 o                         
  -8   9   9          9.51          4.80         3.64 o                         
  -7   9   9          4.17         -0.73         3.67 o                         
  -6   9   9        380.45        411.11        11.44 o                         
  -5   9   9        612.08        609.99        16.56 o                         
  -4   9   9         10.80         10.43         4.04 o                         
  -3   9   9        535.42        562.80        13.42 o                         
  -2   9   9        171.75        182.25         7.02 o                         
  -1   9   9        200.99        220.29         7.70 o                         
   0   9   9         13.04         41.36         4.37 o                         
   1   9   9         55.45         60.32         5.19 o                         
   2   9   9        128.03        116.68         6.64 o                         
   3   9   9        688.97        647.82        17.01 o                         
   4   9   9          0.61         -4.39         5.25 o                         
   5   9   9         10.61          5.24         4.72 o                         
   6   9   9        162.51        131.20         8.35 o                         
   7   9   9          3.72          9.68         6.59 o                         
   8   9   9          0.00          4.09         6.78 o                         
   9   9   9          8.70         13.37         2.69 o                         
  10   9   9          5.90         14.31         9.03 o                         
 -13  10   9          0.00          7.94         4.14 o                         
 -12  10   9         14.77          6.02         4.56 o                         
 -11  10   9          0.38         -1.42         4.36 o                         
 -10  10   9          0.19          6.14         4.32 o                         
  -9  10   9          0.01         -4.20         6.84 o                         
  -8  10   9        118.95        102.74         5.51 o                         
  -7  10   9        672.19        648.67        15.86 o                         
  -6  10   9          0.04         -0.31         4.20 o                         
  -5  10   9        115.40        129.38         6.55 o                         
  -4  10   9          2.00          0.91         4.31 o                         
  -3  10   9        556.08        583.90        16.42 o                         
  -2  10   9          6.17         16.03         3.71 o                         
  -1  10   9          2.46          4.13         3.54 o                         
   0  10   9         15.26          3.07         4.18 o                         
   1  10   9       1246.56       1311.33        30.28 o                         
   2  10   9        137.18        126.61         7.08 o                         
   3  10   9        227.32        183.86        10.46 o                         
   4  10   9         21.12         14.10         4.79 o                         
   5  10   9          2.78         -7.58         5.05 o                         
   6  10   9         24.31         15.54         6.38 o                         
   7  10   9         15.29         22.98         5.72 o                         
   8  10   9         91.87        116.24        13.28 o                         
   9  10   9          7.58          8.10         7.65 o                         
 -13  11   9          1.94          7.27         6.97 o                         
 -12  11   9         94.60         96.69         6.32 o                         
 -11  11   9         52.00         47.12         5.00 o                         
 -10  11   9        231.68        220.17         9.71 o                         
  -9  11   9          0.01         -2.19         4.33 o                         
  -8  11   9        452.77        432.68        17.16 o                         
  -7  11   9        186.56        173.48        10.90 o                         
  -6  11   9        377.74        393.32        18.34 o                         
  -5  11   9          5.84         -3.14         4.18 o                         
  -4  11   9         49.69         47.40         4.86 o                         
  -3  11   9        514.22        537.56        13.24 o                         
  -2  11   9        159.51        189.26         7.61 o                         
  -1  11   9       2074.49       1989.69        40.48 o                         
   0  11   9         29.81         23.78         4.28 o                         
   1  11   9        756.36        759.26        19.31 o                         
   2  11   9        471.98        416.75        13.24 o                         
   4  11   9         22.53          8.89         4.98 o                         
   5  11   9          5.65         -5.70         5.15 o                         
   6  11   9          9.44          7.16         5.45 o                         
   7  11   9        261.04        305.42        15.55 o                         
   8  11   9          0.38         -1.42         4.07 o                         
   9  11   9         31.89         20.69         9.07 o                         
 -13  12   9         97.86         97.75        10.95 o                         
 -12  12   9         14.65         18.89         4.64 o                         
 -11  12   9         10.66          8.89         4.46 o                         
 -10  12   9        201.60        196.76         9.66 o                         
  -9  12   9        127.16        140.20         7.78 o                         
  -8  12   9         60.61         75.91         7.02 o                         
  -7  12   9          4.20          1.16         5.47 o                         
  -6  12   9         46.41         28.07         4.61 o                         
  -5  12   9         56.25         53.87         6.77 o                         
  -4  12   9         27.61         28.95         4.77 o                         
  -3  12   9         47.45         55.52         5.57 o                         
  -2  12   9          4.14         -4.09         4.02 o                         
  -1  12   9         36.71         37.83         5.05 o                         
   0  12   9        202.68        191.13         8.28 o                         
   1  12   9          0.08          2.15         5.07 o                         
   2  12   9         10.47          7.40         9.24 o                         
   3  12   9         26.18          3.07         7.43 o                         
   4  12   9          0.56         -3.62         5.31 o                         
   5  12   9        127.83        114.30         7.64 o                         
   6  12   9          0.03          8.96         6.13 o                         
   7  12   9        238.38        267.95        11.51 o                         
   8  12   9         21.04         24.81         9.47 o                         
 -12  13   9         12.00         12.70         9.91 o                         
 -11  13   9        180.63        179.68         9.83 o                         
 -10  13   9        102.44        117.75         9.34 o                         
  -9  13   9        356.14        344.60        14.22 o                         
  -8  13   9        106.63        103.77         9.88 o                         
  -7  13   9         16.52         10.38         5.39 o                         
  -6  13   9          7.65          0.00         7.26 o                         
  -5  13   9          2.64         -1.93         6.06 o                         
  -4  13   9        189.26        210.15         9.12 o                         
  -3  13   9       1575.97       1524.02        38.17 o                         
  -2  13   9        577.28        561.47        14.22 o                         
  -1  13   9        112.94         98.11         5.95 o                         
   0  13   9          2.75         -6.22         4.15 o                         
   1  13   9         81.76         84.06         6.51 o                         
   2  13   9         32.52         38.79         5.42 o                         
   3  13   9          0.09         -5.23         5.42 o                         
   4  13   9          7.34          0.49         5.36 o                         
   5  13   9         28.51         17.05         5.77 o                         
   6  13   9        131.82        118.76         7.71 o                         
   7  13   9          1.64         -3.78         4.94 o                         
   8  13   9          0.00         -4.56         9.14 o                         
 -11  14   9         19.67         26.84         4.69 o                         
 -10  14   9         80.20         75.57         8.12 o                         
  -9  14   9        230.53        234.01        13.53 o                         
  -8  14   9          4.23         -1.25         6.31 o                         
  -7  14   9          2.75          5.44         6.25 o                         
  -6  14   9         14.17         15.14         6.79 o                         
  -5  14   9        285.58        270.76        12.04 o                         
  -4  14   9          0.21         -2.83         5.02 o                         
  -3  14   9        211.17        199.29         9.88 o                         
  -2  14   9          4.38         -5.38         5.10 o                         
  -1  14   9         15.29          4.00         5.79 o                         
   0  14   9         37.67         23.08         4.86 o                         
   1  14   9          0.64          0.09         4.37 o                         
   2  14   9          3.87         -1.68         5.98 o                         
   3  14   9         14.98          1.31         5.70 o                         
   4  14   9         21.68         20.30         6.19 o                         
   5  14   9         91.68         93.38         8.29 o                         
   6  14   9          0.50         -1.18         6.51 o                         
   7  14   9          1.18         -1.68         7.40 o                         
 -11  15   9         24.35         29.94        11.25 o                         
 -10  15   9         10.13         10.69         5.11 o                         
  -9  15   9          5.22          2.73         6.65 o                         
  -8  15   9         82.68         80.21         8.49 o                         
  -7  15   9         93.27         93.72        10.04 o                         
  -6  15   9         35.07         34.73         7.92 o                         
  -5  15   9        142.80        147.39        11.34 o                         
  -4  15   9          5.30          7.04         5.74 o                         
  -3  15   9         28.88         19.56         6.79 o                         
  -2  15   9        149.86        150.14         8.71 o                         
  -1  15   9        195.50        202.83         8.92 o                         
   0  15   9          9.03         13.28         4.64 o                         
   1  15   9        104.54        102.23         6.92 o                         
   2  15   9         19.64         24.41         6.39 o                         
   3  15   9         95.08         92.07         7.70 o                         
   4  15   9          1.10          3.16         5.84 o                         
   5  15   9         18.55         16.87         7.00 o                         
   6  15   9          5.34          1.35         7.10 o                         
   7  15   9          4.39         -3.19         9.80 o                         
 -10  16   9         30.76         29.34        10.41 o                         
  -9  16   9          2.74          3.96         6.71 o                         
  -8  16   9          2.57         -3.38         7.42 o                         
  -7  16   9         33.63         17.63         7.99 o                         
  -6  16   9         69.82         89.41         9.24 o                         
  -5  16   9          4.17          0.59         8.23 o                         
  -4  16   9        189.45        206.47        15.90 o                         
  -3  16   9         38.02         32.24         6.48 o                         
  -2  16   9         17.48          6.70         5.83 o                         
  -1  16   9         62.25         69.10         5.61 o                         
   0  16   9          0.20         -2.79         5.83 o                         
   1  16   9          0.31         -4.66         5.46 o                         
   2  16   9        182.67        149.50         9.48 o                         
   3  16   9          0.03          0.30         7.19 o                         
   4  16   9         27.78         15.65         6.72 o                         
   5  16   9          8.69         20.20         6.16 o                         
   6  16   9         36.38         35.50        11.25 o                         
  -9  17   9          0.79        -19.03        20.83 o                         
  -8  17   9          3.10         -2.46         7.41 o                         
  -7  17   9          8.73          1.65         7.90 o                         
  -6  17   9         15.10         12.65         8.84 o                         
  -5  17   9         16.09         16.02         7.90 o                         
  -4  17   9        168.15        141.34        10.80 o                         
  -3  17   9          2.82         -4.12         7.38 o                         
  -2  17   9          2.93          3.13         8.37 o                         
  -1  17   9          0.50         -2.37         7.07 o                         
   0  17   9          0.94         -1.44         5.46 o                         
   1  17   9         19.54         19.98         5.71 o                         
   2  17   9         33.10         27.14         6.78 o                         
   3  17   9          7.36         15.56         6.71 o                         
   4  17   9          0.09         -1.07         6.14 o                         
   5  17   9         95.74         88.88        13.00 o                         
  -8  18   9          0.39        -13.15        12.51 o
[truncated: 166,132 more chars]
