# Supplementary material for: 1,3′-Dimethyl-2-oxo-6′-phenyl-7′H-spiro­[indoline-3,4′-isoxazolo[5,4-b]pyridine]-5′-carbo­nitrile
Source: IUCrdata. 2026 Mar 11;11(Pt 3):x260232. doi: 10.1107/S2414314626002324 (PMC13055966; doi:10.1107/S2414314626002324)
Supplement: Supplementary file 3 [file x-11-x260232-Isup3.cml]

<?xml version="1.0" ?>
<cml>
<molecule title="1,3&#39;-Dimethyl-2-oxo-6&#39;-phenyl-7&#39;H-spiro[indoline-3,4&#39;-isoxazolo[5,4-b]pyridine]-5&#39;-carbonitrile" id="m1">
  <atomArray>
    <atom id="a1" elementType="C" />
    <atom id="a2" elementType="N" />
    <atom id="a3" elementType="C" />
    <atom id="a4" elementType="O" />
    <atom id="a5" elementType="C" />
    <atom id="a6" elementType="C" />
    <atom id="a7" elementType="C" />
    <atom id="a8" elementType="C" />
    <atom id="a9" elementType="N" />
    <atom id="a10" elementType="O" />
    <atom id="a11" elementType="C" />
    <atom id="a12" elementType="N" />
    <atom id="a13" elementType="C" />
    <atom id="a14" elementType="C" />
    <atom id="a15" elementType="C" />
    <atom id="a16" elementType="C" />
    <atom id="a17" elementType="C" />
    <atom id="a18" elementType="C" />
    <atom id="a19" elementType="C" />
    <atom id="a20" elementType="C" />
    <atom id="a21" elementType="C" />
    <atom id="a22" elementType="N" />
    <atom id="a23" elementType="C" />
    <atom id="a24" elementType="C" />
    <atom id="a25" elementType="C" />
    <atom id="a26" elementType="C" />
    <atom id="a27" elementType="C" />
    <atom id="a28" elementType="C" />
  </atomArray>
  <bondArray>
    <bond atomRefs2="a1 a2" order="1" />
    <bond atomRefs2="a2 a3" order="1" />
    <bond atomRefs2="a3 a4" order="2" />
    <bond atomRefs2="a3 a5" order="1" />
    <bond atomRefs2="a5 a6" order="1" />
    <bond atomRefs2="a6 a7" order="1" />
    <bond atomRefs2="a7 a8" order="1" />
    <bond atomRefs2="a7 a9" order="2">
      <bondStereo>C</bondStereo>
    </bond>
    <bond atomRefs2="a9 a10" order="1" />
    <bond atomRefs2="a10 a11" order="1" />
    <bond atomRefs2="a6 a11" order="1" />
    <bond atomRefs2="a11 a12" order="2">
      <bondStereo>T</bondStereo>
    </bond>
    <bond atomRefs2="a12 a13" order="1" />
    <bond atomRefs2="a13 a14" order="1" />
    <bond atomRefs2="a14 a15" order="2">
      <bondStereo>T</bondStereo>
    </bond>
    <bond atomRefs2="a15 a16" order="1" />
    <bond atomRefs2="a16 a17" order="2">
      <bondStereo>C</bondStereo>
    </bond>
    <bond atomRefs2="a17 a18" order="1" />
    <bond atomRefs2="a18 a19" order="2">
      <bondStereo>C</bondStereo>
    </bond>
    <bond atomRefs2="a14 a19" order="1" />
    <bond atomRefs2="a13 a20" order="2">
      <bondStereo>C</bondStereo>
    </bond>
    <bond atomRefs2="a5 a20" order="1" />
    <bond atomRefs2="a20 a21" order="1" />
    <bond atomRefs2="a21 a22" order="3" />
    <bond atomRefs2="a5 a23" order="1" />
    <bond atomRefs2="a23 a24" order="2">
      <bondStereo>T</bondStereo>
    </bond>
    <bond atomRefs2="a24 a25" order="1" />
    <bond atomRefs2="a25 a26" order="2">
      <bondStereo>C</bondStereo>
    </bond>
    <bond atomRefs2="a26 a27" order="1" />
    <bond atomRefs2="a27 a28" order="2">
      <bondStereo>T</bondStereo>
    </bond>
    <bond atomRefs2="a2 a28" order="1" />
    <bond atomRefs2="a23 a28" order="1" />
  </bondArray>
</molecule>
</cml>
